# Supplementary material for: From Cellular Characteristics to Disease Diagnosis: Uncovering Phenotypes with Supercells
Source: PLoS Comput Biol. 2013 Sep 5;9(9):e1003215. doi: 10.1371/journal.pcbi.1003215 (PMC3763994; doi:10.1371/journal.pcbi.1003215)
Supplement: Dataset S1 — Nuclear shape and lamin A/C measurements for 2 healthy and 2 HGPS cell lines. (XLS) [file pcbi.1003215.s001.xls]

## Sheet: Sheet 1 - Table 3
Cell line “Normal1”=HGFDFN090; Rows=single cells; Columns=nuclear shape parameters
St. Dev. Intensity	Eccentricity	Invaginations	Circularity	Solidity (Inv.)	Mean Neg. Curvature	St. Dev. Curvature	Tortuosity	BP Intensity	Mean Intensity (inv.)	Minor axis length	Mean Curvature (inv.)	Major axis Length	Perimeter	Area
10.3586	0.76919	1	1.05365	0.01175	0.000754776	0.06144	2.60578e-05	0.5704	-62.0639	13.6766	0.11263	21.4024	55.8698	229.316
6.90688	0.68637	2	1.03085	0.01064	0.000395162	0.05604	4.10282e-05	0.69354	-48.3018	15.8684	0.10518	21.8196	59.8601	271.802
5.76215	0.66637	3	1.03855	0.01479	0.00733127	0.08952	9.9709e-05	0.51945	-39.6676	15.5867	0.10801	20.9042	58.3636	254.749
9.19078	0.62856	3	1.04163	0.02036	0.01621	0.12286	0.000165873	0.14212	-66.5378	15.7151	0.10866	20.2056	57.8432	246.813
6.88463	0.75476	3	1.05397	0.01216	0.00234886	0.08016	6.74139e-05	0.1677	-60.2906	13.0652	0.11956	19.9163	52.6925	203.594
9.17436	0.76501	2	1.05959	0.02004	0.00593032	0.0856	3.93196e-05	0.01236	-65.3518	12.4753	0.12352	19.3711	50.927	188.043
5.5674	0.74528	4	1.05527	0.0136	0.00586917	0.08949	7.92794e-05	0.39716	-39.3128	14.3489	0.10955	21.5207	57.4677	241.653
10.632	0.64641	3	1.02541	0.01086	0.000509157	0.06196	6.50295e-05	-0.31522	-70.2258	16.0821	0.10687	21.0778	58.9694	265.905
5.90115	0.78512	7	1.07147	0.01444	0.0078344	0.08835	9.06073e-05	-0.3818	-43.2891	16.9898	0.08811	27.4317	71.4776	365.479
7.08296	0.75997	1	1.05131	0.00885112	7.17142e-07	0.05937	3.1982e-05	-0.11795	-57.0385	15.0258	0.1035	23.118	60.7845	272.671
21.5592	0.78234	3	1.06078	0.01188	0.000571839	0.06673	4.45546e-05	-0.17265	-101.016	13.5983	0.1113	21.8321	56.5818	232.699
9.63315	0.5066	4	1.02777	0.01709	0.00964957	0.10448	0.000168376	0.65243	-70.1737	17.6351	0.10346	20.4541	60.9934	281.366
7.92688	0.79142	3	1.06966	0.01042	0.00226606	0.07738	6.49235e-05	0.51372	-54.6135	15.5986	0.09558	25.5183	65.8752	312.199
8.83964	0.42615	2	1.01071	0.00917922	0.00114594	0.05155	5.98317e-05	0.24019	-74.8689	19.0812	0.09912	21.0922	63.5718	315.358
7.62445	0.69646	5	1.05275	0.01938	0.00811096	0.10093	0.000115198	0.65329	-52.9123	15.2794	0.10722	21.2926	58.7946	252.559
9.34775	0.75964	2	1.05683	0.01235	0.00077472	0.07721	4.84416e-05	0.53573	-71.6019	13.3418	0.11634	20.515	54.1301	214.171
4.12283	0.79709	1	1.07621	0.02066	0.0119	0.10275	0.000109944	0.50375	-34.5831	13.4566	0.10925	22.2843	57.5608	234.025
3.79872	0.64012	2	1.02501	0.01168	0.00146341	0.05842	4.45087e-05	0.33039	-40.0529	16.5696	0.10411	21.5674	60.5175	279.87
5.36676	0.65393	6	1.04083	0.0206	0.0134	0.10725	0.000180761	0.59139	-46.1093	15.568	0.10875	20.5775	58.0352	249.937
12.4377	0.83298	4	1.10454	0.02513	0.00861223	0.09607	7.59115e-05	-0.11108	-73.8009	13.3158	0.10437	24.0657	60.4905	249.321
3.77424	0.74346	7	1.07531	0.02774	0.01808	0.14177	0.000204047	0.21346	-34.8494	15.5116	0.09992	23.1941	63.0586	279.059
4.3288	0.73119	2	1.04095	0.01072	0.000480405	0.05795	3.56357e-05	0.07737	-44.5376	14.3166	0.11217	20.9868	56.1287	235.715
5.79149	0.85135	4	1.11467	0.01985	0.00436201	0.09825	7.07168e-05	0.54936	-50.9428	10.8629	0.12379	20.7074	50.99	175.468
4.88874	0.753	9	1.05703	0.0133	0.00283757	0.08003	9.94353e-05	0.24343	-51.1928	15.8416	0.09862	24.0744	63.9053	297.839
9.21501	0.81653	5	1.09273	0.01592	0.00688268	0.10758	0.000154433	-0.0846	-71.835	15.3682	0.09294	26.6207	67.9354	320.483
7.1013	0.83951	4	1.13148	0.02639	0.01123	0.1118	8.62995e-05	0.29985	-64.2574	12.4157	0.10967	22.8504	57.4331	217.117
5.17275	0.66477	3	1.03551	0.01852	0.00811583	0.08034	7.04951e-05	0.5783	-44.2938	17.7914	0.09479	23.8155	66.3902	330.147
17.2499	0.64205	3	1.02659	0.01069	0.00145958	0.06123	6.39271e-05	-0.26417	-94.7483	16.6075	0.10363	21.662	60.8006	281.57
8.98345	0.68215	3	1.03498	0.01145	0.00427024	0.07974	0.000111941	0.74076	-64.2395	15.7124	0.10619	21.4881	59.3062	264.892
13.3157	0.75274	3	1.05281	0.0105	0.00206798	0.07066	6.46184e-05	-0.34985	-85.2482	15.8863	0.09855	24.1315	63.9597	300.371
5.5845	0.53113	4	1.01817	0.01166	0.00514711	0.07728	7.74373e-05	0.24697	-56.7234	17.0934	0.10631	20.1742	59.2184	270.311
7.83098	0.54051	6	1.02461	0.01053	0.00349119	0.07412	7.08581e-05	0.78146	-57.3258	20.789	0.0869	24.7094	72.4256	400.029
16.7565	0.5732	0	1.0157	0.00932911	0	0.04872	3.93753e-05	-0.23477	-86.4853	17.6232	0.10171	21.5071	61.9046	297.256
5.76082	0.71441	4	1.04175	0.01203	0.00479702	0.06841	5.6166e-05	0.79608	-44.9145	17.8764	0.0909	25.5478	69.2867	357.529
6.0231	0.50254	5	1.036	0.02137	0.01543	0.12567	0.000180266	0.66359	-45.9696	16.8925	0.1072	19.539	58.6666	256.254
13.129	0.79322	4	1.07363	0.01484	0.00678895	0.08325	7.36448e-05	0.284	-78.0558	15.6264	0.09486	25.6619	66.3926	313.201
7.23971	0.65232	3	1.03343	0.01379	0.00444703	0.07337	8.24694e-05	0.28476	-67.8094	15.9185	0.10708	21.0023	58.8782	261.143
6.36028	0.77998	3	1.06469	0.01357	0.00155989	0.07724	7.42423e-05	0.7024	-54.2566	14.03	0.108	22.4191	58.3336	245.958
10.8395	0.53194	5	1.02126	0.01456	0.00742292	0.08073	7.87704e-05	0.35212	-52.2865	17.6208	0.10292	20.8091	61.1608	286.574
5.92949	0.71118	6	1.03919	0.0104	0.000815824	0.05972	6.0474e-05	0.64328	-42.5337	16.624	0.09823	23.6468	64.0985	307.851
5.00915	0.77946	4	1.06296	0.0117	0.00401545	0.06881	3.49642e-05	0.00126756	-52.2367	16.1307	0.09393	25.7493	66.9911	324.823
4.79465	0.63819	2	1.02296	0.01228	0.000468877	0.05202	4.3288e-05	0.41802	-50.2791	15.7532	0.10973	20.4618	57.3775	252.629
3.31347	0.68662	3	1.06886	0.0266	0.0146	0.1294	0.000177601	0.37553	-30.7872	14.2692	0.11478	19.6269	54.9359	214.668
4.39963	0.70318	4	1.04355	0.01211	0.00407928	0.08853	7.98289e-05	0.33709	-43.5963	13.3922	0.12242	18.8356	51.4386	196.6
4.38031	0.62073	2	1.02937	0.01718	0.0094608	0.09232	0.00010414	0.32959	-31.7558	14.1842	0.12231	18.0916	51.469	200.362
4.09163	0.72928	8	1.08174	0.03187	0.02219	0.13481	0.000254458	0.50212	-34.9892	16.0574	0.0977	23.4683	64.6259	290.573
3.90491	0.69592	3	1.04749	0.01886	0.0082222	0.09099	8.13077e-05	0.52984	-38.0469	14.5616	0.11281	20.2775	55.7926	229.191
11.8042	0.60407	0	1.01981	0.01136	0	0.05574	3.75864e-05	0.68521	-72.3982	16.0839	0.10958	20.1822	57.4685	254.401
9.06863	0.78181	7	1.0763	0.01519	0.00854607	0.10282	0.000129794	2.15951	-57.1171	15.5904	0.09635	25.0041	65.4808	304.496
3.86463	0.70748	0	1.03431	0.01188	0	0.05099	3.85518e-05	6.6979	-35.0497	14.4116	0.11399	20.3919	55.2682	230.687
7.00238	0.73806	5	1.05266	0.01677	0.01077	0.09987	0.000130549	0.25765	-64.403	14.9535	0.10573	22.162	59.5839	259.81
9.46025	0.83019	3	1.10421	0.02036	0.01203	0.10162	9.04271e-05	0.22441	-72.9123	13.2231	0.10529	23.7193	59.856	244.82
8.78663	0.78346	4	1.06818	0.01515	0.00943493	0.08956	0.000117058	0.67349	-66.8966	16.2029	0.09275	26.0727	67.9416	330.687
7.13871	0.59142	2	1.02285	0.0118	0.000950515	0.06562	4.31534e-05	0.70559	-62.731	16.1364	0.10972	20.0113	57.4253	252.574
5.58267	0.70751	1	1.0369	0.01332	0.000123802	0.06135	4.40924e-05	0.12576	-55.855	13.8437	0.11835	19.5891	53.2016	212.989
4.71244	0.62616	3	1.02379	0.00958633	0.000838889	0.05771	5.18909e-05	0.58437	-42.0457	15.1783	0.1146	19.4671	54.9747	231.427
4.88829	0.67584	5	1.04175	0.01928	0.01044	0.09747	0.000163832	0.41687	-44.6068	15.3339	0.10893	20.8045	57.8631	248.736
6.61458	0.67366	5	1.03783	0.01491	0.01137	0.09649	0.000144267	0.65337	-50.6011	15.9785	0.10475	21.6205	60.1792	270.121
12.56	0.67407	3	1.02941	0.01102	0.00114483	0.06459	6.37162e-05	0.06297	-84.6575	17.2117	0.09782	23.301	64.3479	314.696
6.6056	0.70513	4	1.04876	0.02059	0.01692	0.10999	0.000142342	0.45381	-64.1679	17.2849	0.094	24.3765	66.9084	328.696
4.9642	0.81316	1	1.09044	0.02274	0.00885746	0.08931	3.45119e-05	0.34739	-44.0282	13.5488	0.10602	23.2784	59.3359	244.821
13.5787	0.79876	3	1.07389	0.01328	0.00284118	0.08081	6.98703e-05	0.22328	-80.7129	14.2454	0.10353	23.6775	60.8251	264.047
5.16904	0.82557	4	1.09856	0.02076	0.0088012	0.10121	8.9027e-05	0.29955	-43.9421	12.7263	0.11051	22.5523	56.9614	223.695
8.62222	0.84551	5	1.10781	0.01931	0.00764827	0.09104	6.1588e-05	0.30843	-62.6078	12.3798	0.10974	23.1846	57.3866	223.951
15.3224	0.68433	3	1.0336	0.01133	0.00187212	0.06814	5.9001e-05	-0.50165	-81.8026	15.087	0.11066	20.6905	56.8964	244.159
4.48614	0.78022	2	1.06963	0.00988905	5.48229e-05	0.0812	2.92423e-05	-0.21143	-49.8024	12.6617	0.11941	20.2424	52.7042	199.823
4.20862	0.7057	1	1.03716	0.01058	0.000699417	0.06278	3.65358e-05	-0.01803	-45.9093	14.834	0.11064	20.937	56.9072	243.545
8.18736	0.85105	2	1.11175	0.01481	0.00379591	0.08371	4.39704e-05	0.47511	-66.3815	12.5602	0.10698	23.9205	58.8297	234.691
8.94548	0.87083	3	1.13337	0.01333	0.0023525	0.08724	4.02872e-05	0.11338	-75.4568	11.4449	0.11209	23.2816	56.1663	208.988
3.92998	0.55381	0	1.01236	0.00982018	0	0.04377	3.90921e-05	0.33053	-39.5206	14.1583	0.12794	17.004	49.2113	188.847
4.08023	0.74407	3	1.05694	0.02355	0.01241	0.09117	8.47466e-05	0.29767	-39.0672	16.2266	0.09675	24.2875	65.1203	307.762
6.38315	0.85578	7	1.15097	0.02844	0.02199	0.15304	0.000233943	-0.33461	-51.7042	12.6012	0.10289	24.358	61.1186	239.536
2.52004	0.77406	5	1.06691	0.01615	0.0047605	0.08545	8.20136e-05	0.3481	-29.9191	14.0552	0.10823	22.2001	58.2471	243.099
4.73275	0.69459	7	1.04157	0.01118	0.00321576	0.07389	9.09245e-05	0.3127	-45.9614	18.8229	0.08763	26.1645	71.8662	385.26
3.45543	0.79312	2	1.07342	0.01393	0.000418707	0.07368	7.43069e-05	-0.00687622	-42.3799	13.69	0.10864	22.4769	58.1018	241.166
3.42742	0.36803	10	1.02972	0.01881	0.01548	0.11029	0.000198351	0.09952	-27.0615	23.5634	0.08027	25.3421	78.7908	466.874
4.23499	0.63183	1	1.02655	0.01425	0.00671828	0.08618	0.00011257	0.26618	-40.4548	14.3646	0.12035	18.5323	52.342	208.455
6.92435	0.73029	5	1.28678	0.10727	0.06693	0.34258	0.00660649	-0.19507	-40.2676	10.5381	0.1229	15.426	47.7445	117.552
2.43274	0.79613	2	1.08557	0.03047	0.01294	0.10327	0.000109457	-0.05524	-25.191	13.4322	0.10952	22.1974	57.7509	231.583
3.04367	0.67812	5	1.04295	0.02	0.01367	0.11785	0.000243552	0.20214	-29.2894	15.4886	0.10737	21.0744	58.7663	255.281
4.29733	0.69763	6	1.06976	0.02724	0.02125	0.13188	0.000265899	0.30615	-33.3884	15.0076	0.10777	20.9468	58.4333	241.528
3.39943	0.73301	3	1.0457	0.01356	0.00174556	0.07173	4.95141e-05	-0.08285	-33.9916	13.9136	0.1149	20.4546	54.8325	222.949
5.18146	0.77178	3	1.09036	0.03906	0.01445	0.11618	0.000125942	-0.16575	-44.8353	13.5082	0.11148	21.243	56.6345	220.444
6.84139	0.6777	2	1.03358	0.013	0.000696961	0.06702	6.66396e-05	0.32306	-46.2876	13.5594	0.1238	18.4398	50.9297	195.764
5.66304	0.73698	5	1.05353	0.02	0.01027	0.10232	0.000160997	0.582	-43.5799	15.2195	0.104	22.5168	60.5795	268.225
5.63177	0.70198	7	1.04313	0.01342	0.00316623	0.08228	0.000113462	0.55858	-53.125	15.8985	0.10318	22.323	61.1105	277.354
6.97283	0.72376	6	1.06516	0.02614	0.02187	0.13247	0.000242112	0.31684	-60.8782	15.5644	0.10171	22.5554	61.9302	271.943
3.97193	0.83785	4	1.11208	0.01621	0.00306376	0.09288	4.157e-05	0.21256	-40.8405	11.905	0.11566	21.8082	54.4268	200.732
4.55798	0.66695	1	1.04846	0.02192	0.00761004	0.08526	6.41092e-05	0.7658	-39.4353	16.3279	0.10269	21.9136	61.3184	275.802
4.59335	0.65103	7	1.04698	0.0171	0.01057	0.11655	0.00021922	1.12246	-36.9655	16.7522	0.10121	22.0698	62.5823	288.197
4.90997	0.62749	3	1.0241	0.01193	0.00354734	0.06332	6.60019e-05	-2.78063	-34.5	16.812	0.10331	21.5918	60.9494	284.125
6.02946	0.70062	4	1.06158	0.03896	0.02404	0.13421	0.000162252	-2.81893	-54.8095	14.5071	0.11144	20.3314	56.5351	228.158
7.18211	0.69073	0	1.03233	0.00935126	0	0.05218	5.05109e-05	0.59001	-51.6779	16.3122	0.10204	22.5583	61.7842	288.916
4.58019	0.78369	3	1.06425	0.01216	0.00124684	0.07191	5.43063e-05	3.48016	-40.2992	13.4192	0.11245	21.604	56.0094	227.281
4.44846	0.81418	3	1.07951	0.01309	0.00360016	0.07286	3.88012e-05	0.17246	-40.9824	13.7469	0.10491	23.6766	60.0014	255.068
5.84769	0.71244	6	1.05789	0.02258	0.0132	0.10762	0.000125915	-0.02784	-50.4217	15.4195	0.10456	21.9733	60.3437	263.415
6.9173	0.75908	4	1.0531	0.01317	0.000887355	0.06954	6.39279e-05	0.41168	-56.2026	13.9739	0.11143	21.4655	56.575	235.103
3.58937	0.81437	2	1.08154	0.01803	0.00438903	0.08581	4.82164e-05	0.28411	-42.9691	12.1119	0.11892	20.87	52.9185	197.408
4.38097	0.75189	1	1.06482	0.02215	0.0128	0.10957	0.000134808	0.31139	-38.3851	13.9613	0.11109	21.1765	56.6784	229.805
7.17911	0.61074	0	1.02107	0.01562	0	0.06719	5.41999e-05	0.5738	-41.9714	10.4159	0.16855	13.1541	37.3632	107.399
4.19878	0.58155	7	1.03396	0.01708	0.01675	0.11525	0.000291815	0.57641	-29.5923	18.2497	0.09653	22.4332	65.3557	319.415
9.59725	0.73108	2	1.04153	0.01101	4.09866e-05	0.05738	4.0004e-05	0.44934	-66.7966	14.6597	0.10949	21.486	57.5331	247.232
6.8093	0.63187	2	1.02378	0.0115	0.00325664	0.05771	5.83771e-05	0.76104	-52.4139	17.3826	0.09977	22.4271	63.1615	305.39
11.2924	0.56457	3	1.03752	0.02766	0.01641	0.12735	0.000178496	0.80914	-58.5837	15.6631	0.11293	18.9768	55.7671	230.811
9.48957	0.72894	1	1.04375	0.01075	0.000890742	0.05628	2.77363e-05	0.42918	-76.7428	15.8441	0.10145	23.1443	62.046	286.681
7.8997	0.60224	4	1.02521	0.01318	0.00438669	0.07146	6.20279e-05	0.74972	-63.7904	16.6039	0.10595	20.7986	59.432	269.473
6.08622	0.7336	5	1.05678	0.01687	0.00226186	0.11524	0.000144736	0.31744	-41.926	12.3637	0.12845	18.1931	49.1029	175.897
11.7704	0.77604	1	1.05993	0.01145	0.00115075	0.0716	3.93086e-05	-0.04649	-63.7159	12.5477	0.12142	19.8953	51.8275	195.617
4.40423	0.78142	3	1.06217	0.01234	0.00132147	0.06808	3.89349e-05	0.22984	-37.3174	13.9298	0.10867	22.3232	57.9501	243.402
4.96915	0.52862	2	1.01329	0.01048	0.000807546	0.05177	4.76599e-05	0.59383	-36.6682	15.6991	0.11641	18.4943	54.0901	227.584
4.16163	0.82061	4	1.09683	0.01883	0.00819915	0.10878	8.80115e-05	0.33074	-41.9312	11.9622	0.11828	20.9318	53.2223	195.433
9.20887	0.53856	2	1.02138	0.01506	0.00856959	0.08658	9.71397e-05	0.14211	-58.6091	17.6199	0.1027	20.9116	61.3416	288.015
4.30555	0.63796	4	1.03127	0.01651	0.00858287	0.09349	0.000104667	0.33952	-38.3162	15.4287	0.11129	20.0355	56.5972	242.033
6.12466	0.62756	2	1.02732	0.01182	0.000160438	0.06857	7.43507e-05	0.46279	-55.2588	16.7578	0.10363	21.5239	60.9409	282.725
12.7851	0.41468	4	1.02388	0.01663	0.00914593	0.10156	0.000137973	-0.05653	-77.822	18.378	0.1023	20.1964	61.6599	289.306
3.16944	0.76638	6	1.06431	0.0167	0.00301225	0.08876	0.000157893	0.24638	-37.1496	14.0503	0.1093	21.872	57.836	240.988
5.12107	0.76896	2	1.05463	0.01227	0.00100975	0.07178	3.64212e-05	0.59249	-46.5964	11.9266	0.12914	18.6559	48.7487	174.333
3.79537	0.65888	4	1.05137	0.02124	0.01204	0.12513	0.000224994	0.55935	-33.0712	13.493	0.12437	17.9369	50.8019	188.502
4.97417	0.68272	3	1.04011	0.01234	0.00389109	0.07386	4.83737e-05	0.56247	-42.2277	15.6951	0.10607	21.4801	59.2993	262.715
9.51419	0.78123	2	1.06189	0.01298	0.00172011	0.06642	3.57248e-05	-0.04996	-70.9105	14.2759	0.10619	22.869	59.3269	255.231
3.23022	0.81761	3	1.09488	0.02621	0.01149	0.09729	9.03896e-05	0.32685	-33.8527	14.8016	0.0962	25.7071	65.4977	295.544
6.08069	0.73424	6	1.0489	0.01283	0.00410533	0.07562	7.50215e-05	-0.03901	-50.6877	16.1716	0.09854	23.8205	63.9361	301.565
5.71595	0.79929	5	1.07736	0.0136	0.000733201	0.07976	7.21616e-05	0.07494	-44.6484	13.8719	0.10616	23.0834	59.4653	250.668
4.08236	0.47742	4	1.01761	0.01302	0.00123925	0.0763	8.95855e-05	0.18077	-41.6807	17.0242	0.10892	19.3747	57.9097	258.403
4.89529	0.7127	3	1.04005	0.01025	0.00247336	0.06734	4.6361e-05	-3.72651	-59.799	15.8823	0.1026	22.6413	61.3504	281.784
2.99771	0.48832	2	1.0253	0.01777	0.00672455	0.08841	8.86279e-05	8.44148	-36.1828	16.0059	0.11491	18.3415	54.825	228.553
4.13299	0.72703	5	1.05449	0.01457	0.0040064	0.08897	0.000158898	-0.37174	-38.3268	15.4358	0.10421	22.4815	60.9541	271.419
4.27843	0.87479	8	1.1725	0.03677	0.01839	0.12207	0.000227252	0.76213	-37.7616	13.6259	0.09193	28.1237	68.9129	293.983
2.73363	0.48253	4	1.0193	0.01091	0.00106441	0.07828	0.000102645	0.20085	-30.3212	16.9926	0.10895	19.4007	57.9552	257.988
3.68248	0.71115	2	1.03892	0.00918928	0.00340603	0.06495	4.39839e-05	-5.86308	-45.7843	15.8689	0.10289	22.5717	61.1867	280.733
4.12171	0.78409	3	1.06995	0.01579	0.00447255	0.08954	0.000103143	1.198	-42.0233	13.0184	0.11552	20.9754	54.6395	214.049
2.889	0.48126	3	1.02543	0.01719	0.00658218	0.08867	8.85997e-05	3.15846	-33.793	15.9826	0.11539	18.233	54.6087	226.7
3.59039	0.73132	4	1.0515	0.01515	0.00351207	0.08176	0.000126438	0.08972	-33.9167	15.3548	0.1042	22.5133	60.7167	270.492
7.82722	0.41918	2	1.01809	0.0141	0.00178953	0.0725	9.35919e-05	0.11894	-51.736	17.1018	0.11044	18.8366	57.1883	251.786
5.4465	0.65383	4	1.03006	0.01252	0.00572536	0.072	9.91832e-05	0.17358	-55.2539	16.7286	0.10188	22.109	61.8319	289.677
3.03641	0.80221	5	1.07589	0.01083	0.00203364	0.06505	5.58852e-05	0.09478	-33.3294	16.5169	0.08893	27.6647	70.9052	358.177
6.07001	0.77083	4	1.06688	0.0154	0.0036673	0.09248	8.37864e-05	-0.25155	-62.1925	12.3625	0.12344	19.4061	50.9657	186.786
4.0962	0.48334	2	1.014	0.01113	0.00238918	0.0639	7.34422e-05	0.17731	-50.0797	16.0013	0.11602	18.2781	54.3367	229.129
3.41358	0.82175	5	1.12993	0.04663	0.04005	0.17795	0.000392845	0.20964	-37.4336	13.0727	0.10525	22.9406	60.0428	233.353
2.72293	0.6109	3	1.05366	0.0291	0.01752	0.12291	0.000133688	0.12419	-29.2704	15.5626	0.11052	19.657	57.0928	236.257
3.57345	0.69171	2	1.03582	0.01462	0.00285515	0.07859	8.81944e-05	0.55653	-37.1549	12.8362	0.12924	17.7743	48.7601	178.744
8.9475	0.84259	7	1.14175	0.03266	0.01957	0.13391	0.000178138	0.01777	-58.8307	13.9534	0.0958	25.9092	65.7523	281.345
6.62741	0.57038	4	1.0407	0.02215	0.01607	0.11927	0.000232129	0.31906	-63.9429	17.4672	0.10141	21.2656	62.3688	287.81
6.04026	0.38737	3	1.01337	0.01064	0.000609538	0.06901	6.50498e-05	0.21854	-53.2373	17.2128	0.11065	18.6704	56.8759	251.257
3.91176	0.6502	4	1.02852	0.01173	0.00603385	0.07005	8.90254e-05	0.33392	-44.4443	16.7986	0.10169	22.1104	61.9173	291.304
2.32484	0.798	4	1.07228	0.00979603	0.00119011	0.0634	4.36004e-05	0.27541	-28.3715	16.6222	0.08894	27.5814	70.8547	359.479
3.43501	0.77736	4	1.07029	0.01506	0.00290806	0.09271	7.96687e-05	0.01315	-42.6821	12.1139	0.12526	19.2572	50.346	181.434
2.95011	0.48864	2	1.01397	0.01099	0.00148688	0.06258	6.88099e-05	0.40987	-35.6157	15.9967	0.11582	18.3346	54.3941	229.669
7.41695	0.68234	2	1.03514	0.01538	0.00795278	0.07677	5.22876e-05	-0.20294	-62.138	16.1556	0.10329	22.0996	60.9258	278.703
7.53787	0.68899	6	1.05355	0.01928	0.01219	0.1139	0.000153542	-0.17367	-59.5172	17.2983	0.09501	23.8671	66.3706	321.757
4.16913	0.79751	5	1.07057	0.01304	0.00414208	0.06984	5.6669e-05	-0.07987	-47.4652	15.7167	0.09419	26.0508	66.8903	320.488
4.31545	0.5148	5	1.01583	0.01055	0.00130612	0.06718	7.16795e-05	0.28109	-43.697	17.0302	0.10764	19.8647	58.5172	264.957
6.60883	0.39576	3	1.01412	0.01237	0.00165614	0.07206	8.05701e-05	0.09193	-50.9511	17.2888	0.10989	18.8259	57.311	254.731
5.03338	0.65199	3	1.02882	0.01251	0.00669297	0.07313	8.95699e-05	0.26931	-52.51	16.8611	0.10124	22.2375	62.2016	293.874
2.66472	0.80151	5	1.07368	0.00928462	0.000606554	0.06141	4.16921e-05	0.28646	-31.3639	16.6003	0.08859	27.7603	71.0793	361.224
5.81221	0.76998	4	1.06758	0.0154	0.00288322	0.09132	8.88766e-05	-0.19298	-60.3581	12.4236	0.12305	19.4706	51.2223	188.358
3.9656	0.48497	2	1.01385	0.01159	0.00163721	0.06458	7.63636e-05	0.30729	-47.784	16.1021	0.11521	18.4122	54.7174	232.419
3.24432	0.63817	6	1.03875	0.02286	0.01024	0.10265	0.000189236	0.19459	-37.9376	16.4565	0.10399	21.375	60.7731	274.61
3.39569	0.81875	5	1.12676	0.04738	0.03978	0.17933	0.000406348	0.4627	-35.9039	13.1803	0.10516	22.956	60.1793	235.472
2.64381	0.60914	3	1.05504	0.02615	0.01794	0.12902	0.000157918	0.41135	-28.7855	15.5539	0.1104	19.6125	57.0949	235.593
3.87459	0.68785	3	1.03628	0.01615	0.0031103	0.08028	9.41656e-05	0.73999	-36.7802	12.8882	0.12906	17.7558	48.8933	179.529
4.59105	0.62931	1	1.04004	0.02105	0.01524	0.12829	0.000213171	0.17444	-50.8343	14.1244	0.12119	18.1746	51.9833	200.329
12.5987	0.63086	3	1.03048	0.01411	0.00903879	0.08606	0.000142113	0.06965	-63.7313	16.4854	0.10468	21.2469	60.2261	273.664
8.21417	0.75378	4	1.06008	0.01384	0.00313259	0.08994	0.000117901	0.64503	-49.0577	14.0646	0.11088	21.4032	56.9354	235.795
3.92877	0.61033	2	1.02099	0.01154	9.66992e-05	0.05691	6.7652e-05	0.62353	-36.2748	17.1089	0.10266	21.5982	61.3588	289.642
6.89029	0.79187	4	1.07366	0.01681	0.01228	0.09177	0.000110912	-0.50729	-73.3247	15.9983	0.09273	26.1971	67.8824	327.457
8.0287	0.86514	3	1.13136	0.01067	0.00121607	0.09006	3.41788e-05	-0.37437	-73.5716	11.482	0.11324	22.8936	55.5843	205.24
4.60967	0.84661	5	1.11482	0.02147	0.01119	0.10218	0.00011771	-0.04546	-45.319	13.3191	0.10138	25.0259	62.129	259.571
4.46647	0.74982	1	1.05274	0.0142	0.00372343	0.07495	8.05182e-05	-0.07076	-41.2726	14.9269	0.10516	22.5605	59.946	263.565
5.87761	0.69824	2	1.03964	0.01701	0.00765705	0.0773	6.26726e-05	0.01891	-51.4526	15.8597	0.10387	22.1547	60.6133	273.926
5.90532	0.70303	5	1.06145	0.01649	0.01202	0.1215	0.000163032	0.05783	-48.4867	16.8748	0.09592	23.7285	65.7581	312.258
3.44492	0.80346	4	1.0717	0.01097	0.000894083	0.06062	2.79542e-05	0.18323	-39.5087	15.4438	0.0951	25.9405	66.1848	313.904
3.69631	0.48339	4	1.01695	0.01321	0.00275484	0.06803	9.72814e-05	0.41994	-37.0448	17.107	0.10836	19.5417	58.2617	261.82
2.86827	0.74886	5	1.06365	0.0228	0.02068	0.12837	0.000236554	5.27641	-33.1698	14.2186	0.10928	21.4546	57.6716	238.903
5.00499	0.78268	5	1.08025	0.03278	0.01417	0.10632	0.000132776	-1.84074	-43.314	14.7997	0.10094	23.7772	62.545	272.949
4.52425	0.82123	7	1.10923	0.0245	0.01728	0.12621	0.000212975	3.37153	-29.1339	15.745	0.08905	27.5939	70.7661	337.907
3.80775	0.72391	3	1.04552	0.012	0.000533205	0.05853	6.75427e-05	-2.64447	-40.2746	16.0081	0.10082	23.2037	62.615	290.725
5.13306	0.6716	3	1.05654	0.02085	0.01047	0.09801	0.000108239	-0.01094	-40.956	16.6227	0.10006	22.4352	63.0354	287.941
3.05341	0.71245	4	1.0946	0.0545	0.02854	0.1657	0.000240478	-0.61063	-33.585	15.4228	0.1021	21.9784	62.0206	257.66
5.24393	0.56778	3	1.0226	0.00897299	0.00142059	0.07228	6.46617e-05	0.18741	-55.8905	16.9153	0.1058	20.5487	59.528	271.591
8.12652	0.67621	2	1.03109	0.01108	0.00163539	0.06056	5.07741e-05	0.02147	-61.6171	15.0419	0.11191	20.4178	56.3953	241.171
5.8743	0.52363	3	1.03558	0.02338	0.01536	0.12318	0.000147332	-0.12771	-64.302	16.0327	0.11217	18.8189	56.1402	235.029
6.52301	0.75771	4	1.05635	0.01725	0.00421802	0.07758	8.04356e-05	0.03847	-67.8685	15.1722	0.10253	23.249	61.5398	276.125
4.67833	0.60756	2	1.0203	0.01101	0.00018537	0.06184	7.96013e-05	-0.04955	-38.1565	16.0946	0.10922	20.2634	57.6616	256.114
5.37164	0.84772	2	1.1434	0.04083	0.01295	0.12571	0.000116863	0.0226	-52.2604	11.8748	0.11241	22.3869	55.9586	201.7
12.7318	0.8446	1	1.13355	0.0284	0.01042	0.11871	0.000125997	-0.03876	-85.6915	12.4412	0.10835	23.2373	58.1481	221.437
8.24528	0.6916	5	1.05855	0.02687	0.01228	0.11516	0.00019962	0.16894	-72.9732	16.44	0.09946	22.7612	63.5005	290.136
3.70408	0.8125	3	1.09084	0.02301	0.01229	0.10463	0.000100728	0.32025	-38.2944	12.5921	0.1139	21.6002	55.2938	211.975
4.49768	0.72945	2	1.04142	0.01178	0.000366414	0.06476	3.94941e-05	0.5712	-42.0213	12.936	0.12432	18.9113	50.6458	191.732
5.29287	0.76964	0	1.05776	0.01133	0	0.06948	5.39699e-05	0.42368	-57.8354	12.957	0.11861	20.2935	53.1289	206.328
4.49289	0.79577	7	1.07587	0.01388	0.00099978	0.07357	5.45185e-05	0.05162	-41.5287	14.5069	0.10206	23.9547	61.7659	271.524
3.9704	0.5917	4	1.02483	0.0149	0.0035369	0.08254	0.000113269	0.54811	-42.4849	15.1304	0.1168	18.7685	53.9389	222.056
4.40324	0.71801	5	1.05505	0.01995	0.01104	0.09631	0.000116148	0.61518	-40.4124	15.8253	0.10147	22.7363	62.0529	279.898
8.50336	0.71052	4	1.04511	0.01323	0.00435792	0.07416	5.04778e-05	0.42964	-61.7007	16.5512	0.0984	23.5212	63.9535	302.953
9.7432	0.78861	6	1.0707	0.01318	0.00114498	0.08033	7.23764e-05	0.59896	-63.9795	13.3923	0.11177	21.7798	56.3782	227.601
7.51301	0.59333	2	1.0181	0.00842169	0.000268485	0.04073	3.06735e-05	0.86838	-44.064	20.228	0.08772	25.1292	71.7653	398.15
8.84895	0.79635	3	1.07554	0.01541	0.00295584	0.08353	0.0001118	0.84406	-49.9586	13.2399	0.11175	21.8899	56.5347	227.264
20.8249	0.5259	2	1.01563	0.01283	0.00585775	0.07305	6.52119e-05	0.0701	-95.7393	17.4616	0.10443	20.5299	60.2399	280.85
9.3723	0.65694	2	1.02665	0.01329	0.00415063	0.066	5.74244e-05	0.59007	-65.9546	16.5082	0.10321	21.8958	61.0116	283.716
7.18786	0.59266	4	1.03929	0.02406	0.01153	0.11394	0.00018953	0.38136	-52.0136	13.93	0.12568	17.2946	50.1331	186.434
9.19366	0.69954	6	1.05067	0.01943	0.01193	0.10661	0.000164631	0.75496	-67.8952	19.5354	0.0835	27.3377	75.4276	416.4
10.3387	0.72611	4	1.04557	0.01341	0.00361561	0.07523	6.22055e-05	0.57935	-64.9921	15.3118	0.10496	22.2691	59.9904	266.796
7.96149	0.58288	2	1.03149	0.01898	0.00795937	0.09303	0.000105372	0.75296	-48.7104	13.5276	0.13084	16.6482	48.162	174.799
6.14789	0.70497	2	1.04128	0.01139	0.000761478	0.0701	3.75369e-05	0.86567	-41.4221	14.3272	0.11448	20.2009	55.0096	226.086
6.84062	0.74523	2	1.04669	0.01101	0.00170735	0.06464	4.23902e-05	2.51291	-50.4178	15.0655	0.10492	22.5936	59.9795	266.773
5.37423	0.75554	2	1.05394	0.01245	0.00189844	0.06985	4.75802e-05	1.44464	-45.9187	14.0887	0.11071	21.506	56.8893	237.536
4.86386	0.69827	5	1.04112	0.01437	0.00789831	0.08672	8.87884e-05	3.73822	-31.5658	16.6206	0.09888	23.2185	63.6577	302.12
3.99615	0.76604	4	1.05797	0.01143	0.00339762	0.0719	4.10664e-05	0.24958	-35.0796	15.279	0.1008	23.7696	62.4157	283.94
11.4454	0.6226	2	1.01945	0.01108	0.000491412	0.05077	3.34104e-05	-0.22136	-74.3953	17.1049	0.10207	21.8582	61.6497	293.302
7.18932	0.75308	6	1.05194	0.01043	0.00144697	0.05869	4.91352e-05	0.74661	-39.4978	18.947	0.08266	28.798	76.1688	427.159
5.63246	0.81251	3	1.08397	0.01588	0.00652124	0.0802	7.22026e-05	0.74913	-42.5929	14.4837	0.09942	24.8459	63.3014	280.54
7.45154	0.70854	3	1.04377	0.0138	0.0044162	0.07591	6.46463e-05	0.23174	-68.8207	14.0612	0.11603	19.9259	54.3198	219.243
15.3657	0.69654	2	1.03551	0.01231	0.00161308	0.07361	3.88732e-05	-0.02723	-95.1787	13.8393	0.11941	19.2877	52.6757	208.834
6.03617	0.72432	4	1.04434	0.01406	0.00423541	0.07724	5.12595e-05	0.64702	-61.075	14.9188	0.1079	21.6382	58.3104	252.534
6.07747	0.79845	3	1.06885	0.01256	0.00203362	0.0681	3.40834e-05	0.38924	-40.0955	13.1727	0.11234	21.8792	56.0253	225.729
4.83065	0.76048	5	1.07658	0.02033	0.01356	0.10737	0.000109899	0.59992	-41.0758	15.1158	0.10151	23.2779	62.0458	272.002
10.4921	0.80932	2	1.08336	0.0143	0.00282065	0.09764	8.14432e-05	-0.02196	-71.0697	12.9904	0.11153	22.1163	56.4151	224.55
8.34129	0.8625	3	1.13636	0.03562	0.01529	0.10238	7.75948e-05	0.68784	-54.8731	13.2963	0.09791	26.2747	64.2564	268.175
6.99171	0.66703	1	1.02614	0.01154	0.00037805	0.05457	3.39515e-05	0.8441	-53.3568	15.0965	0.11229	20.263	56.0303	239.742
4.43527	0.60237	3	1.0326	0.01801	0.0123	0.09814	0.000115245	-0.07035	-46.4356	19.1583	0.09105	24.0013	69.15	358.337
10.4496	0.79623	3	1.07943	0.01471	0.00467197	0.07884	3.89889e-05	0.09328	-67.3924	14.825	0.0995	24.5043	63.2395	283.688
4.78346	0.55297	3	1.01819	0.01002	0.00244081	0.06006	5.91954e-05	-0.00981327	-41.9599	19.2737	0.09363	23.1321	67.2438	348.796
4.2356	0.54693	4	1.03395	0.02159	0.00976779	0.10508	8.40551e-05	0.56685	-44.5725	15.8557	0.11289	18.9394	55.7301	232.717
4.97805	0.7135	2	1.04088	0.01286	0.00169882	0.07082	4.08551e-05	0.43451	-43.5412	15.3185	0.10628	21.8633	59.2214	261.668
9.29488	0.75565	2	1.04978	0.00973071	0.0020325	0.05564	2.41796e-05	-0.05285	-64.4487	16.3491	0.09562	24.9614	65.7729	319.424
4.16369	0.69198	2	1.039	0.00971599	0.00285769	0.07357	4.44193e-05	0.77296	-32.2313	16.3793	0.10107	22.6888	62.2613	290.193
4.2888	0.63392	0	1.02094	0.0091859	0	0.05341	3.07048e-05	0.66339	-36.53	14.3889	0.12047	18.6047	52.2286	210.087
5.35006	0.82499	2	1.0901	0.018	0.00545243	0.08637	7.39796e-05	0.69103	-35.003	12.6146	0.11206	22.321	56.221	220.532
6.0309	0.31329	6	1.0134	0.011	0.00396741	0.06713	6.11386e-05	0.60353	-44.7651	21.1878	0.0912	22.311	69.0501	369.853
6.27412	0.52985	4	1.02664	0.01586	0.01073	0.11058	0.000155669	0.37067	-51.2606	17.2617	0.10473	20.3536	60.1514	274.785
5.72191	0.71317	0	1.03529	0.00920121	0	0.05232	2.66366e-05	0.42632	-51.2725	14.595	0.112	20.8204	56.1979	238.434
8.51025	0.542	2	1.01766	0.01258	0.00422137	0.07295	7.3785e-05	0.33532	-71.2422	16.2619	0.11147	19.3506	56.4976	246.39
9.34441	0.68945	4	1.03749	0.01463	0.0064784	0.0794	7.60029e-05	0.78362	-67.0901	16.3272	0.10158	22.541	62.015	288.428
9.47069	0.6419	5	1.04125	0.01712	0.00791782	0.0974	0.000125261	0.39677	-70.9303	17.0414	0.10009	22.2243	62.9629	294.816
7.5563	0.37353	1	1.01242	0.01247	0.00537723	0.07803	7.37653e-05	0.70902	-52.2673	17.8084	0.10713	19.198	58.7186	267.932
7.42257	0.7489	4	1.06171	0.02098	0.01383	0.10354	0.000141161	0.86868	-40.6741	15.0737	0.10339	22.7464	60.8939	266.741
8.32815	0.70209	4	1.03575	0.01125	0.00289416	0.06138	6.46893e-05	0.33234	-73.9256	16.9013	0.09739	23.7347	64.6604	314.491
3.98668	0.6072	5	1.03105	0.01574	0.01179	0.09712	0.000118897	0.61402	-38.8179	16.6122	0.1049	20.9079	59.9379	270.891
6.80932	0.72096	4	1.04698	0.01908	0.01169	0.09853	0.000112667	0.64182	-45.6017	14.2365	0.11298	20.5439	55.693	228.956
4.27028	0.64904	0	1.02362	0.01011	0	0.05104	5.06577e-05	0.46366	-46.667	14.4154	0.11925	18.9488	52.8573	214.306
4.76515	0.79458	6	1.08251	0.02185	0.01126	0.11054	0.000129735	0.52962	-45.4933	13.1455	0.11175	21.6511	56.3012	222.389
4.55786	0.74478	4	1.04605	0.01019	0.00115913	0.05716	4.90948e-05	0.62703	-38.6962	15.4041	0.10275	23.0838	61.3085	279.016
6.23361	0.8124	1	1.08313	0.01257	0.00111506	0.07841	3.00897e-05	0.36684	-46.8083	12.4767	0.11577	21.3974	54.3402	208.539
11.7596	0.79119	4	1.06401	0.01146	0.000593585	0.06713	3.6579e-05	0.07584	-73.347	13.5414	0.11052	22.1419	56.9373	234.906
5.54017	0.67709	0	1.02868	0.00908995	0	0.05137	2.53067e-05	0.87457	-34.7498	14.6335	0.11501	19.8852	54.7129	227.942
6.03952	0.69819	4	1.04951	0.01693	0.00905272	0.09488	0.000112459	0.37118	-52.2625	15.3267	0.10696	21.4087	58.8847	254.403
6.05527	0.82571	5	1.09212	0.01196	0.00162652	0.08706	7.11129e-05	0.81403	-47.7571	14.6381	0.09631	25.9497	65.3082	297.532
4.72498	0.71875	2	1.04145	0.01017	0.000240831	0.06025	3.91587e-05	0.92781	-36.1169	15.8913	0.10209	22.8564	61.6927	284.216
7.90833	0.69612	4	1.04163	0.01533	0.00854341	0.10079	0.000145593	0.43995	-65.7877	16.3628	0.10049	22.7917	62.6481	292.437
12.0213	0.78011	5	1.06114	0.01218	0.00404923	0.07402	6.17312e-05	0.33934	-78.2224	13.2323	0.11458	21.1498	54.9324	218.982
4.80344	0.55296	1	1.01298	0.01113	0.000552172	0.05294	3.96151e-05	0.58272	-43.5485	16.2519	0.11133	19.5052	56.5145	248.783
5.81846	0.63144	5	1.02349	0.0095616	0.00197288	0.05667	3.66605e-05	0.84677	-45.6274	19.154	0.09048	24.7014	69.5277	370.326
10.2073	0.6775	3	1.0315	0.00994521	0.00307983	0.05927	4.07907e-05	0.70525	-76.0275	19.4888	0.08608	26.4966	73.0939	404.611
8.89263	0.65692	0	1.02361	0.01089	0	0.04461	2.45763e-05	0.53121	-71.7439	15.6928	0.10898	20.8139	57.7763	256.228
4.38534	0.75602	2	1.05428	0.01506	0.00569405	0.08077	6.36804e-05	0.68626	-33.4619	14.9055	0.10449	22.7721	60.2314	265.618
6.91525	0.70414	3	1.04192	0.01683	0.00638532	0.08249	6.34268e-05	0.86938	-45.407	15.9189	0.10278	22.4189	61.2232	278.636
5.91848	0.66507	4	1.03309	0.01329	0.00775052	0.08241	8.32669e-05	0.79768	-39.9072	15.9109	0.10616	21.306	59.3293	265.43
8.49033	0.55297	1	1.01462	0.01046	3.69434e-06	0.04963	2.82053e-05	0.61014	-72.8986	16.6329	0.10876	19.9626	57.859	260.014
7.8197	0.78124	1	1.06378	0.01423	0.00342035	0.0696	3.04001e-05	0.63872	-59.4694	13.4455	0.11252	21.5392	55.9583	226.106
12.1584	0.73668	3	1.04342	0.01039	0.00195723	0.05933	3.32226e-05	0.33042	-90.3704	15.2964	0.10431	22.6198	60.342	271.292
9.57778	0.47344	4	1.02072	0.01433	0.0069859	0.09708	0.000113151	0.63252	-64.3383	16.767	0.11023	19.0355	57.0596	249.625
12.6235	0.74156	1	1.05054	0.01313	0.00174106	0.08497	6.44087e-05	0.10484	-82.9152	11.4176	0.13861	17.0188	45.4132	152.049
17.1107	0.37058	2	1.00938	0.01044	9.22177e-06	0.04897	4.97439e-05	-0.10583	-75.1385	17.8195	0.10771	19.1855	58.4794	267.54
6.14354	0.72325	2	1.0416	0.01271	0.0025968	0.06611	3.68262e-05	0.7523	-39.962	15.6634	0.10312	22.6814	61.0224	277.903
11.733	0.68652	2	1.03195	0.01018	0.000276695	0.05593	2.60528e-05	0.27709	-84.532	15.122	0.11032	20.7973	57.0038	246.083
11.9656	0.6337	2	1.03271	0.01425	0.00493187	0.0851	7.26203e-05	0.44478	-74.1391	16.1241	0.10673	20.8435	59.0136	262.672
4.92362	0.61632	2	1.02414	0.01534	0.00551529	0.07966	4.96325e-05	0.5781	-45.311	15.1931	0.11472	19.2929	54.82	229.698
9.1245	0.80064	2	1.07789	0.01265	0.0019714	0.08601	5.10865e-05	0.07358	-70.4886	12.9763	0.11314	21.6579	55.6279	220.234
8.80535	0.72643	2	1.04241	0.01109	0.00293697	0.06452	4.65971e-05	0.44607	-61.7301	14.7316	0.10928	21.4358	57.6354	247.636
7.47536	0.7792	2	1.06111	0.01393	0.00454151	0.07522	3.98065e-05	0.43601	-49.9601	13.3337	0.11371	21.2737	55.3382	222.482
6.10237	0.64429	3	1.0334	0.01541	0.00758704	0.08958	0.000102811	0.70929	-44.2575	16.7259	0.10231	21.8702	61.6221	286.021
3.78684	0.73757	4	1.0461	0.01	0.00200956	0.06154	3.21823e-05	0.20429	-30.0568	16.685	0.09548	24.7087	65.948	322.675
8.50299	0.73645	3	1.04635	0.01337	0.00213481	0.07335	4.79248e-05	0.4941	-60.1285	14.037	0.11349	20.7496	55.4526	228.124
7.61001	0.65745	3	1.03059	0.01159	0.00108548	0.06433	4.23118e-05	0.455	-68.9738	15.3677	0.11078	20.3951	56.8387	244.894
5.24154	0.74819	1	1.04504	0.00954112	1.69347e-05	0.05874	2.03608e-05	0.25872	-62.1356	13.3984	0.11782	20.194	53.3936	212.173
7.61969	0.74526	4	1.04828	0.01153	0.0040777	0.0665	3.97208e-05	0.66415	-62.4847	16.5828	0.09527	24.8701	66.1298	323.504
7.22516	0.72585	3	1.06541	0.02387	0.01685	0.12337	0.000131748	0.35933	-56.1461	14.8613	0.10649	21.6055	59.0964	249.932
9.08898	0.81962	2	1.09348	0.0314	0.01388	0.10625	7.39438e-05	0.22502	-69.1937	11.9784	0.11863	20.9082	53.0819	194.462
6.23655	0.80549	2	1.07498	0.0134	0.000682657	0.07829	4.50291e-05	0.60834	-58.5907	12.5336	0.11671	21.15	53.936	207.788
3.92577	0.80422	4	1.07599	0.0144	0.00457933	0.0734	3.94469e-05	0.64077	-39.8623	14.2386	0.1028	23.9573	61.2223	266.265
8.21318	0.74575	5	1.0716	0.02907	0.02766	0.14587	0.00029505	0.50695	-67.6696	15.5684	0.09938	23.368	63.3142	282.9
7.26937	0.49347	2	1.02387	0.01549	0.0116	0.09224	0.000116911	0.7187	-48.7225	18.5681	0.09861	21.3485	63.7381	309.336
8.73597	0.61591	1	1.02231	0.01144	0.00162316	0.0681	5.65767e-05	0.68189	-63.5991	14.2498	0.12273	18.0879	51.2774	201.897
4.50825	0.4358	0	1.00929	0.01237	0	0.04619	5.78245e-05	0.21432	-51.6162	15.1529	0.12464	16.8358	50.573	200.154
3.77818	0.55591	1	1.01525	0.00842089	7.41798e-05	0.05019	3.00912e-05	0.62194	-40.0255	18.2051	0.09915	21.901	63.4671	312.502
7.46268	0.77078	5	1.06699	0.02117	0.0107	0.08832	6.82619e-05	0.54968	-62.0526	16.8165	0.09069	26.3953	69.4584	345.291
7.97025	0.61679	3	1.02664	0.01404	0.00894921	0.09092	0.000136509	0.50988	-65.8451	17.3844	0.09996	22.086	62.9381	300.877
5.02257	0.76497	4	1.06481	0.02247	0.01892	0.1165	0.000185624	0.73159	-40.9151	15.8424	0.09648	24.5976	65.2414	305.107
5.44406	0.65249	2	1.03023	0.01174	0.00289257	0.06581	5.14487e-05	0.78614	-37.8816	16.6074	0.10276	21.9154	61.2754	284.683
5.33147	0.76169	4	1.05609	0.0154	0.00729344	0.08833	0.000115095	0.71652	-44.1936	14.5651	0.10619	22.4791	59.2934	256.656
8.02228	0.85907	1	1.11946	0.0149	0.00226078	0.0864	3.21991e-05	0.1069	-57.2948	11.6911	0.11295	22.8407	55.7019	209.058
8.51016	0.70303	4	1.04996	0.0172	0.00802567	0.08665	7.18791e-05	0.30515	-60.6807	17.2744	0.09441	24.2902	66.6298	325.353
4.40392	0.55532	1	1.01511	0.01364	0.00331572	0.05667	3.90401e-05	0.82206	-34.345	16.5145	0.10934	19.8578	57.5399	256.841
4.93968	0.78533	5	1.07282	0.02124	0.01279	0.10646	0.000116568	0.70804	-44.2467	15.0761	0.09908	24.3527	63.5528	287.015
5.72018	0.75257	3	1.05913	0.01523	0.00881834	0.09699	9.28626e-05	0.64343	-45.5534	13.8432	0.11243	21.022	55.954	226.634
7.03213	0.65254	3	1.03766	0.01444	0.00567921	0.08615	7.80768e-05	0.20492	-58.3848	16.0896	0.10565	21.2333	59.6017	265.939
3.38308	0.74409	5	1.05918	0.02228	0.0127	0.10397	0.000145463	0.18575	-37.4845	15.725	0.09967	23.5378	63.2813	289.473
4.89186	0.82929	3	1.09477	0.01298	0.00102125	0.08123	5.74185e-05	0.57648	-39.817	12.7102	0.11048	22.7448	57.0127	225.807
5.85739	0.75789	2	1.0544	0.01059	0.000738798	0.06836	5.00641e-05	0.23924	-52.2351	14.9376	0.10422	22.897	60.4448	268.21
2.24207	0.66882	2	1.03293	0.01283	0.00334382	0.0697	7.76558e-05	0.4038	-21.6595	14.9098	0.11321	20.0556	55.733	234.152
4.93229	0.53716	2	1.02547	0.01628	0.00502872	0.0814	7.25929e-05	0.34869	-38.7137	13.9051	0.13018	16.4854	48.3528	178.074
5.13272	0.69206	6	1.0456	0.01477	0.00264965	0.08373	0.000110316	0.73894	-40.0329	15.4144	0.10707	21.3544	58.9148	256.716
5.55023	0.74917	7	1.05895	0.01298	0.00651899	0.07022	9.06176e-05	0.80398	-33.9206	20.6176	0.07594	31.1268	83.0596	501.627
2.6205	0.55865	2	1.0118	0.00813339	7.78167e-05	0.03912	2.73795e-05	0.18607	-29.5236	15.8392	0.11407	19.097	55.1578	237.506
2.95639	0.61838	2	1.02343	0.01122	0.0021064	0.05712	4.86679e-05	0.116	-31.4684	15.3269	0.11403	19.5028	55.2415	233.692
7.95143	0.73863	4	1.04842	0.01207	0.00294516	0.07258	5.54148e-05	-0.01408	-64.3054	15.4353	0.10284	22.8973	61.202	276.853
4.8909	0.47859	1	1.00754	0.00889771	0.000205557	0.03676	3.15436e-05	0.72776	-30.4521	19.153	0.09744	21.8134	64.5976	327.827
7.20314	0.53851	2	1.01516	0.00997099	0.000341405	0.04984	3.70794e-05	0.30554	-60.7039	16.9183	0.10756	20.0782	58.5366	265.739
5.65482	0.85015	2	1.11412	0.01274	0.00235783	0.07475	2.42553e-05	0.69554	-49.3471	13.6459	0.09871	25.9158	63.7669	275.493
5.62097	0.76854	0	1.05371	0.01047	0	0.05954	3.23623e-05	0.76259	-40.9229	13.4858	0.11424	21.0781	55.0765	223.177
5.71807	0.56251	4	1.03024	0.01461	0.00672277	0.09676	0.000118816	0.32109	-42.9448	15.8345	0.11258	19.1518	55.9253	236.217
5.20265	0.57422	1	1.01808	0.01013	0.000243154	0.05007	3.33166e-05	0.56666	-42.0114	16.9195	0.10577	20.6662	59.5117	273.628
10.6047	0.6578	3	1.02967	0.01299	0.00141314	0.08158	9.27057e-05	0.31804	-58.2066	13.917	0.12213	18.4774	51.5585	201.677
11.9219	0.72153	5	1.05169	0.01959	0.01311	0.1097	0.000152799	0.30279	-66.4357	15.7456	0.10196	22.7411	61.8171	279.856
6.56191	0.66675	4	1.03642	0.01526	0.0066807	0.08341	9.50065e-05	0.56898	-43.6788	16.0583	0.10498	21.5467	60.0221	270.062
6.86779	0.72669	2	1.04186	0.01245	0.00310426	0.06199	3.52879e-05	0.60101	-47.4614	15.5555	0.1035	22.6438	60.8204	276.123
7.47535	0.81371	2	1.0807	0.01247	0.000583511	0.07711	3.78056e-05	0.46756	-53.0714	12.2578	0.11776	21.0877	53.4754	202.56
6.43795	0.78146	4	1.07207	0.02218	0.01038	0.10267	0.000144749	0.74961	-44.6763	14.0466	0.10696	22.5121	58.9596	246.892
6.5483	0.70137	4	1.03923	0.01341	0.00636695	0.07968	9.82143e-05	0.73942	-47.8557	15.7449	0.10437	22.0888	60.3331	272.12
7.77498	0.59249	3	1.02458	0.01274	0.00322406	0.06885	7.73854e-05	0.48981	-54.5694	17.4817	0.10114	21.7008	62.2801	296.251
4.98829	0.68556	3	1.03955	0.01623	0.00873965	0.08854	0.000110842	0.70949	-41.6837	15.0999	0.10985	20.741	57.3526	244.924
6.46722	0.76721	2	1.06005	0.0117	0.00281643	0.06967	4.5686e-05	0.77874	-51.0631	14.7123	0.10457	22.9382	60.1636	263.307
4.35823	0.62039	4	1.02993	0.01546	0.01095	0.09883	0.000193534	0.72407	-36.8554	16.5643	0.1047	21.12	60.2939	274.449
3.35692	0.77161	4	1.05895	0.01395	0.00479515	0.07502	7.05256e-05	0.15282	-31.1584	15.3151	0.10002	24.0769	63.0118	288.802
4.68633	0.69469	3	1.0381	0.01045	0.0015114	0.06423	2.63482e-05	0.8559	-37.0989	16.2289	0.10185	22.5618	61.7432	285.704
7.57116	0.78824	2	1.06857	0.01309	0.00448658	0.07262	3.98043e-05	0.81112	-50.0556	14.4217	0.10378	23.4361	60.6481	264.284
14.4678	0.69113	2	1.03206	0.01047	0.000426736	0.05339	4.09216e-05	0.31282	-76.4575	15.9519	0.10429	22.0717	60.3923	276.194
5.1286	0.78363	2	1.06271	0.01538	0.00451805	0.07743	5.11282e-05	0.31521	-51.8793	12.8182	0.11766	20.6336	53.4955	207.313
9.12869	0.7759	3	1.06185	0.01236	0.00485732	0.07581	7.63949e-05	0.17859	-68.1204	15.7851	0.09644	25.0216	65.3125	309.335
7.61565	0.77935	2	1.08363	0.02628	0.00911262	0.08785	4.17881e-05	0.32576	-61.4556	15.1522	0.09917	24.1818	63.4195	281.175
4.52461	0.64723	3	1.03209	0.01647	0.01008	0.09162	9.89557e-05	0.22444	-47.1426	15.1202	0.11283	19.8352	55.7541	234.046
5.59418	0.63842	3	1.02444	0.01129	0.000189167	0.05945	3.22831e-05	0.19216	-59.4226	14.338	0.12037	18.6284	52.2565	208.981
3.84038	0.69844	1	1.03414	0.01219	0.000387368	0.06692	4.75306e-05	0.30785	-45.51	13.0146	0.127	18.1852	49.5545	185.381
3.97248	0.75038	3	1.04916	0.0117	0.00325887	0.06865	4.67216e-05	0.14293	-39.6474	14.7759	0.10627	22.3536	59.1988	259.129
6.21978	0.77276	5	1.06523	0.01679	0.00986203	0.09909	0.00012328	0.46841	-41.2656	14.7045	0.10344	23.1678	60.8653	266.533
5.00431	0.74475	5	1.05752	0.01924	0.01352	0.10854	0.000166206	0.35265	-44.2839	14.669	0.10676	21.981	58.9411	252.041
8.75749	0.65235	2	1.02609	0.00922977	0.0030851	0.06284	7.37301e-05	-0.01135	-55.0648	18.9294	0.09022	24.9755	69.766	371.478
10.0646	0.73368	2	1.04266	0.01074	0.00165801	0.06543	3.90769e-05	0.49016	-68.9059	14.3636	0.11135	21.1387	56.4733	237.613
6.71853	0.78644	3	1.06839	0.01218	0.00355977	0.0776	4.93631e-05	0.59117	-58.2009	15.8497	0.09463	25.6606	66.5675	317.972
5.05811	0.79499	3	1.06662	0.01271	0.00192575	0.06598	3.20559e-05	0.75159	-36.7124	13.6853	0.10873	22.5596	57.9047	241.819
8.19915	0.67851	1	1.03252	0.00983712	0.000316928	0.05957	4.54166e-05	-0.42962	-70.7769	16.7568	0.10019	22.8112	62.8262	298.639
6.34894	0.5882	4	1.02157	0.01173	0.00290335	0.06714	4.33894e-05	0.49734	-52.3174	17.0474	0.10404	21.0796	60.4941	280.847
4.20737	0.4855	1	1.01177	0.00995185	0.000670712	0.05313	5.08698e-05	0.44985	-41.5416	15.856	0.1172	18.1369	53.7213	225.003
4.14371	0.64096	2	1.02392	0.01147	0.00160214	0.05549	4.48892e-05	0.46063	-36.9022	16.2795	0.1059	21.2092	59.4266	270.324
9.39194	0.26983	3	1.00613	0.00904305	0.000840435	0.04588	4.31438e-05	0.54308	-74.1959	21.8588	0.08948	22.7008	70.3756	389.484
4.61605	0.58359	4	1.02238	0.01321	0.00724282	0.08184	0.00011135	0.65252	-44.1887	17.1405	0.10336	21.1078	60.8772	283.593
5.66148	0.6481	3	1.02687	0.01054	0.000748487	0.05716	3.75765e-05	0.70826	-39.4391	15.9315	0.10768	20.9196	58.4464	260.412
4.31395	0.62774	1	1.0227	0.0114	1.36481e-06	0.05963	6.08711e-05	0.49216	-48.0581	15.451	0.11246	19.849	56.0034	240.718
6.13206	0.7629	1	1.05836	0.01207	0.000890209	0.07694	4.41875e-05	2.18547	-53.5333	11.9114	0.12997	18.4241	48.4551	171.339
4.99049	0.79179	1	1.06499	0.00981461	0.00046476	0.06289	2.71893e-05	1.71341	-47.7756	13.7611	0.10856	22.53	57.9569	243.176
4.10211	0.74855	1	1.0466	0.00907068	0.000926716	0.05707	3.04898e-05	3.20661	-37.1293	15.4361	0.10215	23.2794	61.5681	281.468
4.8204	0.78631	2	1.06279	0.01082	0.00157203	0.06535	3.09389e-05	0.73477	-36.5351	14.7397	0.10209	23.8573	61.6365	275.835
6.69315	0.64961	3	1.02821	0.01388	0.00211791	0.06862	7.45889e-05	0.6576	-53.4595	14.9308	0.11469	19.6389	54.9798	229.786
7.58913	0.7586	4	1.05856	0.0128	0.00475517	0.08157	6.82673e-05	0.65546	-58.3173	15.2182	0.10191	23.3569	61.7865	277.645
4.84137	0.60643	4	1.02074	0.01144	0.00227115	0.06435	4.44287e-05	0.69355	-49.3034	16.7867	0.10473	21.1118	60.0784	277.628
5.12878	0.69246	2	1.0352	0.01158	0.00102248	0.06182	3.3433e-05	0.57373	-35.4841	15.3627	0.10797	21.2939	58.2626	255.637
4.39756	0.71153	0	1.03581	0.00936369	0	0.05409	2.45058e-05	0.84281	-35.6333	14.2586	0.11473	20.2923	54.8174	226.37
10.6994	0.7751	2	1.06242	0.01091	0.00163613	0.06941	3.14019e-05	0.27831	-67.8477	14.6851	0.10372	23.2418	60.6685	267.066
4.4514	0.69395	4	1.04104	0.01498	0.00692406	0.08352	7.31226e-05	0.71039	-32.4265	15.7541	0.10464	21.8798	60.1234	268.985
5.14672	0.71672	1	1.03552	0.00955316	5.55419e-05	0.04491	1.88138e-05	0.49434	-51.1203	16.6721	0.0977	23.9074	64.3782	312.788
4.13969	0.74241	5	1.05597	0.01474	0.00206243	0.07965	6.97279e-05	0.09306	-34.9394	13.6464	0.11576	20.3695	54.4235	216.216
10.2113	0.7378	3	1.04557	0.0105	0.000172127	0.06184	3.75419e-05	0.77341	-67.3894	15.0047	0.10619	22.2284	59.285	261.283
4.98735	0.74247	1	1.04826	0.00870129	0.000983536	0.06196	2.46033e-05	0.85003	-34.0053	14.9503	0.10602	22.3179	59.3566	260.577
9.409	0.69201	2	1.03542	0.01003	0.000146404	0.05888	4.58054e-05	0.30344	-79.4791	16.1506	0.10283	22.3727	61.3211	283.391
5.14551	0.67424	4	1.03653	0.01725	0.00935458	0.09024	0.000121643	0.48629	-40.4215	15.6018	0.10739	21.1259	58.6085	257.602
8.31193	0.47022	1	1.01091	0.01065	0.00102073	0.05556	3.9131e-05	0.88961	-55.3977	16.0422	0.11632	18.1771	54.0877	228.362
5.63702	0.70882	5	1.04171	0.01055	0.000340271	0.06879	2.89049e-05	0.80477	-48.8722	14.4363	0.11323	20.4657	55.5428	230.29
9.40452	0.66735	2	1.02995	0.01393	0.00517857	0.07321	6.80821e-05	0.53407	-77.1066	16.1829	0.10433	21.7294	60.3176	275.88
6.80915	0.76941	4	1.06361	0.01514	0.00765088	0.08784	9.85276e-05	0.20347	-67.7337	15.4735	0.09884	24.2245	63.7309	293.035
7.6927	0.79612	4	1.07594	0.01632	0.00820857	0.09279	7.3569e-05	0.7922	-49.9611	13.9919	0.10549	23.1219	59.6422	252.536
18.3396	0.69858	1	1.03238	0.01242	0.00320713	0.05767	3.30647e-05	-0.37268	-87.3334	15.3277	0.10792	21.4214	58.3084	257.199
7.27281	0.42774	3	1.01229	0.01107	0.00463062	0.07624	7.81337e-05	0.76869	-47.9597	16.9146	0.11144	18.7129	56.4262	247.726
5.33717	0.61182	5	1.0374	0.01873	0.01344	0.12179	0.000206103	0.5925	-47.202	16.9114	0.10239	21.38	61.5275	281.719
8.36686	0.6776	3	1.03122	0.01103	0.0035529	0.066	6.96728e-05	0.41452	-76.787	17.5819	0.09538	23.9069	65.9782	329.65
9.92482	0.51772	2	1.02181	0.01317	0.00735417	0.08001	7.33702e-05	0.62755	-70.5675	16.0074	0.11395	18.7102	55.2398	233.526
5.85845	0.72186	2	1.03843	0.01107	0.00208496	0.05717	2.14717e-05	0.87399	-46.5456	14.9902	0.10803	21.6609	58.2058	254.285
13.2208	0.77624	2	1.05876	0.01137	0.0026273	0.07139	3.39113e-05	0.36995	-79.8027	13.1273	0.11615	20.8226	54.1509	213.631
14.271	0.71938	1	1.03777	0.0096715	0.00115762	0.0553	3.14632e-05	0.47907	-72.8909	15.9988	0.10146	23.0326	62.0142	289.177
7.52798	0.68882	4	1.03671	0.01534	0.00727078	0.08937	0.000110752	0.82622	-46.5608	15.0204	0.11049	20.7197	56.9824	243.595
6.98641	0.6674	4	1.04246	0.01692	0.00920242	0.0902	9.97006e-05	0.16233	-61.4351	16.0829	0.10437	21.5964	60.3611	270.211
7.09102	0.76806	0	1.05656	0.01081	0	0.06952	3.99429e-05	0.35654	-55.9124	14.0081	0.10993	21.8746	57.2652	240.221
4.56714	0.67002	3	1.0323	0.01382	0.00873194	0.08771	0.000112423	0.41597	-48.468	16.0788	0.10452	21.6594	60.1672	272.743
4.13988	0.66109	4	1.04151	0.01805	0.01188	0.1112	0.000144599	0.41658	-37.3793	14.0488	0.11979	18.7241	52.568	205.288
6.27202	0.76448	5	1.06093	0.01509	0.00820102	0.09351	0.000100724	0.72543	-53.2012	14.734	0.10447	22.8559	60.2754	263.588
8.81787	0.73693	3	1.05035	0.01565	0.00641073	0.08327	5.16284e-05	0.04845	-68.2329	16.1899	0.09796	23.9506	64.209	303.148
12.4206	0.83758	2	1.10765	0.0144	0.00057902	0.1057	8.49665e-05	0.35563	-61.2192	10.5536	0.13051	19.3178	48.2881	159.807
3.51514	0.75937	4	1.05561	0.01381	0.00262818	0.08265	6.96709e-05	0.59037	-32.346	13.1125	0.11847	20.1527	53.1674	206.764
3.76652	0.53466	3	1.01943	0.01038	0.00218881	0.06152	5.36475e-05	0.6064	-39.7891	16.8485	0.10791	19.9376	58.3849	262.352
7.58598	0.70208	4	1.05817	0.02266	0.01812	0.1185	0.000156349	0.45109	-40.7112	15.5978	0.10416	21.9039	60.4543	264.445
4.90269	0.58027	5	1.02394	0.01497	0.00515284	0.09301	0.000114092	0.03984	-40.4645	15.8021	0.11238	19.4027	56.0706	240.065
6.034	0.71163	3	1.03854	0.01258	0.0048549	0.07236	7.43192e-05	0.75401	-44.5225	14.807	0.11014	21.076	57.1521	244.569
4.96965	0.70386	2	1.03477	0.00923425	7.70173e-05	0.05478	3.03587e-05	0.84995	-41.4799	15.8402	0.10389	22.2997	60.5979	276.941
4.61278	0.66639	3	1.04377	0.01732	0.00931724	0.10147	0.000119858	0.58699	-39.8323	15.4055	0.1089	20.6617	57.8651	248.363
3.85243	0.75414	3	1.05357	0.0137	0.00505365	0.07504	5.76976e-05	0.75044	-28.7818	15.9565	0.09788	24.2975	64.2727	303.076
3.13838	0.79135	2	1.07347	0.01932	0.00849707	0.07676	4.33537e-05	0.58608	-32.3762	16.1041	0.09232	26.3414	68.1194	329.797
6.63056	0.44642	3	1.01136	0.01092	0.00145556	0.05442	3.79418e-05	0.24638	-60.9914	18.9788	0.09902	21.2096	63.5668	315.12
5.55356	0.53355	5	1.02503	0.01595	0.01153	0.09787	0.000109274	0.49389	-45.3152	18.4215	0.09809	21.7808	64.2102	313.691
7.03147	0.83363	2	1.09397	0.01215	0.000743435	0.07896	3.44834e-05	0.13104	-60.1441	11.5047	0.12132	20.8294	51.9474	188.027
4.16788	0.67673	5	1.03489	0.01217	0.00278	0.08098	9.8394e-05	0.0806	-46.2793	15.2861	0.10961	20.7626	57.5086	248.918
3.59423	0.70027	3	1.0394	0.01255	0.00275584	0.08084	8.0644e-05	0.24068	-38.9959	14.2933	0.11508	20.0218	54.747	224.037
2.96406	0.67335	7	1.07108	0.02614	0.01867	0.14539	0.000271275	0.3515	-31.3961	17.3437	0.09432	23.4589	66.7039	315.513
4.24938	0.73617	3	1.05273	0.01411	0.00792694	0.08843	7.45658e-05	0.80736	-33.1119	14.6821	0.10817	21.6936	58.1687	248.136
5.91092	0.76548	4	1.05535	0.01079	0.000744987	0.06197	3.81989e-05	0.01412	-62.3848	15.261	0.10121	23.717	62.18	283.327
5.39446	0.55119	2	1.01341	0.00777032	0.000828361	0.04423	3.4034e-05	0.75382	-57.9917	22.5738	0.08024	27.0546	78.3999	478.442
7.68539	0.82786	3	1.09411	0.01886	0.00844754	0.09869	9.07837e-05	0.44531	-53.4226	12.4963	0.11236	22.2776	56.0679	217.824
10.5474	0.56388	3	1.01826	0.01111	0.00498609	0.07595	8.9132e-05	0.31127	-71.4892	18.4403	0.09734	22.3287	64.6583	322.569
3.89077	0.73748	4	1.04524	0.01259	0.00394846	0.07246	5.55871e-05	0.66743	-32.7877	14.9031	0.10682	22.0665	58.9334	257.834
5.28296	0.72944	0	1.04077	0.01104	0	0.06404	3.01529e-05	0.55325	-40.8667	12.4808	0.12891	18.2455	48.8363	178.606
3.49463	0.69795	0	1.03125	0.00879524	0	0.047	1.85396e-05	0.53792	-40.9557	15.5047	0.10679	21.6502	58.8892	263.356
16.7612	0.66917	2	1.0265	0.01068	0.000314565	0.05351	3.76736e-05	0.05008	-76.4395	15.8075	0.10707	21.2722	58.7631	263.622
9.12589	0.66966	2	1.03548	0.01418	0.00757263	0.08219	6.36003e-05	0.71637	-58.7979	15.7506	0.10668	21.2081	58.9734	260.62
5.94307	0.49101	4	1.01694	0.01217	0.00360271	0.07387	7.75804e-05	0.80382	-41.7064	17.6765	0.10448	20.2909	60.3006	280.591
13.8503	0.68839	2	1.03671	0.01181	0.00457268	0.06437	4.49664e-05	0.39927	-61.354	17.0026	0.09778	23.4408	64.4183	311.475
3.30606	0.61998	1	1.02251	0.01187	0.00131704	0.06244	6.9012e-05	0.66433	-27.9456	15.7932	0.11059	20.1285	56.9971	249.388
5.32278	0.57148	1	1.02186	0.0116	0.00102444	0.06889	4.63072e-05	0.70944	-44.4419	14.4005	0.12422	17.5485	50.6662	196.937
4.53665	0.61606	1	1.02011	0.00989137	0.00120985	0.05328	4.25779e-05	0.75839	-37.3764	16.5583	0.10582	21.021	59.4809	272.644
4.30724	0.57011	1	1.0213	0.01213	0.00319864	0.06906	4.60492e-05	0.67491	-38.6508	15.8202	0.11306	19.2562	55.654	237.652
5.58799	0.74431	2	1.05728	0.01671	0.007996	0.09295	0.000128965	0.60242	-41.1641	14.1282	0.1113	21.1552	56.6901	233.524
9.03725	0.68787	2	1.03477	0.008282	0.000712422	0.05347	2.67855e-05	0.33871	-70.936	18.1032	0.09197	24.9413	68.3917	352.732
6.10978	0.77208	4	1.05761	0.01542	0.00174837	0.07853	7.7681e-05	0.24625	-58.9086	12.1853	0.12569	19.1735	50.0852	183.353
4.08981	0.63432	0	1.01957	0.00930321	0	0.04252	2.76558e-05	0.59793	-43.3531	15.8147	0.1097	20.457	57.3863	254.216
6.04851	0.53559	3	1.02127	0.0159	0.00541756	0.06953	5.7312e-05	-0.00672115	-54.6086	17.4564	0.10396	20.6712	60.6137	281.476
4.59182	0.62512	2	1.02232	0.0088799	0.00122457	0.05417	5.00618e-05	0.07299	-40.7875	16.5325	0.10533	21.1812	59.7899	274.307
7.03415	0.69719	4	1.03392	0.01068	0.00141135	0.06134	4.54137e-05	0.58147	-52.0558	17.7555	0.09317	24.7676	67.586	345.007
2.86736	0.61379	3	1.02362	0.0147	0.00618165	0.07515	6.40368e-05	0.19959	-34.7251	16.4237	0.10637	20.8035	59.1464	267.563
5.1093	0.72444	2	1.05598	0.0145	0.00131522	0.1051	9.35118e-05	0.058	-48.2555	12.4381	0.12867	18.0435	48.9588	175.187
3.14521	0.75884	3	1.05891	0.01536	0.00323786	0.08027	4.83237e-05	-0.12212	-36.31	13.3789	0.11595	20.5427	54.2432	213.681
4.48756	0.52704	5	1.01927	0.01463	0.00257995	0.08474	0.000122703	0.47591	-40.6347	16.2777	0.11189	19.1539	56.3572	244.335
10.8058	0.72287	5	1.04412	0.01297	0.00197033	0.07353	7.09803e-05	-0.20654	-69.2463	14.6256	0.11033	21.1664	57.1057	242.541
7.83358	0.61846	1	1.0179	0.01035	7.28098e-05	0.0495	3.71619e-05	0.24714	-55.2481	14.3994	0.12158	18.3242	51.7403	207.084
5.83577	0.57652	4	1.02173	0.01478	0.00600863	0.08219	0.000119236	0.51687	-38.1464	17.0555	0.10448	20.8737	60.3347	279.062
5.5005	0.62802	5	1.0418	0.02191	0.01709	0.12791	0.000210095	0.85012	-36.3326	16.3022	0.10484	20.9488	60.0347	266.165
5.88289	0.78486	4	1.07194	0.01879	0.0094362	0.09237	9.01321e-05	0.44514	-49.0637	16.3749	0.09142	26.4248	68.8505	336.831
11.1632	0.78021	1	1.06513	0.01481	0.00318132	0.07433	3.88109e-05	0.13597	-75.6336	14.0393	0.10785	22.4445	58.3504	246.016
6.31097	0.78899	1	1.06479	0.00833804	0.00157547	0.05346	2.05039e-05	0.15591	-54.7706	17.3841	0.08625	28.2944	72.9384	385.032
3.73991	0.66166	2	1.02966	0.01086	0.000295552	0.05956	6.34556e-05	0.53032	-34.8377	14.5666	0.11671	19.4273	54.0589	221.774
3.44904	0.58171	1	1.01894	0.01261	0.000228372	0.05593	5.0886e-05	-0.22077	-46.2596	16.1046	0.11067	19.7992	56.898	249.743
5.26937	0.65242	4	1.04449	0.01985	0.01086	0.11612	0.000220458	-0.1101	-49.9817	14.6652	0.11536	19.3508	54.6901	221.162
6.75443	0.65755	2	1.02939	0.0122	0.000546337	0.07206	6.74788e-05	-0.00271701	-53.7473	13.4212	0.12687	17.8139	49.6592	187.208
4.50468	0.75482	4	1.05867	0.01352	0.00234251	0.08172	6.69619e-05	0.70237	-38.1006	14.4255	0.10793	21.9925	58.4061	248.668
2.71957	0.54577	5	1.03587	0.01873	0.01428	0.10635	0.000146474	0.41426	-20.0724	17.3774	0.10292	20.7384	61.3434	280.647
2.73868	0.81581	6	1.13355	0.04057	0.03529	0.16552	0.000275286	0.22085	-26.8344	14.5046	0.09569	25.0804	65.8122	278.543
5.48207	0.65731	2	1.04091	0.0164	0.01305	0.09706	0.000129491	0.29076	-39.4744	16.2147	0.10396	21.5158	60.5377	271.835
3.18089	0.75011	4	1.05037	0.01388	0.00173375	0.06215	4.87553e-05	-0.16802	-34.8149	14.6524	0.10726	22.1564	58.7729	254.365
4.49205	0.62447	7	1.03487	0.01626	0.00977074	0.09615	0.000158275	0.12759	-35.5204	17.0658	0.10118	21.8499	62.3949	291.545
4.67245	0.51612	2	1.01643	0.01322	0.000584937	0.06855	9.51279e-05	0.08956	-43.8166	13.3698	0.13706	15.6095	46.0305	163.715
3.13316	0.71179	3	1.05463	0.02143	0.01266	0.11164	0.000140821	0.01771	-33.2925	12.7896	0.12644	18.2086	49.9246	181.143
2.39826	0.71003	2	1.03949	0.01374	0.00212716	0.0733	7.09398e-05	0.23434	-28.3464	13.6164	0.11998	19.3367	52.5089	206.254
2.36958	0.77231	4	1.06197	0.01621	0.00725954	0.08505	7.29207e-05	0.1388	-31.8614	13.4155	0.11383	21.1188	55.3495	221.558
3.94996	0.64834	6	1.0364	0.01624	0.01044	0.08767	8.81911e-05	0.68295	-33.2899	20.6802	0.08221	27.1624	76.5985	439.205
4.79717	0.76499	6	1.08298	0.0274	0.02486	0.14815	0.000334272	0.56976	-41.4503	13.9762	0.1084	21.7006	58.1416	235.974
2.72865	0.77514	6	1.10886	0.03356	0.02727	0.1594	0.000301134	0.2304	-23.2921	15.3854	0.09581	24.3521	65.7189	288.777
7.59922	0.7602	5	1.05646	0.01363	0.00526972	0.0767	8.84184e-05	0.40136	-64.2028	15.4194	0.10054	23.7333	62.6789	287.019
7.84969	0.53723	3	1.01985	0.01349	0.00587768	0.08392	8.77525e-05	0.58823	-58.8733	17.9922	0.10057	21.332	62.576	300.957
3.72635	0.6615	5	1.03801	0.01891	0.01505	0.10493	0.000146763	0.86507	-28.5746	19.4909	0.08629	25.9897	73.0062	396.604
6.53219	0.65048	6	1.04273	0.02501	0.01459	0.10747	0.000183424	0.47853	-52.0044	15.2354	0.1112	20.0592	56.7993	238.188
3.90314	0.74979	1	1.04951	0.011	0.00143607	0.0601	1.99511e-05	2.73694	-36.8041	14.2784	0.11022	21.5794	57.0897	240.525
3.52077	0.6703	5	1.05897	0.02657	0.01644	0.12902	0.000189015	2.4458	-30.1309	14.3652	0.11507	19.3577	54.7548	215.557
3.52014	0.71538	3	1.04542	0.0143	0.00387433	0.07332	6.0196e-05	1.85949	-30.8709	15.4489	0.10499	22.1099	60.0222	266.985
5.44084	0.7579	0	1.05435	0.01143	0	0.07386	7.7755e-05	-0.09084	-60.1523	13.3616	0.11654	20.4815	54.0859	214.83
8.55943	0.79164	2	1.06684	0.01218	0.0049284	0.07118	5.39136e-05	0.17905	-73.3058	14.3744	0.10383	23.5266	60.5901	264.418
7.39801	0.63716	3	1.02631	0.01252	0.00423508	0.07031	5.64002e-05	0.24404	-65.4924	15.7261	0.10959	20.4041	57.4418	251.462
5.27553	0.70267	6	1.05674	0.02474	0.01867	0.10778	0.000130461	0.58384	-34.3454	19.4664	0.08323	27.3588	75.7217	413.444
3.44433	0.63109	1	1.02186	0.01028	0.000262709	0.04749	2.46731e-05	0.33587	-39.6905	15.4523	0.11236	19.9202	56.0012	241.239
6.47235	0.65386	2	1.039	0.01426	0.00475143	0.09675	0.000120405	0.56633	-48.0704	15.0659	0.11247	19.9121	56.0008	233.942
5.13778	0.59433	5	1.02235	0.01093	0.00432321	0.06747	7.29947e-05	0.43048	-53.8603	19.4255	0.09099	24.1544	69.2449	367.521
4.23256	0.76037	8	1.07923	0.02849	0.01165	0.1006	0.000158899	0.29824	-41.6469	16.5546	0.09278	25.4888	68.1252	325.218
1.69658	0.38758	1	1.00994	0.01098	0.000213227	0.04603	6.38217e-05	0.53893	-20.2746	16.523	0.11581	17.924	54.5297	232.267
3.69763	0.84862	3	1.12606	0.02498	0.00920623	0.12001	0.00018199	0.26653	-31.5788	12.6065	0.10639	23.8306	59.4287	234.503
3.56711	0.82429	6	1.09638	0.01825	0.00936469	0.10025	0.000168648	0.05138	-36.4845	13.7938	0.1023	24.3635	61.7729	263.145
2.71232	0.37215	4	1.02721	0.01678	0.01251	0.10553	0.000241754	0.54192	-22.4752	20.6051	0.0921	22.1997	68.8139	357.745
3.19108	0.72358	3	1.04529	0.01482	0.00493233	0.08494	0.000126056	0.13749	-34.7823	14.1321	0.11399	20.4743	55.2925	226.562
2.64135	0.604	1	1.02739	0.01083	5.64823e-05	0.06726	5.20752e-05	0.02316	-27.716	15.2813	0.11503	19.1739	54.8314	228.708
3.59223	0.58252	7	1.0605	0.03975	0.0303	0.15075	0.000280887	0.13612	-28.6101	18.1995	0.09488	22.3907	66.5154	314.628
4.68733	0.53461	1	1.02307	0.0133	0.000160978	0.08276	7.77372e-05	0.17604	-49.0411	12.8197	0.14158	15.1695	44.5365	151.576
8.4789	0.69911	2	1.05602	0.02164	0.00790394	0.09441	8.90211e-05	-0.19329	-67.1769	15.0348	0.10858	21.0272	58.0175	244.385
4.75583	0.59179	4	1.03604	0.01606	0.00333764	0.10685	0.000220286	-0.14277	-45.4701	16.485	0.10681	20.4506	59.4108	264.116
3.05415	0.61145	3	1.02771	0.01376	0.00806863	0.09157	0.00014361	0.63312	-28.923	17.1488	0.10172	21.6721	61.9696	291.424
3.60749	0.7672	3	1.06768	0.0175	0.00640079	0.09853	9.61285e-05	4.28717	-36.0284	14.7259	0.10389	22.9586	60.626	263.673
4.59871	0.30343	7	1.018	0.01621	0.00804405	0.09822	0.00015002	-1.33257	-43.0256	17.6868	0.109	18.5619	57.8333	257.096
2.85796	0.65399	1	1.02785	0.01048	0.00123612	0.06101	3.77508e-05	3.07286	-35.418	16.5927	0.10289	21.9334	61.1762	284.965
4.6612	0.813	3	1.10002	0.03763	0.02452	0.1272	0.000120625	0.78054	-32.1097	14.3494	0.09895	24.6443	63.642	273.907
8.08459	0.73091	0	1.0394	0.01048	0	0.05361	2.05715e-05	0.11718	-64.9905	13.7807	0.11656	20.1924	53.9586	218.579
8.05583	0.70877	2	1.04038	0.01348	0.00347036	0.07032	4.12954e-05	0.79263	-55.922	15.8402	0.10308	22.4542	61.0337	278.072
7.03606	0.67577	1	1.04944	0.0196	0.01479	0.12209	0.000174673	0.61604	-50.1042	16.314	0.10121	22.1324	62.0219	281.204
7.30036	0.55038	4	1.02257	0.01407	0.00344354	0.06746	5.98013e-05	0.41413	-60.9407	17.6589	0.10196	21.1507	61.7523	291.745
4.26024	0.51076	4	1.02277	0.01641	0.00786077	0.082	6.4049e-05	0.78701	-34.0364	17.9655	0.10151	20.8968	61.9625	293.052
7.66978	0.57343	2	1.02267	0.0116	0.00328408	0.07016	4.39552e-05	0.61381	-58.469	15.7513	0.11335	19.2263	55.5724	236.511
4.92305	0.7154	1	1.03836	0.00965933	3.07477e-05	0.05613	2.95929e-05	0.84908	-35.4979	14.3843	0.11328	20.5867	55.5901	231.999
5.3183	0.76185	5	1.05491	0.01438	0.00429046	0.07341	8.00719e-05	0.7505	-37.9225	14.425	0.10739	22.2692	58.6268	251.699
5.70391	0.26346	2	1.01137	0.01248	0.00724967	0.08429	0.000102019	0.0635	-52.5696	18.4071	0.1058	19.0812	59.4825	275.416
8.20705	0.587	1	1.01583	0.00909935	0.000150988	0.05026	3.29279e-05	-0.11059	-64.1568	16.3716	0.10873	20.2222	57.8711	259.713
5.21291	0.69507	1	1.03338	0.01061	0.000208199	0.05976	4.06545e-05	-0.10137	-49.1788	13.9966	0.1185	19.4684	53.1197	213.163
5.06574	0.75567	4	1.05922	0.01605	0.0050907	0.08959	6.58518e-05	-0.04937	-42.5209	14.3719	0.10807	21.9434	58.2014	246.288
10.1151	0.75026	4	1.05219	0.01054	0.00180088	0.06051	4.66245e-05	-0.09303	-79.147	17.7903	0.08827	26.9084	71.3662	374.64
7.47795	0.44416	1	1.00881	0.01127	0.000150111	0.04695	6.05372e-05	0.51607	-56.2397	16.8197	0.11204	18.7731	56.2337	247.74
10.484	0.63998	4	1.0245	0.01082	0.00220389	0.06342	5.89199e-05	0.3907	-67.6871	16.1707	0.10653	21.0448	59.0763	267.021
8.09593	0.64566	2	1.02391	0.01229	0.000641438	0.05785	4.27527e-05	0.50909	-54.7962	13.5976	0.12653	17.8066	49.7619	189.673
5.78312	0.56386	2	1.02955	0.018	0.0084041	0.09071	8.16227e-05	0.84622	-40.0392	17.3498	0.10268	21.0079	61.3578	284.322
5.6976	0.83555	4	1.10128	0.01714	0.00702237	0.07927	4.45742e-05	0.55303	-40.7561	14.2831	0.09694	25.997	64.9179	288.911
7.50108	0.62255	2	1.01918	0.00897145	0.00134724	0.04782	3.8693e-05	0.52262	-63.0467	16.2914	0.10717	20.8174	58.7398	266.282
3.15568	0.64106	1	1.02172	0.00962282	0.000743572	0.0455	3.50169e-05	0.29306	-28.5574	16.5637	0.10424	21.5815	60.3974	280.558
4.47629	0.73883	4	1.04574	0.01407	0.00139786	0.07964	7.65789e-05	0.12557	-35.1364	11.9243	0.13329	17.6947	47.2314	165.444
5.74016	0.55478	5	1.03627	0.02314	0.01763	0.11989	0.000214974	0.41007	-50.0781	15.8307	0.11245	19.0273	56.0464	234.165
3.50982	0.71841	4	1.04441	0.0137	0.00134754	0.06827	8.93587e-05	0.14966	-35.8004	15.2232	0.10654	21.8845	59.3298	261.006
3.20674	0.85663	2	1.12654	0.03265	0.01311	0.12324	9.16273e-05	-0.11249	-27.9868	9.32062	0.14172	18.0659	44.4241	130.414
6.6835	0.69424	5	1.04126	0.01869	0.00835845	0.0992	0.00015851	0.3622	-58.5674	15.3599	0.10733	21.3407	58.7364	256.94
4.43322	0.44374	3	1.01187	0.01215	0.00403413	0.06435	8.2033e-05	0.58797	-44.9048	19.0154	0.09883	21.2188	63.7445	316.347
7.81055	0.69472	1	1.03199	0.01179	0.000634954	0.06881	5.76582e-05	0.20809	-64.6967	13.1896	0.1257	18.3372	50.0565	189.77
8.61762	0.74996	1	1.05827	0.01919	0.00947811	0.08847	6.35657e-05	-0.3395	-60.437	14.0251	0.11139	21.2027	56.4791	231.361
2.35829	0.53876	3	1.01484	0.01059	0.00193171	0.06196	6.18785e-05	0.53194	-27.375	17.678	0.1029	20.9838	61.2408	290.922
3.87492	0.69277	2	1.03676	0.01509	0.00593917	0.07292	8.55793e-05	0.30376	-40.9702	15.2057	0.10895	21.0852	57.8653	250.724
3.25152	0.72094	4	1.05362	0.02326	0.01453	0.10966	0.000125868	0.51099	-34.5543	15.3963	0.10383	22.2171	60.6476	266.972
4.42405	0.8361	8	1.11134	0.01921	0.00725692	0.10625	0.000169789	0.71671	-32.5495	13.5513	0.10149	24.7026	62.2324	262.33
4.42585	0.80348	4	1.1099	0.02415	0.01528	0.12927	0.000160413	0.74554	-39.1678	13.5547	0.10598	22.7681	59.3261	237.633
4.09532	0.78321	3	1.06365	0.01193	0.00123542	0.06257	4.5863e-05	0.59697	-36.0725	14.7908	0.10215	23.789	61.7009	275.944
4.40791	0.59178	4	1.03167	0.01849	0.01115	0.10414	0.000136909	0.09428	-48.7343	17.3409	0.10124	21.5121	62.2028	290.794
5.24825	0.59111	6	1.02877	0.01584	0.01331	0.09628	0.000158531	0.07237	-57.5519	21.9168	0.08032	27.172	78.477	465.656
3.22936	0.68317	4	1.04051	0.01741	0.00785907	0.08704	0.000100597	0.08083	-35.1139	15.3077	0.10857	20.9619	57.9754	250.204
5.12508	0.59272	4	1.03499	0.02242	0.0060285	0.1269	0.000265759	-0.24416	-46.3622	11.1713	0.15692	13.8704	40.2008	121
3.57435	0.57905	4	1.02483	0.01334	0.00186958	0.08247	0.000126669	0.0876	-31.8165	15.794	0.11278	19.3722	56.0524	239.634
5.37887	0.71578	2	1.04358	0.01914	0.0058661	0.08306	5.82006e-05	-0.4823	-57.514	12.464	0.13013	17.8484	48.3704	173.448
6.19728	0.87605	6	1.14025	0.01485	0.00314382	0.07749	3.63834e-05	0.36823	-41.1686	13.5031	0.0938	28.0017	67.1283	295.232
5.27784	0.65898	7	1.0455	0.01922	0.01584	0.11372	0.000162319	0.54249	-42.7727	17.397	0.09659	23.1294	65.3036	314.443
3.21494	0.23574	4	1.0283	0.02363	0.01778	0.12108	0.000236946	-0.05231	-35.2082	17.6351	0.10969	18.1465	57.5552	249.42
5.21681	0.75931	4	1.0579	0.01329	0.00390366	0.07844	5.13074e-05	0.74161	-34.7524	14.6276	0.106	22.4787	59.3996	256.768
2.11749	0.76142	6	1.07476	0.02519	0.01656	0.11649	0.000179447	0.45271	-25.4207	15.0902	0.10148	23.278	62.1985	273.191
3.83348	0.82361	2	1.0854	0.01119	0.000299828	0.0727	3.3392e-05	0.53544	-37.2352	12.7283	0.11174	22.4425	56.3603	223.458
6.51956	0.65262	3	1.03438	0.01634	0.01052	0.09324	0.000167165	0.41382	-56.3123	17.3001	0.09816	22.8329	64.1893	309.292
5.55091	0.84114	1	1.10089	0.0095505	0.000348437	0.07598	3.12741e-05	0.48099	-55.81	12.6538	0.10853	23.3978	58.0045	232.538
6.61072	0.69832	5	1.0502	0.01549	0.00735545	0.09786	0.000137992	0.366	-49.6945	15.4588	0.10604	21.597	59.5837	259.991
3.61029	0.79217	8	1.09871	0.0223	0.02061	0.14333	0.000356596	0.44233	-23.2558	16.8227	0.08683	27.5645	72.6761	360.848
4.67062	0.73695	1	1.05824	0.01952	0.00628572	0.09123	0.00010307	0.37026	-43.7341	14.3481	0.11027	21.2266	57.2154	237.212
4.31089	0.76088	2	1.06059	0.01469	0.00331959	0.08451	0.000100346	-0.23339	-35.5706	13.8209	0.11195	21.299	56.3623	230.341
3.60879	0.65126	4	1.04865	0.02883	0.02269	0.15258	0.000330696	0.4916	-39.9362	13.4322	0.12494	17.7005	50.3943	185.084
4.68345	0.78374	3	1.08175	0.03196	0.02536	0.13914	0.00024514	0.67173	-33.9332	14.4724	0.10232	23.3018	61.6018	262.63
2.7553	0.62663	6	1.02862	0.01343	0.00283971	0.07893	0.00012095	0.25845	-23.2118	14.7948	0.11722	18.9843	53.8221	219.864
3.12121	0.64249	5	1.04884	0.02564	0.02069	0.1371	0.000280287	0.23023	-26.5641	13.6615	0.12361	17.8281	50.9799	189.534
4.82123	0.76169	5	1.0644	0.0194	0.01029	0.09737	0.000101791	0.29333	-52.7433	13.8682	0.11102	21.4034	56.7586	231.351
4.89266	0.81978	7	1.09174	0.02052	0.01152	0.0971	0.000152321	0.30723	-37.7886	14.6708	0.0968	25.6181	65.1422	293.791
5.47886	0.55077	7	1.15327	0.0829	0.05534	0.25266	0.000544517	0.10947	-35.606	15.584	0.10542	18.6711	59.6745	220.032
5.37545	0.8062	4	1.07442	0.01146	0.00434903	0.07774	5.46716e-05	0.10869	-52.8879	13.0309	0.11204	22.0247	56.1755	224.787
7.37205	0.9663	6	1.5545	0.04089	0.01659	0.1707	0.000232396	0.00862497	-56.3334	7.20516	0.10616	27.9887	59.7105	155.292
3.37685	0.72296	3	1.04043	0.01329	0.0012674	0.06558	5.51671e-05	0.24544	-42.4512	14.4443	0.11195	20.9068	56.2545	236.66
4.71942	0.76422	5	1.06342	0.01712	0.00591064	0.09243	8.75054e-05	0.43883	-33.539	14.0446	0.10937	21.7759	57.5865	238.983
4.12526	0.74212	3	1.04984	0.01481	0.00593328	0.08547	9.33239e-05	0.60845	-42.8262	15.2129	0.10391	22.6965	60.6033	270.287
6.62356	0.74252	5	1.06055	0.01477	0.00754425	0.09935	0.000130038	0.21722	-61.922	14.5684	0.10791	21.7495	58.3382	246.722
5.20342	0.56115	2	1.02283	0.01449	0.00699798	0.07451	7.87861e-05	0.56981	-43.1178	17.8151	0.10074	21.5233	62.5824	299.403
8.53514	0.71283	0	1.03741	0.01002	0	0.05425	3.34112e-05	0.69083	-60.4283	14.598	0.11194	20.8147	56.2609	238.007
4.16161	0.58482	4	1.02445	0.01493	0.0049096	0.07894	9.40587e-05	0.5873	-31.5164	15.9623	0.11099	19.6783	56.7785	245.681
5.33556	0.74432	4	1.05294	0.01464	0.00851781	0.0869	6.58668e-05	0.70232	-42.5095	13.7894	0.11428	20.6482	55.0776	222.463
7.27018	0.675	2	1.03761	0.01507	0.00596106	0.0767	4.99447e-05	0.35898	-47.5734	14.3705	0.11671	19.4769	53.9476	217.926
8.68836	0.74291	4	1.05127	0.0142	0.00676245	0.07907	9.37223e-05	0.48009	-60.1024	16.2583	0.09709	24.2881	64.8801	309.093
6.62573	0.69048	2	1.03428	0.0101	0.00350102	0.06979	4.75493e-05	0.70818	-48.9285	16.3995	0.10118	22.6714	62.1654	291.238
3.13225	0.69011	3	1.03713	0.01245	0.00430993	0.08318	9.4951e-05	0.72751	-29.2249	16.1335	0.1028	22.293	61.2756	281.7
4.84791	0.73936	6	1.05399	0.01599	0.00695311	0.09227	8.24652e-05	0.4609	-37.4246	14.424	0.10959	21.4227	57.4641	241.167
7.12907	0.51936	3	1.02097	0.01395	0.00272169	0.08367	9.51873e-05	0.37753	-41.9078	16.7401	0.10889	19.5893	57.8563	256.588
12.0232	0.61968	2	1.02195	0.00983545	0.000177622	0.06156	5.83927e-05	0.19156	-65.5355	15.9751	0.10935	20.3542	57.5729	254.625
6.41691	0.439	3	1.01499	0.0115	0.00429556	0.07253	8.14334e-05	0.41194	-47.8093	18.3367	0.10238	20.4084	61.5417	293.115
3.87356	0.6996	4	1.03914	0.01646	0.00861278	0.08343	8.30285e-05	0.80566	-31.5934	16.6101	0.09894	23.2461	63.6507	302.395
8.46305	0.60545	1	1.02368	0.01289	0.00160172	0.06802	6.85234e-05	0.58629	-47.2356	14.6435	0.12007	18.399	52.4746	210.655
7.41766	0.71562	1	1.03643	0.01145	1.96111e-05	0.0563	3.79767e-05	0.41894	-65.5797	13.6048	0.11986	19.4776	52.5382	207.899
7.84888	0.55839	3	1.02713	0.0151	0.0040838	0.07573	7.30272e-05	0.43053	-54.3876	15.2877	0.11721	18.4282	53.7833	219.574
4.11663	0.69203	6	1.04697	0.01683	0.01068	0.10465	0.000150165	-0.29957	-45.7671	15.2131	0.10811	21.0747	58.2835	250.206
3.98846	0.56139	1	1.01462	0.01041	4.57763e-05	0.05706	3.75017e-05	-0.18449	-45.3426	16.2352	0.11084	19.6184	56.7329	250.066
4.97905	0.75222	4	1.05447	0.01459	0.00391506	0.08235	4.56517e-05	1.35926	-51.1771	13.6748	0.1144	20.7535	55.0405	221.626
3.74759	0.66927	4	1.05099	0.02167	0.01557	0.13441	0.000230231	2.70919	-41.8591	14.9901	0.11085	20.1747	56.8366	236.341
3.92696	0.58781	6	1.02554	0.01547	0.00863866	0.09194	0.000136172	1.2279	-37.4447	16.3941	0.10776	20.2646	58.4483	259.958
4.16279	0.54368	3	1.0173	0.01172	0.00442161	0.07205	7.29612e-05	-0.08864	-44.9745	16.3872	0.11045	19.525	56.9512	250.401
3.20267	0.68735	5	1.03469	0.01069	0.00187791	0.06277	5.04617e-05	-0.05805	-43.9683	15.8439	0.10513	21.8136	59.8765	270.311
5.2657	0.74895	5	1.05937	0.01292	0.00504203	0.08189	5.97219e-05	0.61089	-37.3007	15.091	0.10376	22.7747	60.6681	267.721
3.08934	0.64286	4	1.03198	0.01349	0.00313837	0.08034	0.000156539	0.11879	-29.4237	16.5877	0.10346	21.6554	61.0536	281.425
2.96447	0.72276	2	1.04985	0.01262	0.00453737	0.07235	5.95575e-05	0.59187	-26.9384	16.2856	0.09893	23.5648	63.7142	299.006
2.41345	0.56968	6	1.03406	0.02437	0.01935	0.12877	0.000277371	0.81785	-25.2904	17.2057	0.10272	20.9349	61.4018	281.78
7.08325	0.65704	4	1.037	0.01679	0.01043	0.08503	0.000132538	0.41598	-39.2553	18.6673	0.09074	24.7625	69.5882	362.062
2.74617	0.57221	6	1.0235	0.01599	0.00443208	0.08598	0.000131654	0.37199	-30.7604	16.1288	0.11056	19.6667	57.0399	248.599
8.45605	0.9132	5	1.24288	0.02679	0.00692407	0.16644	0.000212592	0.04591	-49.4995	7.4976	0.1467	18.3985	42.9737	107.893
5.84236	0.74874	7	1.06614	0.02156	0.01246	0.10985	0.00022546	-0.02418	-43.1902	15.154	0.10262	22.8613	61.5711	270.205
3.78255	0.71599	4	1.05075	0.01779	0.00536293	0.10084	0.000158666	-0.14626	-43.7124	13.2374	0.12208	18.9617	51.7088	196.2
3.25159	0.70369	6	1.0638	0.02643	0.02409	0.13735	0.000277207	0.40373	-25.9198	15.8555	0.10173	22.3159	62.1361	275.16
3.3594	0.72907	5	1.0551	0.01799	0.01147	0.09674	0.000131113	0.48311	-27.0222	15.4989	0.10298	22.6447	61.2971	273.742
10.7448	0.63779	4	1.03505	0.01982	0.01144	0.10117	0.000148712	-0.45113	-64.3685	16.1818	0.1057	21.0096	59.6325	266.179
4.6773	0.77427	2	1.06492	0.01448	0.00695168	0.08891	0.000102181	0.43739	-41.2928	14.2181	0.10694	22.4667	58.9006	250.061
5.77176	0.62423	0	1.01913	0.00989871	0	0.04484	3.38194e-05	0.45921	-46.1523	14.4364	0.12093	18.4788	52.0772	209.349
3.30319	0.81676	3	1.08645	0.01252	0.00387927	0.08314	5.59046e-05	0.55251	-35.2488	13.8594	0.10335	24.0207	60.9192	260.954
3.51553	0.86764	4	1.13267	0.01699	0.00394702	0.09404	7.68749e-05	0.27811	-38.0165	11.8539	0.10917	23.842	57.8482	221.081
2.56312	0.81864	3	1.09243	0.02449	0.01163	0.0893	6.9811e-05	0.18368	-27.6317	14.9458	0.09517	26.0237	66.1342	302.629
3.10316	0.75329	5	1.08476	0.03953	0.0222	0.13288	0.000202925	0.50344	-29.872	14.7142	0.10415	22.3726	60.5831	253.719
2.16584	0.85959	4	1.13983	0.0394	0.02511	0.1417	0.000237018	0.38646	-22.4452	13.3186	0.09686	26.0644	64.8183	268.126
5.01985	0.74429	8	1.07013	0.01627	0.00931819	0.08269	0.000105164	0.50065	-34.1764	22.1127	0.07068	33.1097	89.1897	566.423
4.19465	0.80214	3	1.07626	0.01065	0.00101411	0.07023	4.83817e-05	-0.00418507	-53.6614	14.5709	0.10081	24.4016	62.5115	278.196
2.72656	0.43986	6	1.01859	0.01158	0.0019673	0.08081	0.000119633	-0.53295	-26.0573	16.2743	0.11525	18.1214	54.7959	230.907
4.39683	0.66458	5	1.0318	0.01106	0.00197727	0.07796	9.90662e-05	-5.80978	-52.9813	15.5102	0.10916	20.7574	57.7906	252.444
3.35614	0.73738	4	1.04611	0.01324	0.00282002	0.0724	5.46455e-05	4.04708	-39.8679	14.3696	0.11081	21.273	56.8468	239.445
4.12007	0.69067	6	1.0424	0.01493	0.00557505	0.08185	0.000135552	2.07222	-32.3569	17.8666	0.09262	24.7058	68.2079	345.332
2.80437	0.7112	3	1.04185	0.0163	0.00663744	0.07566	6.09703e-05	-0.05131	-34.818	15.333	0.10616	21.8111	59.2946	261.421
2.55003	0.56842	1	1.01688	0.00969026	0.000618167	0.05611	5.04097e-05	0.07887	-34.9247	17.0944	0.10499	20.7774	60.0028	278.55
3.68643	0.65525	3	1.0377	0.0185	0.00762606	0.10217	0.000159022	0.0801	-50.8179	14.5161	0.11678	19.2161	54.0173	218.056
5.95499	0.73596	5	1.0779	0.02522	0.01944	0.13116	0.000247031	-1.54321	-60.3111	14.7878	0.10587	21.8424	59.5428	249.185
2.39863	0.78814	2	1.09502	0.01962	0.01277	0.13833	0.000194163	12.8996	-29.898	12.2278	0.12032	19.8667	52.3399	189.95
5.36572	0.7586	8	1.06644	0.01561	0.00452984	0.08499	0.000176842	-1.62385	-37.74	15.7458	0.09856	24.1663	64.3657	297.719
3.55738	0.73793	4	1.05551	0.02625	0.01313	0.11769	0.000164802	-1.68799	-43.947	12.3274	0.12814	18.2661	49.2329	175.981
3.10797	0.65068	6	1.03985	0.01609	0.0149	0.10339	0.000207595	4.13616	-29.2788	20.3116	0.08322	26.7485	75.7024	425.518
2.39667	0.62675	2	1.03058	0.01431	0.00442279	0.07915	0.000119699	6.84257	-32.2066	15.0173	0.11534	19.2722	54.7495	226.545
4.32704	0.61825	4	1.04445	0.02322	0.01691	0.12232	0.000193842	-1.54204	-36.4715	15.2732	0.11232	19.4322	56.0356	230.3
2.22418	0.57532	3	1.02169	0.01259	0.000168707	0.06188	8.45889e-05	-2.12109	-29.0974	16.8291	0.10614	20.5752	59.4657	271.167
2.75026	0.82213	7	1.11	0.02453	0.01378	0.10826	0.000166121	0.46094	-28.7615	16.0183	0.08746	28.1373	72.0966	350.42
8.86805	0.3562	5	1.01989	0.01886	0.00743172	0.09568	0.000134521	0.15719	-74.2948	16.6192	0.11487	17.7858	54.8642	230.659
3.87528	0.47794	3	1.01914	0.00987269	0.00153369	0.06537	5.24638e-05	-0.02544	-40.3205	17.7016	0.10471	20.1522	60.1441	278.254
7.40587	0.86506	4	1.13726	0.02539	0.0080416	0.09692	8.06327e-05	-0.05817	-71.7482	12.3746	0.10502	24.667	60.2152	237.179
4.59962	0.72736	3	1.06009	0.02394	0.01368	0.11016	0.000123085	0.46458	-52.5849	15.4113	0.10315	22.4572	61.0885	268.961
4.41389	0.69291	4	1.04177	0.01487	0.00461204	0.08335	8.64121e-05	0.46577	-45.4173	14.1893	0.11644	19.6793	54.1016	217.721
5.44289	0.84954	4	1.11552	0.02868	0.01158	0.10223	6.63785e-05	0.3009	-67.1276	12.1833	0.11013	23.0949	57.1091	218.578
4.78671	0.83788	6	1.10747	0.0143	0.00124701	0.09603	7.99549e-05	0.06587	-51.4789	12.2325	0.11261	22.41	55.9682	214.487
4.46834	0.66057	4	1.04378	0.01686	0.00804293	0.08773	0.000100012	0.49182	-38.4213	16.1506	0.10446	21.5122	60.3831	269.774
4.26471	0.73998	2	1.04347	0.00978065	0.000837249	0.06032	3.90412e-05	-0.03514	-49.5875	14.7551	0.10791	21.9364	58.3329	253.535
4.37966	0.75494	4	1.07356	0.02612	0.01667	0.1299	0.000155071	0.24505	-45.9376	13.7072	0.11233	20.9016	56.0775	222.304
3.53072	0.58017	2	1.0176	0.01154	0.00138588	0.05477	5.91025e-05	0.66832	-34.5958	15.4315	0.11572	18.9461	54.4954	229.465
7.59098	0.70703	1	1.03397	0.01026	2.81354e-07	0.05207	2.23791e-05	0.60137	-65.6539	15.7388	0.10432	22.2557	60.2829	274.739
4.60826	0.66643	3	1.02802	0.00938509	8.268e-05	0.05095	4.38369e-05	0.37333	-52.3051	17.4783	0.09699	23.443	64.9462	321.171
4.59792	0.80488	6	1.07795	0.01162	0.000912186	0.07834	7.51283e-05	0.32479	-44.8301	13.9365	0.10485	23.4842	60.0876	256.76
3.84388	0.77729	3	1.06145	0.01256	0.00440309	0.07434	6.76687e-05	0.16989	-42.3272	14.0827	0.10802	22.3841	58.3374	246.749
6.4888	0.56749	3	1.02635	0.0134	0.00381511	0.07979	6.31689e-05	0.43538	-59.9352	16.3871	0.10889	19.9022	57.8391	254.613
7.03043	0.71324	2	1.04048	0.01293	0.00533917	0.07052	4.38795e-05	0.44021	-57.8152	14.6594	0.11114	20.9146	56.6335	239.483
5.13751	0.75515	4	1.06484	0.01695	0.01072	0.09162	9.07004e-05	0.45566	-32.4047	15.6386	0.09903	23.8558	63.5293	290.938
7.88045	0.6873	0	1.0278	0.00865843	0	0.04414	2.039e-05	0.60826	-63.2147	15.146	0.11035	20.8515	56.9996	248.024
5.89566	0.60948	2	1.01886	0.00943196	0.000102617	0.04942	5.47027e-05	0.51606	-61.7935	18.5287	0.09498	23.3712	66.3682	340.007
6.86874	0.75229	4	1.05691	0.01305	0.0091911	0.10008	0.000138651	0.79203	-46.7076	14.4066	0.10805	21.867	58.2042	246.681
12.6921	0.68658	2	1.03092	0.00925717	0.00136324	0.05322	2.75948e-05	0.09181	-93.4056	17.2302	0.09688	23.6988	64.9661	320.351
7.22643	0.58632	3	1.02188	0.01189	0.00166653	0.08456	9.33238e-05	0.51806	-51.378	14.241	0.12454	17.5797	50.545	196.068
6.48371	0.50776	2	1.01437	0.01014	0.000215196	0.06381	4.79407e-05	0.57264	-61.9251	18.0776	0.10175	20.9839	61.8545	296.942
8.64876	0.75215	2	1.07288	0.03598	0.01559	0.12432	0.000120005	0.72778	-60.7752	12.2796	0.12587	18.6339	50.0227	176.635
15.8269	0.63938	4	1.02767	0.01304	0.00856921	0.07751	9.42412e-05	-1.02835	-78.2053	17.7841	0.09661	23.1295	65.1586	322.369
7.3413	0.66436	4	1.03488	0.01372	0.000468846	0.094	0.000145201	-0.32756	-72.4658	13.6863	0.12344	18.3114	51.0463	195.991
10.1684	0.67014	2	1.03098	0.01311	0.00252593	0.07228	7.3662e-05	0.15778	-81.5807	15.0814	0.11189	20.3189	56.2785	240.018
6.05747	0.54768	1	1.01639	0.00938511	0.000309245	0.0692	8.05125e-05	0.53928	-62.0636	15.4461	0.11716	18.461	53.7337	223.498
7.10424	0.78086	1	1.06311	0.01498	0.00391553	0.08315	5.7848e-05	-0.10339	-64.9239	12.8247	0.11784	20.5292	53.3676	206.493
4.26599	0.68349	3	1.03856	0.00969384	0.000322527	0.05819	2.07811e-05	0.33369	-49.0489	16.7382	0.09972	22.9301	63.1025	298.181
4.59352	0.75978	3	1.05465	0.01218	0.0018637	0.0825	6.80299e-05	0.53674	-41.51	13.4254	0.11562	20.6486	54.4485	216.983
4.69012	0.80124	2	1.07642	0.01198	0.000693329	0.07749	2.8896e-05	1.88396	-53.865	12.5347	0.11728	20.9491	53.6524	204.803
11.8017	0.58097	2	1.02015	0.01125	0.00035922	0.06767	7.82499e-05	-2.01416	-78.0329	16.5409	0.10774	20.3224	58.4787	263.123
4.31791	0.76466	6	1.06629	0.01703	0.00685813	0.08987	8.80466e-05	8.20117	-44.5634	14.3922	0.10686	22.3331	58.9774	249.956
5.45146	0.80288	4	1.08895	0.02603	0.01031	0.11091	0.000122707	-2.51871	-57.5976	12.5097	0.11608	20.9844	54.2152	204.061
5.09325	0.43755	2	1.01547	0.01305	0.00370329	0.06752	7.06691e-05	1.00733	-53.7139	17.3961	0.10804	19.3464	58.3416	263.392
3.41501	0.69847	4	1.04904	0.01331	0.00565876	0.07425	5.73153e-05	6.5199	-33.0732	19.8277	0.08272	27.7063	76.1501	427.618
4.2504	0.68085	2	1.03352	0.0119	0.00190758	0.06659	5.85025e-05	-1.14203	-39.6122	14.0929	0.11883	19.2416	52.9914	212.039
4.10302	0.76839	5	1.06716	0.01738	0.01034	0.09716	0.000124486	1.27532	-35.7278	15.3773	0.0993	24.0277	63.417	289.1
6.0395	0.82012	7	1.1066	0.01768	0.00859225	0.10575	0.000103378	-0.24993	-47.4759	15.8912	0.08915	27.7722	70.9193	341.977
8.60465	0.41048	6	1.02122	0.01262	0.00408231	0.07189	6.65602e-05	-0.3238	-58.6477	21.1154	0.08939	23.1562	70.5356	380.908
6.6121	0.57298	0	1.01575	0.01171	0	0.05577	4.33345e-05	0.67535	-47.5698	13.8272	0.12962	16.8712	48.5653	182.862
7.40559	0.70914	4	1.04236	0.01383	0.00460918	0.07919	5.55483e-05	0.66094	-69.3955	15.5839	0.10458	22.1029	60.1513	268.965
7.21246	0.58674	5	1.03674	0.02278	0.01438	0.11815	0.000155966	0.64023	-56.2671	17.3265	0.10113	21.3966	62.2911	289.321
9.82103	0.74852	4	1.04857	0.01168	0.0015816	0.07013	4.85338e-05	0.30249	-70.7818	13.7224	0.11472	20.694	54.8648	222.455
6.79487	0.60538	3	1.03666	0.01921	0.00936301	0.10713	0.000116329	0.51635	-64.7394	14.3411	0.12138	18.018	51.9159	201.378
5.33142	0.78326	4	1.06862	0.01305	0.00150328	0.08855	6.04845e-05	0.33655	-43.9394	12.858	0.11712	20.6821	53.764	207.839
5.21843	0.6221	1	1.02329	0.01046	0.000738993	0.05232	3.99937e-05	0.48546	-51.2688	16.7001	0.10444	21.33	60.2704	278.411
7.73145	0.81566	3	1.09167	0.02058	0.01182	0.10127	9.1211e-05	-0.43785	-64.7723	14.74	0.09687	25.4785	65.0244	293.318
4.65846	0.59486	2	1.02052	0.01323	0.00463032	0.0704	7.06191e-05	-0.01624	-51.6087	16.3128	0.10838	20.2938	58.1081	259.61
4.75712	0.28898	5	1.03011	0.01937	0.01802	0.11063	0.000147505	0.19031	-38.6466	18.5856	0.10315	19.4139	61.0134	279.707
3.66223	0.58395	4	1.02008	0.01037	0.00107625	0.0533	6.17085e-05	0.19577	-38.155	18.4882	0.09635	22.7747	65.4527	329.706
6.56255	0.57342	4	1.01999	0.01054	0.00218388	0.06578	7.08169e-05	0.51326	-55.1979	18.0934	0.09873	22.0851	63.7619	312.754
4.22516	0.7273	4	1.06031	0.01755	0.01078	0.09937	0.000100083	0.17353	-39.6225	16.4292	0.09693	23.9383	64.9804	305.129
6.59333	0.71909	1	1.04631	0.01474	0.00405468	0.07513	5.15218e-05	-0.00200335	-57.3851	13.4718	0.12013	19.3863	52.3995	203.204
4.53445	0.79004	6	1.07389	0.01566	0.00879058	0.08708	0.000109749	0.80168	-39.9315	17.5649	0.08493	28.6512	74.4299	394.508
3.39694	0.74239	3	1.04724	0.01169	0.000373907	0.06306	6.53518e-05	0.46701	-35.2997	15.3426	0.10327	22.9005	61.0215	275.951
11.8513	0.55085	4	1.02986	0.01744	0.01019	0.12291	0.000243318	0.3303	-75.4689	14.9553	0.1196	17.9191	52.6685	209.62
4.92321	0.69422	3	1.04859	0.02042	0.00906621	0.10303	8.02641e-05	0.71562	-37.1944	14.929	0.10988	20.7415	57.2716	240.344
9.82587	0.55939	3	1.02691	0.01641	0.01029	0.08764	8.82005e-05	0.49749	-56.9637	17.1751	0.1042	20.7202	60.4276	277.081
8.36038	0.54308	3	1.01771	0.01214	0.00191298	0.06663	5.43652e-05	0.46891	-70.7243	16.172	0.11203	19.2597	56.1742	243.465
6.35482	0.52158	2	1.01478	0.01258	0.00336443	0.06876	7.33665e-05	0.47674	-41.2134	16.3165	0.11212	19.1238	56.1417	244.467
4.53376	0.53369	2	1.01516	0.01387	0.00296889	0.06446	5.18621e-05	0.60562	-42.93	14.8493	0.12263	17.559	51.3245	204.156
7.16965	0.71681	5	1.0512	0.0172	0.01146	0.10019	0.000109322	0.13571	-70.369	15.8034	0.10196	22.6648	61.733	279.507
8.58989	0.73725	3	1.05403	0.01457	0.00280131	0.07624	4.98231e-05	0.35289	-74.736	14.8198	0.10703	21.935	58.8212	253.538
7.40242	0.64771	3	1.03159	0.0158	0.00643063	0.08342	8.4518e-05	0.48519	-47.9376	15.4321	0.11064	20.2551	56.9089	244.241
6.16562	0.66733	2	1.03753	0.01383	0.00508885	0.08191	4.42561e-05	0.70154	-47.5701	16.0673	0.10471	21.5736	60.0885	270.611

## Sheet: Sheet 2 - Table 2
Cell line “Normal2”=HGFDFN168; Rows=single cells; Columns=nuclear shape parameters
St. Dev. Intensity	Eccentricity	Invaginations	Circularity	Solidity (Inv.)	Mean Neg. Curvature	St. Dev. Curvature	Tortuosity	BP Intensity	Mean Intensity (inv.)	Minor axis length	Mean Curvature (inv.)	Major axis Length	Perimeter	Area
5.51816	0.84697	1	1.1067	0.00954502	0.000162916	0.07814	1.97213e-05	0.43937	-56.9855	12.4204	0.10919	23.3625	57.5821	227.544
9.51657	0.59895	3	1.01924	0.01203	0.00326382	0.06321	5.8559e-05	-0.18877	-72.4573	15.6584	0.11282	19.5537	55.787	239.942
9.58193	0.57642	4	1.03304	0.01882	0.01175	0.10472	0.000145109	0.37278	-45.9518	15.6154	0.11331	19.1095	55.5818	232.243
10.8586	0.6878	2	1.03554	0.01389	0.00590799	0.08551	7.97197e-05	0.50219	-67.6765	15.2304	0.10904	20.9814	57.6845	250.353
10.1142	0.66993	2	1.03255	0.0097517	0.00215442	0.06189	2.43445e-05	0.46317	-75.415	16.7279	0.10084	22.5313	62.35	293.901
4.63642	0.55347	4	1.02169	0.01144	0.00645664	0.07983	8.23383e-05	0.96652	-33.7363	18.5074	0.09708	22.2212	64.8127	321.942
8.51729	0.77222	2	1.05879	0.01176	0.00327687	0.07985	6.20412e-05	0.65253	-75.0609	14.5051	0.10542	22.8297	59.6809	259.858
5.12788	0.66399	2	1.02686	0.00900956	0.000806311	0.04249	2.60091e-05	0.70696	-45.9056	19.316	0.08796	25.8324	71.5456	390.666
12.3974	0.49182	3	1.01383	0.01196	0.00252934	0.06818	5.54889e-05	0.36627	-88.6017	17.2387	0.10726	19.7987	58.6665	267.173
6.40435	0.78449	4	1.06459	0.01192	0.0055028	0.07376	6.74554e-05	0.71482	-51.6135	15.8298	0.09511	25.526	66.1854	316.674
11.6394	0.74487	0	1.04478	0.0103	0	0.05867	1.76066e-05	0.60217	-73.8289	13.1599	0.12031	19.7237	52.2656	203.493
7.41186	0.74845	5	1.06046	0.02588	0.01445	0.1086	0.000143448	0.36944	-51.1743	16.5701	0.09374	24.9856	67.0701	322.526
6.29804	0.63334	1	1.03073	0.01602	0.00908636	0.08355	7.60707e-05	0.81161	-43.165	18.1807	0.09463	23.493	66.4933	333.497
8.58114	0.71431	3	1.03877	0.01097	0.00222521	0.06649	7.56223e-05	0.66413	-61.9533	15.4508	0.10529	22.0779	59.7989	267.87
11.8403	0.571	4	1.0251	0.0112	0.00625861	0.0847	9.42137e-05	0.48838	-74.3725	18.6452	0.09555	22.7117	65.8785	330.642
5.52449	0.62191	3	1.02052	0.00970874	0.000584131	0.05055	3.80395e-05	0.32148	-58.5553	18.2216	0.09581	23.2689	65.731	332.672
5.02373	0.72247	2	1.04257	0.0111	0.00253981	0.06161	4.40184e-05	0.91791	-39.803	17.9794	0.08978	26.0043	70.0985	366.494
12.0869	0.68556	2	1.03262	0.00926694	0.000492979	0.05504	4.12779e-05	0.56259	-69.26	17.9979	0.09278	24.7217	67.8552	348.593
7.71413	0.64994	1	1.02495	0.00911472	0.000128907	0.05007	2.20566e-05	0.64664	-49.7119	14.9519	0.11475	19.674	54.8297	230.044
7.29391	0.44414	5	1.01511	0.01219	0.00583821	0.07466	8.45582e-05	0.82554	-54.4321	18.4723	0.10146	20.6174	62.044	297.859
7.29244	0.74263	3	1.06717	0.0141	0.00646122	0.09007	6.38377e-05	0.478	-49.4302	15.3215	0.10246	22.878	61.4065	270.473
10.4894	0.63181	2	1.04287	0.0173	0.00961287	0.08959	7.98954e-05	0.41998	-85.8467	17.5078	0.09803	22.5872	64.2319	305.44
12.0872	0.74196	3	1.05005	0.01008	0.00089992	0.07497	4.55166e-05	0.43636	-92.5266	13.647	0.11595	20.3552	54.279	217.572
6.2933	0.82197	3	1.10059	0.02193	0.00783557	0.10541	7.80713e-05	0.75029	-45.3974	13.2202	0.10687	23.2127	58.9156	238.654
4.70104	0.73972	4	1.04497	0.01026	0.000989167	0.06237	3.84596e-05	0.77621	-31.4501	15.6747	0.10142	23.2935	62.0421	286.154
8.08443	0.55041	7	1.02312	0.01614	0.00784721	0.09164	0.00013435	0.70626	-46.098	18.1921	0.09882	21.7897	63.7444	310.273
5.00012	0.66601	3	1.04917	0.01962	0.00948146	0.08071	4.79377e-05	0.25595	-49.8467	18.8905	0.08879	25.3243	70.8433	368.16
6.35875	0.80403	4	1.08888	0.0326	0.01812	0.12327	0.000133475	0.41814	-43.2523	13.9209	0.10384	23.4128	60.6063	252.847
11.651	0.6982	1	1.03573	0.00963608	2.63168e-06	0.06793	7.25064e-05	-0.3326	-73.7614	14.6559	0.11271	20.4719	55.9106	235.279
5.73435	0.75425	2	1.0693	0.02551	0.01693	0.1085	0.000135366	0.36334	-35.4267	21.1923	0.07231	32.2762	86.7866	531.121
4.57095	0.76244	2	1.05361	0.00942211	5.72167e-05	0.05856	3.89921e-05	0.37751	-39.9079	15.914	0.09747	24.5943	64.6296	307.173
5.76786	0.70434	1	1.03454	0.01091	0.00162605	0.05996	1.88668e-05	0.17077	-51.3113	14.4264	0.11394	20.3228	55.1916	229.687
10.8797	0.64287	1	1.02075	0.00862137	7.11747e-05	0.04041	1.78938e-05	-0.18009	-68.0823	17.3391	0.09945	22.6366	63.2158	308.062
8.53345	0.74164	3	1.05372	0.01719	0.00734227	0.09694	0.000119505	0.78769	-42.8468	14.291	0.11041	21.3046	57.033	237.762
18.1035	0.74376	5	1.05365	0.01223	0.00387019	0.06998	4.51195e-05	0.28804	-90.2901	15.8034	0.09989	23.6419	63.003	290.895
8.09541	0.63742	1	1.02158	0.00720732	0.000108368	0.04371	3.07552e-05	0.72657	-46.9591	19.4604	0.08889	25.2562	70.7827	385.647
11.3934	0.6976	2	1.04293	0.01965	0.01313	0.09914	0.000106332	0.43562	-49.8483	14.7879	0.11095	20.6395	56.6877	237.962
21.7196	0.75611	2	1.05163	0.01039	0.000560658	0.06543	2.59658e-05	-0.743	-90.1498	15.199	0.10269	23.2242	61.2416	275.577
5.49764	0.49018	0	1.00869	0.00960884	0	0.03822	1.94829e-05	-2.7135	-50.3286	17.752	0.10458	20.3666	60.1196	283.481
11.4272	0.69984	2	1.03723	0.01084	0.00310484	0.07089	5.34723e-05	0.09598	-74.3713	16.4025	0.10044	22.9632	62.6794	295.207
6.90132	0.76387	3	1.06464	0.01625	0.01168	0.09476	8.91021e-05	0.32543	-46.2144	15.6181	0.09837	24.2004	64.0009	294.525
7.13575	0.6665	3	1.03283	0.0131	0.00515722	0.08567	0.000108331	0.59991	-52.9918	15.1761	0.11114	20.3568	56.634	241.929
8.74487	0.78247	6	1.06618	0.01075	0.000860655	0.07076	4.50748e-05	0.27148	-45.0948	14.3769	0.10494	23.0885	60.0156	259.923
8.57113	0.74502	3	1.04986	0.01074	0.000361653	0.06722	3.36286e-05	0.23983	-61.0893	14.4452	0.10933	21.6556	57.5267	244.303
14.6523	0.74984	2	1.05871	0.02127	0.01047	0.09473	6.31728e-05	0.54999	-60.7058	13.5314	0.11539	20.4519	54.4733	215.042
7.44385	0.76043	3	1.05858	0.01201	0.00385019	0.06953	2.43143e-05	0.43299	-46.366	15.7225	0.09853	24.2101	63.8041	296.308
10.503	0.64128	3	1.0347	0.01743	0.00776836	0.0804	6.62609e-05	0.00360608	-66.73	18.0201	0.09499	23.4848	66.3477	330.45
5.5736	0.59677	4	1.01943	0.00848196	0.000158214	0.05205	4.26353e-05	0.87948	-39.1664	20.6191	0.08578	25.6964	73.3947	415.416
4.32483	0.70533	3	1.03779	0.01065	0.00211513	0.07081	4.86833e-05	0.63843	-38.6334	15.5319	0.10551	21.9106	59.6231	266.995
8.22721	0.65378	4	1.02944	0.013	0.00233644	0.07845	7.50081e-05	0.89562	-48.9732	14.8851	0.11449	19.6715	54.9764	229.177
6.46843	0.81286	1	1.07929	0.01206	0.000160176	0.06719	2.15079e-05	0.84452	-46.1861	13.56	0.10665	23.2805	59.0085	247.352
7.81414	0.48764	4	1.01913	0.01444	0.00887639	0.09489	0.000113906	0.81339	-47.1287	18.8059	0.09799	21.5406	64.239	317.073
11.3943	0.64342	6	1.03379	0.01303	0.00936409	0.0805	5.76797e-05	0.68876	-64.3886	22.4742	0.07592	29.3584	82.8548	516.17
4.392	0.70457	4	1.03353	0.01002	0.00152956	0.05299	3.04251e-05	0.78366	-30.3004	17.7	0.09294	24.9425	67.6824	346.278
7.0978	0.8108	5	1.075	0.01039	0.00128627	0.06514	3.00079e-05	0.30944	-57.4868	14.3473	0.10126	24.5115	62.1325	275.59
5.87885	0.61635	4	1.03885	0.01946	0.01582	0.11958	0.000160405	4.11153	-40.6916	17.5252	0.09838	22.255	63.9511	303.965
10.2525	0.50106	5	1.02366	0.01464	0.00751185	0.08787	8.30489e-05	0.56221	-65.2354	18.2251	0.10048	21.0595	62.6947	299.875
9.06667	0.6878	3	1.03346	0.01088	0.000844708	0.06431	5.81696e-05	0.36232	-63.4916	16.6952	0.09981	22.9994	63.1341	300.918
7.52227	0.60249	1	1.02202	0.01277	0.00200667	0.06223	3.46533e-05	0.5721	-67.0654	16.2798	0.10816	20.3976	58.187	259.682
5.40035	0.72122	5	1.06261	0.02816	0.01794	0.12822	0.000153146	0.65758	-43.374	16.1836	0.09777	23.3628	64.251	294.007
5.91962	0.62765	2	1.02168	0.01093	0.000719979	0.05795	4.24124e-05	0.87797	-42.0917	16.7968	0.10352	21.5759	60.7798	283.977
5.64955	0.71734	3	1.0435	0.0175	0.00524828	0.079	6.76188e-05	0.55848	-35.6317	16.1372	0.10027	23.1615	62.8092	292.696
18.2546	0.69717	3	1.03209	0.00965461	0.00087352	0.05605	3.97589e-05	0.07309	-91.4341	17.9969	0.09199	25.1036	68.3871	354.416
8.43993	0.77815	4	1.06485	0.01662	0.01045	0.09316	9.5541e-05	0.9365	-47.3444	14.8534	0.10191	23.6491	61.7773	274.941
13.827	0.80434	3	1.07813	0.0156	0.00618682	0.08637	7.81287e-05	0.53116	-85.2952	13.7924	0.10583	23.2131	59.4669	250.332
6.37414	0.70565	5	1.06335	0.03648	0.02175	0.12966	0.000141113	0.72906	-44.5365	15.7342	0.10218	22.2059	61.5674	270.487
12.4037	0.60281	1	1.01995	0.01235	0.00180076	0.05467	3.01003e-05	0.32599	-75.7593	15.6266	0.11285	19.5851	55.7309	239.348
5.84407	0.66243	3	1.02819	0.01025	0.00193612	0.06208	3.37161e-05	0.72214	-45.9783	17.7414	0.09564	23.6829	65.7481	328.97
9.08206	0.56973	1	1.01563	0.0096272	0.000292455	0.05769	5.07553e-05	0.73513	-49.4832	15.7065	0.11421	19.1115	55.0804	235.378
8.90205	0.64945	4	1.03375	0.01433	0.00753023	0.08684	7.96501e-05	0.66652	-57.3175	16.6904	0.10201	21.9493	61.6539	286.281
7.70826	0.77952	4	1.06089	0.01138	0.00119436	0.07701	6.77926e-05	0.44142	-48.6218	13.066	0.11611	20.8598	54.2089	213.55
9.58397	0.81173	5	1.08658	0.01396	0.00220675	0.0876	4.75619e-05	0.29452	-66.4478	13.4391	0.10735	23.0107	58.6161	240.549
6.75605	0.67134	6	1.05463	0.029	0.01954	0.13225	0.000200913	1.55048	-45.3913	17.0826	0.09688	23.0488	64.9932	306.404
14.9615	0.66388	5	1.03599	0.01554	0.0067083	0.08429	6.26558e-05	-0.49826	-78.5202	17.3635	0.09713	23.2181	64.7632	314.516
4.70797	0.82803	3	1.09029	0.01078	0.00101724	0.0713	3.73885e-05	0.47945	-40.843	13.565	0.10384	24.1935	60.6212	256.82
6.18691	0.5801	2	1.01759	0.01236	0.000130131	0.05707	5.78236e-05	0.35629	-52.6726	15.2416	0.11719	18.7118	53.779	223.617
10.9839	0.7119	2	1.04441	0.01235	0.00396783	0.0664	3.53864e-05	0.06007	-92.2158	17.6686	0.09213	25.1588	68.3241	346.557
10.3753	0.77545	2	1.06487	0.02155	0.01345	0.09572	8.23339e-05	0.73261	-60.9347	15.7065	0.09649	24.8754	65.2	304.915
7.10016	0.76389	2	1.05131	0.01059	0.000334822	0.0646	2.59629e-05	0.53308	-65.037	13.1172	0.11818	20.3258	53.2326	209.108
13.9968	0.67777	2	1.0318	0.01639	0.00851271	0.08043	5.68838e-05	-0.32216	-68.9771	15.0861	0.11107	20.5177	56.6103	242.206
6.1308	0.7506	5	1.05018	0.01127	0.00225569	0.07336	5.09474e-05	0.78126	-42.1453	14.8184	0.10594	22.4264	59.4022	260.407
11.3434	0.76058	5	1.05389	0.01269	0.00416128	0.06884	5.16689e-05	0.66889	-66.8869	15.9383	0.0974	24.549	64.6601	306.636
10.6413	0.57952	4	1.03753	0.01989	0.01376	0.10698	9.44976e-05	0.8011	-72.544	18.0735	0.09725	22.1773	64.7019	311.923
10.2683	0.6808	4	1.04008	0.01115	0.00547329	0.07638	7.35519e-05	0.23454	-52.6722	19.2205	0.08674	26.2407	72.56	392.731
14.3732	0.79286	2	1.07125	0.01109	0.00190511	0.07141	3.14141e-05	0.42611	-71.6249	14.6476	0.10153	24.0361	61.9649	275.627
8.01582	0.66453	0	1.02498	0.00903509	0	0.04505	1.96036e-05	0.87422	-56.4347	16.1848	0.10494	21.6589	59.9308	275.126
7.44578	0.71691	6	1.09047	0.02545	0.01668	0.13203	0.000138724	0.81484	-41.1536	17.0134	0.09279	24.4036	67.9823	319.659
6.46699	0.81198	2	1.08056	0.01402	0.00405972	0.07281	2.46576e-05	0.78931	-45.8585	13.5227	0.10698	23.1678	58.804	244.773
6.53226	0.68765	2	1.0395	0.01456	0.00724878	0.09252	0.000118462	0.27613	-45.7429	14.5363	0.11413	20.0212	55.1598	227.006
81.8684	0.61385	4	1.08885	0.03693	0.01363	0.15148	0.000158683	-0.7738	-190.821	14.1739	0.11951	17.9548	52.6744	191.1
7.61285	0.6973	4	1.04766	0.01083	0.00194822	0.07551	5.07342e-05	0.64939	-60.436	16.1233	0.10198	22.4941	61.7516	282.171
8.22856	0.35067	5	1.00873	0.01001	0.0029182	0.05638	4.89617e-05	0.43054	-70.6376	21.717	0.08863	23.1895	71.027	394.847
6.88427	0.63088	3	1.0336	0.01768	0.01342	0.10541	0.000148892	0.65303	-56.0788	17.1867	0.09997	22.1511	62.9816	297.428
4.67081	0.63957	4	1.0255	0.01424	0.000683598	0.07091	7.50117e-05	0.21296	-44.3592	13.3605	0.12912	17.3798	48.7988	181.799
5.18655	0.6338	4	1.02505	0.01024	0.00294897	0.06698	6.77591e-05	0.51496	-44.3649	18.1593	0.09515	23.477	66.138	334.264
12.5237	0.51021	3	1.03112	0.01521	0.00677718	0.08056	6.9534e-05	0.56446	-75.7692	18.1591	0.10046	21.114	62.6795	295.99
11.3275	0.71049	2	1.03839	0.01426	0.00409877	0.07113	6.45493e-05	0.53592	-79.9868	15.2953	0.10673	21.7355	59.0148	260.938
5.5873	0.51726	3	1.01776	0.01203	0.00201721	0.07301	5.94007e-05	0.64996	-45.384	16.0036	0.11419	18.6996	55.0883	234.095
4.16731	0.71297	1	1.03922	0.01001	0.000726373	0.05991	3.78249e-05	0.33333	-43.0693	17.1805	0.0949	24.5019	66.3123	329.614
6.9884	0.4242	7	1.02934	0.01766	0.01939	0.12712	0.000221763	-0.04833	-57.8687	20.9039	0.08876	23.0837	70.7635	376.43
7.63759	0.56219	2	1.01391	0.01077	0.000307737	0.05135	3.75692e-05	-1.29032	-62.8344	15.2727	0.11803	18.4674	53.3153	221.045
5.17035	0.66043	5	1.03177	0.01307	0.00422355	0.08325	9.96662e-05	0.72835	-41.6977	14.8457	0.1142	19.7708	55.1457	229.912
5.69589	0.5407	2	1.0164	0.0097602	0.000923936	0.05751	5.073e-05	0.50227	-48.8916	17.5576	0.10348	20.8716	60.802	286.193
12.4646	0.76744	2	1.05992	0.01193	0.00113242	0.07722	3.18484e-05	0.47385	-88.6187	13.9577	0.11014	21.7707	57.1056	237.492
10.2888	0.79678	2	1.06853	0.01097	0.00127232	0.07092	3.10455e-05	0.79466	-70.488	13.0655	0.11344	21.6221	55.454	221.549
9.60735	0.67115	5	1.03945	0.01809	0.01237	0.09259	8.07092e-05	0.68645	-52.1207	17.4606	0.09584	23.5533	65.6563	321.116
6.40398	0.6929	1	1.03131	0.01016	0.000437748	0.06046	3.24241e-05	0.68571	-57.283	15.1243	0.1098	20.9759	57.2696	248.989
26.8007	0.71818	4	1.06274	0.01609	0.00589669	0.10773	8.40383e-05	-0.57502	-107	13.4457	0.11933	19.3226	52.7241	200.894
7.92602	0.71191	2	1.04436	0.01594	0.00753022	0.09722	0.000100776	0.65634	-57.3546	12.529	0.12964	17.8406	48.5291	174.325
13.843	0.89263	3	1.18404	0.01749	0.00410428	0.12023	8.33379e-05	0.60431	-76.4348	10.5096	0.11346	23.3138	55.4075	191.655
7.4607	0.82217	4	1.09475	0.01857	0.01072	0.0922	7.06907e-05	0.74793	-44.8428	14.9737	0.09445	26.3045	66.6639	307.508
6.24439	0.73222	4	1.04819	0.01382	0.00814344	0.08401	6.28202e-05	0.65438	-55.0912	16.1769	0.09854	23.7521	63.8201	300.686
10.302	0.71759	2	1.04887	0.021	0.01047	0.09064	7.03158e-05	0.71988	-64.1308	15.7879	0.10218	22.6686	61.6237	279.098
11.7795	0.78174	2	1.06695	0.0134	0.00685791	0.08666	7.14863e-05	0.79538	-68.399	15.4383	0.09766	24.7564	64.4731	299.392
4.85535	0.6447	4	1.02759	0.01225	0.00633107	0.07056	6.16739e-05	0.84184	-34.5102	19.2137	0.08922	25.1346	70.5207	378.628
6.99447	0.78493	2	1.0744	0.02529	0.01468	0.10203	6.44841e-05	1.0004	-44.6411	15.1481	0.09838	24.449	63.889	288.184
5.32603	0.77796	3	1.06118	0.0111	0.00418447	0.0699	4.61606e-05	-0.02209	-59.9935	16.9383	0.08972	26.9581	70.1682	357.717
10.3681	0.58256	4	1.02574	0.01035	0.00403795	0.07137	5.071e-05	0.35175	-71.5331	19.5194	0.09092	24.0155	69.1819	364.954
4.90303	0.66786	5	1.03495	0.01276	0.00498413	0.07926	6.69358e-05	0.2697	-49.2963	17.5768	0.09578	23.6157	65.6521	323.869
9.65965	0.66822	2	1.02652	0.01029	0.00263284	0.04734	3.30903e-05	0.77426	-46.1043	18.3651	0.09225	24.6854	68.2757	355.776
20.3853	0.77033	2	1.05719	0.01348	0.00565807	0.07646	4.69205e-05	-0.63874	-94.8224	14.4429	0.10618	22.6506	59.2633	256.451
5.60079	0.82249	4	1.09024	0.01124	0.00183117	0.07372	3.38762e-05	0.58476	-38.3729	14.3487	0.09891	25.227	63.5905	282.876
5.37044	0.80224	3	1.07947	0.01304	0.00376745	0.09089	7.47317e-05	-0.09446	-48.0231	13.1656	0.11122	22.0527	56.5521	226.594
6.45921	0.70123	2	1.05496	0.02047	0.0098996	0.08973	5.64808e-05	0.12324	-65.0053	17.1398	0.09498	24.0411	66.1718	319.226
6.15938	0.80434	1	1.07656	0.01318	0.0046055	0.07614	4.75767e-05	0.09482	-61.0375	14.12	0.10364	23.7645	60.757	262.349
5.90173	0.66894	3	1.03094	0.01167	0.00488513	0.0746	8.52719e-05	0.2116	-41.3422	16.717	0.10087	22.4896	62.3852	294.912
5.90703	0.717	6	1.04639	0.01685	0.0097741	0.09249	9.00051e-05	0.24784	-40.0206	16.5648	0.09744	23.7633	64.6105	308.29
7.91442	0.66356	2	1.0308	0.01169	0.00158199	0.08044	8.91457e-05	0.18407	-54.1786	14.6317	0.11577	19.5579	54.3706	223.968
5.95365	0.43691	1	1.01126	0.00978816	6.62915e-05	0.04541	3.33753e-05	6.4886	-36.8222	19.9056	0.09476	22.1295	66.4574	344.499
7.07113	0.76061	3	1.05287	0.00967586	0.000286785	0.05723	3.92965e-05	-1.02464	-48.6173	16.9912	0.09145	26.1721	68.8289	348.67
7.12908	0.67582	2	1.03305	0.01403	0.00523696	0.07586	7.53414e-05	0.27254	-46.2118	17.802	0.09419	24.1526	66.8607	337.057
8.99167	0.64716	1	1.03315	0.01193	2.63234e-05	0.06771	4.9471e-05	0.37413	-61.9582	14.9943	0.11419	19.6684	55.178	229.812
4.9385	0.60343	2	1.02081	0.01147	0.0041531	0.06574	5.99276e-05	0.93279	-37.8132	18.5915	0.09464	23.3147	66.4983	339.825
5.90383	0.70077	0	1.03349	0.00982247	0	0.05141	1.5046e-05	0.39657	-43.8512	15.6086	0.1057	21.8795	59.4589	267.439
5.11495	0.68345	3	1.03831	0.01484	0.01137	0.09393	9.72343e-05	0.57984	-35.0293	16.6445	0.09972	22.8007	63.0481	297.315
7.75175	0.69372	2	1.03367	0.00871419	0.00166532	0.06141	3.43217e-05	0.58644	-53.8045	15.4782	0.10713	21.4901	58.7211	260.396
7.01267	0.77095	0	1.05483	0.00821535	0	0.05468	1.70091e-05	0.54313	-50.9949	14.9833	0.10255	23.5257	61.3315	276.179
9.42521	0.60669	2	1.0277	0.01359	0.00751379	0.0922	0.000130315	0.61725	-69.1697	17.318	0.10095	21.7852	62.3472	295.078
9.75432	0.63681	5	1.02288	0.01019	0.000386433	0.05432	4.90867e-05	0.81524	-62.7123	19.049	0.09075	24.7061	69.3572	369.04
5.36153	0.82514	4	1.09629	0.0129	0.00492072	0.0878	5.00983e-05	0.32999	-53.1742	12.8407	0.10989	22.7299	57.2762	227.123
5.60288	0.8001	1	1.07153	0.01127	0.00247782	0.07419	2.81165e-05	0.68979	-42.7866	12.9273	0.1141	21.5504	55.1555	217.623
5.26942	0.58565	3	1.0249	0.01388	0.00268079	0.08579	8.81704e-05	0.81243	-41.8494	15.4855	0.11426	19.1046	55.1055	231.713
8.1369	0.70679	5	1.05023	0.0219	0.01687	0.1264	0.000232382	0.30046	-69.3685	17.0812	0.09479	24.1458	66.439	322.798
12.1918	0.66876	0	1.02684	0.00964369	0	0.05504	2.90584e-05	0.1556	-64.0106	15.0101	0.11278	20.1889	55.8058	237.611
9.9319	0.74848	3	1.0493	0.01128	0.000736655	0.06877	3.15686e-05	0.53337	-74.2611	13.7178	0.11477	20.6856	54.8144	221.953
8.50107	0.74738	3	1.05158	0.01778	0.00804101	0.08951	8.87685e-05	0.34354	-58.6236	12.3249	0.12752	18.5506	49.358	178.764
5.57915	0.67891	3	1.05417	0.01901	0.017	0.12243	0.000178203	0.88789	-38.244	16.9335	0.09743	23.0631	64.5597	302.914
6.82234	0.75027	6	1.06005	0.01731	0.01122	0.09774	0.00013726	1.22504	-54.217	16.7852	0.09288	25.3885	67.8235	332.838
3.77378	0.81017	5	1.08109	0.01222	0.00148637	0.07751	6.91496e-05	6.28037	-35.0426	13.3921	0.10836	22.8457	58.2523	239.825
6.37256	0.78712	6	1.06936	0.01465	0.00710489	0.07993	0.000108321	-0.57217	-40.543	17.285	0.08667	28.0239	72.7908	379.97
3.53441	0.81251	6	1.08888	0.02074	0.01182	0.09127	0.00010629	4.42377	-29.7711	17.0395	0.08421	29.2295	74.7911	388.352
3.53491	0.68748	9	1.0542	0.01574	0.00603465	0.09877	0.000147979	0.82639	-28.7486	18.2621	0.09026	25.1475	69.9646	357.615
5.11194	0.67104	5	1.0376	0.01477	0.00442181	0.07849	8.04415e-05	0.23116	-47.8027	15.9111	0.10566	21.4603	59.6562	266.296
4.28121	0.49994	7	1.02047	0.01452	0.00775286	0.09606	0.000149844	0.67905	-31.4118	18.1766	0.10104	20.9877	62.3926	298.586
3.38151	0.66041	5	1.04872	0.02111	0.01742	0.12691	0.000188794	3.10449	-32.4199	16.7989	0.09951	22.3714	63.328	293.594
3.9214	0.64879	3	1.04069	0.02149	0.01265	0.09421	8.13646e-05	-1.17011	-39.1347	16.4461	0.10326	21.612	60.9692	276.103
4.89787	0.6839	7	1.04077	0.01341	0.0073417	0.09596	0.00014534	0.54994	-37.0302	16.5411	0.10037	22.6724	62.7843	293.709
5.89929	0.75125	1	1.04952	0.01157	9.28123e-05	0.0622	4.13556e-05	1.35699	-56.0157	14.002	0.11228	21.2144	56.1237	232.766
3.11901	0.67053	4	1.03397	0.01222	0.00230877	0.06373	4.74392e-05	9.50244	-26.2343	16.6324	0.10136	22.4192	62.1467	290.99
5.88515	0.73841	4	1.05679	0.01546	0.00701365	0.10289	0.00014176	-2.35968	-42.1845	14.7037	0.10747	21.8041	58.6679	251.099
6.01991	0.23962	7	1.03898	0.02979	0.03054	0.15261	0.000325715	0.22205	-44.3186	19.3722	0.09878	19.9535	63.8855	301.253
4.58328	0.54369	8	1.03295	0.01876	0.01958	0.11846	0.000199659	3.74821	-31.2082	23.5888	0.0757	28.1059	83.3051	519.197
17.0268	0.65284	4	1.02737	0.0125	0.00448683	0.07026	6.37474e-05	0.03557	-89.8549	17.0786	0.09995	22.5462	62.9961	301.998
6.32525	0.79089	3	1.06614	0.01093	0.00113761	0.06568	3.07082e-05	0.62617	-37.6238	14.5483	0.10275	23.7731	61.2242	270.683
6.41341	0.65551	2	1.03232	0.01054	0.00265515	0.07532	5.19917e-05	0.794	-45.6469	15.9417	0.10662	21.1095	59.0003	262.689
12.1578	0.61873	1	1.02265	0.0112	0.00275524	0.06556	5.07891e-05	0.44184	-79.4668	17.1157	0.10193	21.7866	61.7359	292.227
6.86304	0.80685	2	1.07466	0.01001	0.000516546	0.06176	1.91656e-05	0.57988	-56.3729	14.8098	0.09858	25.0692	63.7971	291.124
12.1953	0.71018	4	1.03483	0.00898049	0.000508553	0.05442	3.0827e-05	0.55966	-75.7896	17.1445	0.09548	24.3522	65.8836	327.74
5.87599	0.8097	5	1.08658	0.01485	0.00765609	0.08996	8.0566e-05	0.41724	-36.468	14.4285	0.10009	24.5867	62.8876	277.546
7.39706	0.70791	5	1.05198	0.01723	0.00701837	0.11273	0.000146221	0.593	-58.8958	13.3265	0.1218	18.8678	51.6795	195.634
6.27866	0.82166	4	1.09413	0.0137	0.00469723	0.08505	6.93464e-05	0.85819	-41.0279	14.7902	0.09578	25.9488	65.7034	299.862
7.81923	0.65062	5	1.04594	0.015	0.00646696	0.08616	9.1441e-05	0.1979	-68.7441	18.0071	0.0941	23.7122	66.9606	330.872
8.57033	0.76006	0	1.05003	0.00894113	0	0.05764	3.28161e-05	-4.39689	-78.7191	14.1022	0.11039	21.7007	57.0129	240.177
5.65358	0.61877	3	1.02599	0.01242	0.00728707	0.07928	9.62691e-05	6.61204	-39.2419	17.2344	0.10101	21.9387	62.3442	295.984
4.14718	0.59989	4	1.04648	0.02701	0.02503	0.13746	0.000230015	1.33183	-35.2598	15.9915	0.10802	19.9873	58.2731	248.013
5.06001	0.68638	4	1.03477	0.01182	0.00131742	0.0655	5.41658e-05	-0.5521	-41.0604	17.1593	0.09705	23.5948	64.9214	317.608
4.90014	0.55534	2	1.01492	0.0098798	0.000173825	0.04978	4.19289e-05	1.2758	-38.5813	17.6237	0.10257	21.1919	61.3862	292.534
6.84148	0.71965	1	1.03775	0.00897739	0.000229246	0.05324	3.48274e-05	0.65778	-57.0963	16.1751	0.10038	23.2959	62.7286	295.607
4.31716	0.80774	5	1.08414	0.01832	0.01105	0.09812	0.000121639	0.46572	-32.5485	14.8701	0.09743	25.2232	64.6344	293.332
5.44165	0.74137	4	1.08146	0.01498	0.00728179	0.10563	7.65959e-05	0.76035	-37.7459	14.9461	0.10455	22.271	60.2133	254.349
4.7746	0.6642	4	1.03821	0.01472	0.00798667	0.09624	0.000119659	0.62896	-35.443	16.7044	0.10079	22.3453	62.4552	291.654
4.40333	0.66888	5	1.04283	0.01638	0.00845456	0.09498	0.000136209	1.67739	-31.3483	18.6635	0.08984	25.1067	70.2221	365.245
7.5742	0.77609	5	1.0647	0.01241	0.0048433	0.07859	7.3025e-05	0.24825	-63.6771	15.9106	0.09545	25.23	65.9342	313.703
3.25182	0.62722	1	1.02433	0.01011	0.00104719	0.05593	3.35884e-05	0.08788	-34.6996	15.7939	0.10999	20.2787	57.2255	250.49
6.24204	0.2962	5	1.01138	0.01181	0.00608164	0.07152	9.28724e-05	0.43457	-49.7956	22.2226	0.08726	23.2666	72.1726	405.334
4.90596	0.76802	4	1.05561	0.01289	0.00259875	0.06895	4.9476e-05	0.40653	-43.0747	15.4141	0.09983	24.0687	63.0743	291.14
6.0468	0.70271	6	1.04409	0.01249	0.00582672	0.07761	6.91253e-05	0.57759	-46.3084	17.5847	0.09317	24.7158	67.5529	338.69
3.62977	0.51882	5	1.03021	0.01836	0.01325	0.10221	0.000129086	0.30468	-36.934	18.3361	0.09864	21.4488	63.7483	305.742
6.89234	0.60591	6	1.03003	0.01392	0.00931048	0.08654	9.99741e-05	0.79931	-53.6764	19.5231	0.08949	24.5408	70.3441	374.17
10.3691	0.74691	4	1.05441	0.01458	0.00723461	0.08182	6.35456e-05	0.52699	-78.1738	16.3091	0.09629	24.5276	65.372	312.31
13.7048	0.78473	3	1.07264	0.01151	0.00571633	0.08185	5.87274e-05	0.54815	-77.1606	16.2144	0.09248	26.1589	68.0106	330.312
6.34103	0.65087	8	1.05983	0.0219	0.0141	0.13917	0.000248809	-2.81905	-45.8463	16.6969	0.10028	21.9931	62.9115	284.949
7.09186	0.57281	7	1.04065	0.02661	0.01099	0.1034	0.000190122	1.31103	-38.7963	18.2863	0.09663	22.3087	65.4037	316.172
5.0462	0.72564	5	1.04824	0.01356	0.00355288	0.07577	6.92076e-05	-3.12181	-37.803	15.7922	0.10186	22.9512	61.9113	283.078
5.20094	0.743	6	1.05377	0.01445	0.00514682	0.07421	8.42012e-05	-2.44727	-54.7237	16.3548	0.09656	24.436	65.2702	311.96
3.57159	0.70682	6	1.04559	0.01499	0.00370931	0.07901	7.76903e-05	0.25761	-39.9334	15.5115	0.10527	21.9278	59.9152	265.532
5.01939	0.69418	6	1.04195	0.01691	0.00943543	0.0969	0.000168689	1.63509	-48.0403	16.2039	0.10171	22.5115	62.0014	285.768
4.52017	0.81905	7	1.12099	0.03304	0.02972	0.15868	0.00026333	1.52534	-32.2968	14.5878	0.09544	25.4267	66.0403	289.259
5.14059	0.69502	3	1.03519	0.01154	0.00193878	0.05625	3.63083e-05	-1.69257	-39.5134	16.9488	0.0977	23.5728	64.4417	312.687
7.24756	0.70582	5	1.04347	0.01454	0.00859846	0.0781	7.77063e-05	0.75653	-38.5041	20.3811	0.08009	28.7709	78.6326	458.569
10.1501	0.54263	2	1.01897	0.01329	0.00489789	0.066	6.9212e-05	0.44019	-51.3926	17.7162	0.1023	21.0914	61.6591	292.509
6.13415	0.63903	7	1.03403	0.01671	0.00887855	0.09537	0.000101285	0.87623	-40.9512	17.9332	0.09546	23.3147	65.9471	326.211
19.6419	0.34983	0	1.00432	0.00893722	0	0.03501	2.56961e-05	-0.01338	-128.264	19.6609	0.09818	20.987	64.0644	324.04
7.03915	0.57127	4	1.02954	0.01721	0.01063	0.09079	9.33042e-05	0.69167	-43.1544	18.8218	0.0943	22.9322	66.6953	336.185
8.00307	0.67937	5	1.05182	0.0216	0.01894	0.11612	0.000148714	0.71924	-48.2321	18.416	0.08954	25.0968	70.277	359.555
6.53822	0.80098	3	1.08033	0.0149	0.0047007	0.08458	5.85537e-05	-0.14334	-66.9439	13.5568	0.10816	22.6442	58.1927	239.804
10.5824	0.78017	5	1.06643	0.01635	0.00644756	0.08301	4.75671e-05	0.56098	-67.8444	15.1955	0.09934	24.2909	63.3542	288.627
5.47425	0.30684	5	1.01674	0.01475	0.01077	0.09177	0.000145609	0.5569	-40.0078	19.6276	0.09826	20.6224	64.156	317.069
3.51679	0.44942	6	1.01315	0.01038	0.00236746	0.05753	5.86945e-05	0.53576	-35.1953	21.6406	0.0867	24.2249	72.6919	410.603
4.86327	0.82764	5	1.09548	0.01742	0.0068882	0.1024	0.000122985	0.6148	-48.7996	12.7976	0.10963	22.8016	57.4087	227.886
9.28976	0.76256	2	1.06518	0.0128	0.00502405	0.08551	4.97395e-05	0.18521	-72.9599	14.7178	0.10459	22.7504	60.1092	261.162
5.86081	0.58549	0	1.0139	0.00844247	0	0.04065	2.01236e-05	0.48244	-56.7597	15.1767	0.11753	18.721	53.5176	222.972
4.802	0.66403	3	1.02668	0.00971902	0.000882758	0.05031	3.52199e-05	0.76343	-35.3057	19.2032	0.08844	25.6827	71.1821	386.955
3.49587	0.56986	6	1.03693	0.01523	0.01061	0.09679	8.79006e-05	0.45554	-36.829	17.2963	0.10237	21.0483	61.4585	281.896
12.5721	0.61923	3	1.02334	0.01134	0.00315652	0.06707	5.16326e-05	0.56794	-62.4461	16.9515	0.10287	21.5886	61.1523	286.349
11.5491	0.80103	2	1.07525	0.0143	0.0040379	0.07482	2.95456e-05	0.33118	-62.8657	14.0427	0.10465	23.4585	60.1202	257.001
8.82214	0.71734	0	1.03541	0.00971573	0	0.05222	1.87157e-05	0.15773	-73.9571	15.4215	0.10552	22.1343	59.5756	267.975
11.9826	0.65744	5	1.0529	0.01894	0.01369	0.11574	0.000316043	0.41835	-93.986	17.0757	0.09882	22.6618	64.1606	300.184
9.49561	0.81715	3	1.08134	0.01107	0.00188811	0.07386	3.42313e-05	-0.10391	-81.3112	14.0252	0.10239	24.3314	61.4383	267.123
11.6546	0.68568	4	1.04885	0.01671	0.0109	0.11589	0.000163565	-0.28881	-89.3129	16.0131	0.10297	21.999	61.1299	274.789
7.38409	0.71653	4	1.04528	0.01268	0.00525543	0.07292	4.69787e-05	0.8225	-46.9024	17.7848	0.09104	25.4958	69.1289	354.607
11.24	0.81737	5	1.09055	0.01281	0.00232913	0.09171	4.59358e-05	0.73112	-56.2533	13.4446	0.1062	23.3367	59.2092	243.848
15.1965	0.54803	4	1.01751	0.01216	0.00559517	0.07608	9.16683e-05	0.56363	-79.7835	19.2686	0.0937	23.036	67.1746	348.254
5.7212	0.75687	4	1.06368	0.02132	0.01033	0.09129	7.4035e-05	0.41438	-39.0255	17.1895	0.08996	26.3013	70.0701	351.85
8.47826	0.80743	4	1.10437	0.02618	0.01941	0.14157	0.000185462	0.89381	-47.9988	14.084	0.10131	23.873	61.9904	260.902
9.91984	0.73029	5	1.04376	0.01035	0.00338443	0.06257	3.48211e-05	0.72216	-67.0059	18.9002	0.08473	27.6668	74.2123	409.656
15.2502	0.7399	3	1.04764	0.01214	0.00543428	0.06658	2.96457e-05	0.4352	-89.4188	18.6702	0.08487	27.7536	74.0927	405.87
7.80628	0.64554	3	1.0222	0.00861079	0.000599436	0.04887	2.3382e-05	0.63213	-56.2274	16.9279	0.10162	22.1649	61.8896	294.383
11.9215	0.56608	1	1.01337	0.00876026	0.000823709	0.0507	3.36698e-05	0.65992	-77.8068	15.1214	0.11892	18.3435	52.8659	217.57
17.6486	0.43109	2	1.01257	0.00958193	0.00289739	0.05318	2.31933e-05	0.41635	-94.0382	22.8094	0.08267	25.2789	76.0526	450.069
10.2037	0.72266	5	1.05153	0.01426	0.00681299	0.08074	6.13751e-05	0.93023	-50.252	17.6541	0.09098	25.541	69.1813	351.406
24.332	0.80971	0	1.07579	0.00829585	0	0.06592	1.17483e-05	-0.12966	-118.3	13.4566	0.10805	22.9307	58.1833	241.55
15.2847	0.66685	3	1.03702	0.01518	0.00946285	0.08802	8.04533e-05	0.82572	-75.6926	16.2427	0.1035	21.7968	60.7592	276.4
8.54789	0.57006	3	1.02254	0.01235	0.00624772	0.07722	6.97402e-05	1.0114	-49.4378	17.8042	0.10013	21.67	62.7806	301.916
13.8054	0.75239	3	1.08951	0.03249	0.02071	0.12834	0.000152458	0.27307	-83.8366	15.8325	0.09679	24.0352	64.9558	290.692
29.5252	0.69207	1	1.0334	0.01429	0.00169935	0.07325	5.08772e-05	-0.57693	-127.996	12.3696	0.13426	17.1363	46.8698	166.041
7.83208	0.72013	3	1.09182	0.02923	0.02684	0.18566	0.000516645	0.065	-53.9941	13.2721	0.11801	19.1286	53.4752	197.24
6.52171	0.72879	3	1.04267	0.00877379	0.00180883	0.05954	3.05417e-05	0.71933	-52.2428	17.269	0.09307	25.2199	67.5898	340.876
8.15586	0.84923	2	1.10794	0.0111	0.000227058	0.07863	1.69902e-05	-0.02674	-61.9787	11.9803	0.11288	22.6893	55.7218	212.307
34.8954	0.87523	2	1.14239	0.01482	0.000695725	0.10121	4.94783e-05	-0.54525	-130.193	10.3363	0.12255	21.3685	51.3364	173.006
8.94886	0.80261	4	1.08517	0.02158	0.01036	0.10601	0.000113221	0.26566	-57.32	14.0853	0.10335	23.6132	60.8591	259.443
8.77636	0.84635	2	1.10551	0.01026	0.00039284	0.07782	1.55387e-05	0.00543754	-62.045	12.1325	0.11209	22.7784	56.093	215.797
38.9844	0.86906	2	1.13271	0.01236	0.00102355	0.09544	3.5674e-05	-0.65858	-127.426	10.7428	0.11995	21.7157	52.4624	182.791
7.65144	0.80643	4	1.08599	0.02124	0.00935198	0.09867	9.99096e-05	0.42483	-47.6254	14.1091	0.10284	23.8599	61.2141	262.17
11.7635	0.75826	4	1.05698	0.01171	0.00265487	0.07018	3.08582e-05	0.47373	-69.2519	15.006	0.10358	23.0171	60.7451	269.03
12.8222	0.70666	3	1.03705	0.01043	0.00126425	0.0703	6.38174e-05	0.69644	-71.4139	15.1386	0.10827	21.3956	58.1849	254.23
6.40965	0.67793	1	1.0295	0.00979154	9.27033e-05	0.06258	3.71471e-05	0.84491	-41.0906	14.6456	0.11467	19.9226	54.8419	228.877
7.81664	0.705	2	1.03723	0.01243	0.00244944	0.07047	5.0064e-05	0.70914	-40.6331	14.4935	0.11321	20.4363	55.5756	231.925
12.6153	0.4588	3	1.01467	0.01079	0.00159424	0.06841	7.12283e-05	0.53304	-69.3096	19.36	0.09655	21.7885	65.2489	330.024
7.8278	0.66397	3	1.02528	0.00936807	0.000438674	0.052	3.31308e-05	1.02047	-49.0343	16.7215	0.10162	22.3623	61.9025	293.231
8.48128	0.81186	5	1.08858	0.02021	0.01439	0.12116	0.00030376	0.82618	-52.1128	13.2379	0.10828	22.6735	58.1486	234.857
11.1555	0.62099	5	1.03941	0.01575	0.00976795	0.086	8.99227e-05	0.70018	-61.978	17.5535	0.0985	22.395	63.8898	304.132
7.39429	0.30561	7	1.0205	0.01481	0.01484	0.1147	0.000200295	0.42179	-63.4115	20.8624	0.09198	21.9107	68.371	357.403
9.34456	0.78838	5	1.08003	0.01507	0.00864076	0.10757	0.000111582	0.18463	-52.4248	14.8234	0.10024	24.0957	62.8493	278.352
8.81064	0.59407	2	1.0222	0.00846689	0.00123559	0.06387	5.56303e-05	0.82925	-46.4745	18.1077	0.09759	22.5105	64.5179	319.374
6.99912	0.70453	7	1.08004	0.02101	0.01974	0.13456	0.000152211	0.97505	-40.6453	20.5498	0.07776	28.9568	80.8851	459.185
7.34868	0.73282	3	1.04354	0.00966261	0.000842777	0.06321	2.94723e-05	0.14563	-56.6438	16.1272	0.0992	23.7018	63.4108	299.393
16.5609	0.61695	2	1.02328	0.0121	2.19956e-05	0.06077	4.02217e-05	-0.16001	-79.6194	13.9986	0.12487	17.7873	50.4145	194.839
7.65241	0.63496	2	1.02199	0.01071	0.00246631	0.0604	4.71858e-05	0.80753	-50.7215	16.1692	0.10705	20.9297	58.7788	265.31
11.536	0.68844	5	1.05054	0.01721	0.00963431	0.09741	9.02465e-05	0.60237	-83.0186	17.543	0.09391	24.1875	67.0026	329.469
22.5653	0.71832	1	1.03642	0.00842232	4.28262e-05	0.05016	2.02854e-05	-0.37279	-105.436	16.8728	0.09635	24.2523	65.2651	320.943
7.10797	0.83035	1	1.0917	0.01185	0.000924223	0.07961	2.01261e-05	0.42559	-54.6256	11.4684	0.12229	20.5804	51.423	184.704
5.97525	0.72901	2	1.04851	0.01149	0.000202384	0.09991	0.00011865	0.53932	-46.909	11.7956	0.13556	17.2324	46.4441	159.324
16.4334	0.71343	4	1.04813	0.0153	0.00862119	0.08685	9.74498e-05	0.334	-93.9938	17.8993	0.09048	25.5439	69.5291	355.5
6.13334	0.67504	3	1.04021	0.01329	0.00435619	0.08066	3.82359e-05	0.85151	-47.1233	16.3126	0.10246	22.1104	61.3865	281.632
11.0847	0.72849	3	1.05594	0.01425	0.00508814	0.07996	4.06837e-05	0.64326	-55.0646	15.8466	0.10077	23.1318	62.3976	284.525
6.36503	0.6801	3	1.03564	0.01048	0.000887563	0.0797	5.5938e-05	0.62089	-49.7543	14.3855	0.11617	19.6223	54.1326	220.585
15.0867	0.76729	6	1.06101	0.0116	0.01038	0.08008	7.26144e-05	0.71241	-84.3465	20.7753	0.07377	32.3956	85.2117	526.601
11.1205	0.75328	5	1.07777	0.02172	0.01005	0.11212	9.326e-05	0.50059	-53.2044	13.2937	0.11625	20.2123	54.1414	206.972
6.51703	0.56129	6	1.03116	0.01682	0.01008	0.11884	0.00024915	0.95332	-41.8295	18.9546	0.09402	22.9025	67.1471	340.004
8.77092	0.69741	3	1.04436	0.02212	0.01121	0.08618	6.30275e-05	0.85951	-48.739	18.0106	0.09101	25.1309	69.1629	352.709
17.3429	0.82421	7	1.0919	0.01202	0.00468447	0.07205	5.66419e-05	0.28674	-94.8009	18.3445	0.07705	32.3946	81.673	463.99
7.17627	0.51424	4	1.01559	0.01052	0.00170903	0.07173	5.69395e-05	0.84388	-42.3374	17.6327	0.10393	20.5594	60.5342	283.729
21.5614	0.6103	3	1.02226	0.01267	0.00131548	0.06124	4.29478e-05	0.29317	-103.401	16.8677	0.10391	21.293	60.5267	281.007
11.2101	0.72177	3	1.04174	0.01213	0.00447903	0.07183	6.39044e-05	0.9197	-60.3553	15.8239	0.10208	22.8624	61.6437	283.294
14.986	0.68166	3	1.03381	0.01119	0.0040476	0.0722	5.53409e-05	0.3963	-80.8988	17.8776	0.09341	24.4339	67.2883	341.776
9.47114	0.67505	3	1.03687	0.0139	0.00503431	0.08764	8.18537e-05	0.73524	-46.9353	14.1741	0.11824	19.2119	53.2122	212.351
6.30672	0.49905	4	1.01374	0.00884596	0.00135124	0.05071	5.82929e-05	0.82964	-42.2308	22.9169	0.08059	26.4454	78.1534	474.467
8.46024	0.48363	7	1.01494	0.00910091	0.00534945	0.07066	7.53934e-05	0.50107	-61.6013	23.2093	0.0798	26.5166	78.8872	482.117
7.90202	0.6954	3	1.04221	0.01335	0.00687758	0.09205	0.000112976	0.83198	-49.1477	17.0512	0.09662	23.7277	65.1825	316.399
7.64572	0.80122	4	1.08546	0.01618	0.00823868	0.08952	7.88054e-05	0.91117	-50.234	16.0711	0.09092	26.8581	69.2295	336.07
9.90391	0.71336	4	1.04184	0.01202	0.00226542	0.07917	7.34273e-05	0.27612	-74.1654	13.9799	0.11634	19.9486	54.084	218.044
7.74007	0.63354	2	1.03298	0.01817	0.01054	0.10544	0.000174217	0.44646	-56.8618	16.8396	0.10172	21.7648	61.7987	286.476
9.39302	0.70822	3	1.03838	0.01067	0.00324616	0.06728	5.29588e-05	0.4586	-62.9383	17.5815	0.09306	24.9033	67.6394	343.086
18.5986	0.66656	1	1.03529	0.01328	0.00416816	0.06308	3.22262e-05	0.76009	-104.857	17.945	0.09409	24.0727	66.9273	336.547
13.689	0.76142	5	1.0567	0.01557	0.00331793	0.07157	5.11899e-05	0.95681	-71.9256	15.7474	0.09832	24.2917	64.0037	298.534
22.4635	0.62607	0	1.01951	0.00788115	0	0.0505	2.73854e-05	-0.01886	-119.07	16.2756	0.10708	20.8724	58.7487	266.393
8.51486	0.57631	0	1.01664	0.00843992	0	0.04464	1.38608e-05	0.44894	-81.5747	17.0241	0.10507	20.8315	59.8306	277.328
6.61036	0.64575	2	1.02558	0.01161	0.00217538	0.06545	4.58772e-05	0.35071	-69.6881	14.4908	0.11847	18.9782	53.1019	215.416
14.8632	0.77343	1	1.05618	0.01087	0.000412661	0.06331	2.38203e-05	-0.37453	-81.003	14.8434	0.10313	23.4165	60.9919	272.247
7.01484	0.62785	0	1.02011	0.01196	0	0.04748	2.36761e-05	0.25646	-54.1547	15.7295	0.11059	20.2091	56.899	249.553
15.5893	0.3857	7	1.01862	0.0152	0.00904818	0.09542	0.000134294	0.35504	-78.0323	20.7581	0.09133	22.499	69.0074	365.731
8.22827	0.6868	2	1.03519	0.01426	0.00772179	0.08344	8.26328e-05	0.75292	-54.1161	14.628	0.11354	20.1254	55.3937	230.47
7.11347	0.7482	1	1.0508	0.00932529	0.00185088	0.06252	1.77939e-05	0.41623	-58.4347	16.1591	0.0973	24.3555	64.6065	307.857
9.84111	0.42358	1	1.01274	0.00897471	0.000128728	0.0526	3.4136e-05	0.44432	-77.6571	17.5656	0.10762	19.3911	58.4838	266.175
9.20061	0.36168	0	1.00393	0.01014	0	0.03628	2.22477e-05	0.16971	-78.0727	16.2041	0.11887	17.3807	52.903	221.149
13.0884	0.70712	1	1.03707	0.01147	0.00190621	0.06112	4.56525e-05	0.57835	-73.3845	16.2231	0.1011	22.9432	62.2978	291.73
9.56268	0.70219	1	1.03281	0.01027	2.12347e-05	0.06609	3.72889e-05	0.37492	-71.4878	11.8541	0.13913	16.6492	45.2073	154.748
12.1719	0.85933	3	1.12833	0.01404	0.00298456	0.10832	6.15165e-05	0.37981	-61.593	10.272	0.12807	20.0854	49.0896	160.466
7.5654	0.68328	5	1.04711	0.01647	0.01168	0.10217	9.4106e-05	0.68717	-46.119	18.8849	0.08755	25.8642	71.8607	380.346
24.3342	0.78785	2	1.07023	0.00923361	0.000265013	0.06631	2.33019e-05	-0.58064	-97.9839	15.06	0.09953	24.4533	63.2094	287.105
8.24697	0.72292	5	1.04943	0.01794	0.01253	0.09707	8.39117e-05	0.58608	-48.0748	17.2191	0.09314	24.9214	67.5318	335.165
8.75244	0.74514	2	1.04786	0.01005	5.60079e-05	0.05956	2.71521e-05	0.80285	-55.7924	15.8577	0.0997	23.778	63.1269	294.93
5.43637	0.64463	4	1.02548	0.01165	0.0027026	0.06687	7.22324e-05	0.7404	-34.4502	17.5427	0.09793	22.9467	64.2687	315.657
9.54248	0.41234	3	1.01886	0.01727	0.00805426	0.07984	4.65067e-05	0.58095	-64.0382	20.6279	0.09141	22.6423	68.8311	363.933
6.53898	0.72673	2	1.0424	0.01179	0.00458471	0.06377	4.83182e-05	0.3351	-46.4358	17.7985	0.0904	25.9106	69.5922	360.996
5.48002	0.64966	5	1.033	0.01332	0.00804397	0.09209	8.57558e-05	0.72809	-35.7934	18.4708	0.09218	24.2964	68.3002	351.528
4.64186	0.48871	7	1.02014	0.01392	0.00736965	0.08375	9.98594e-05	0.67153	-31.7671	20.1307	0.09154	23.0739	68.866	363.715
9.86856	0.30483	4	1.01551	0.0147	0.0068451	0.07769	9.05197e-05	0.43682	-56.5155	19.4828	0.0992	20.4564	63.4981	311.401
5.44367	0.78451	4	1.07791	0.02089	0.01432	0.11299	0.000140161	0.72627	-34.6079	15.7762	0.09423	25.4405	66.6503	311.257
6.94265	0.72702	4	1.0531	0.01795	0.01394	0.10558	0.000106152	0.74301	-45.4486	15.8145	0.10079	23.0324	62.4292	285.062
19.931	0.77569	1	1.05708	0.01074	0.000438267	0.06867	3.51826e-05	-0.64577	-86.9564	13.3028	0.11477	21.0784	54.819	219.723
6.25719	0.73532	2	1.05375	0.01373	0.00835542	0.08517	6.71002e-05	0.86831	-43.7903	15.7388	0.10089	23.2231	62.3456	284.792
6.90056	0.65626	5	1.03792	0.01985	0.01523	0.0987	0.000124043	0.79255	-41.1706	18.2038	0.09271	24.1259	67.8813	343.709
10.1759	0.56744	1	1.01346	0.00752885	0.000136755	0.03921	2.15958e-05	0.6142	-75.9542	18.9787	0.09476	23.0487	66.3934	343.368
6.38959	0.74567	4	1.04833	0.00978462	0.00143253	0.05646	3.18088e-05	0.42274	-39.9029	18.5486	0.0851	27.8378	73.9295	403.981
7.84846	0.53265	8	1.02525	0.01461	0.01335	0.1013	0.000113263	0.55137	-58.2497	25.4719	0.07078	30.0967	88.9082	600.816
14.7306	0.43221	7	1.0156	0.01329	0.00670153	0.08203	8.51365e-05	0.47027	-81.7739	19.8948	0.09439	22.0619	66.6619	343.492
8.94976	0.68688	4	1.04629	0.01407	0.01036	0.09291	7.98884e-05	0.87903	-57.2878	18.0452	0.09153	24.8292	68.6912	348.165
8.66064	0.78224	4	1.07226	0.0147	0.00614887	0.07885	4.80869e-05	1.04881	-48.2171	16.5097	0.09112	26.5012	69.0703	340.94
6.02226	0.66326	5	1.02643	0.00940205	0.000884427	0.05117	3.54544e-05	0.68964	-50.1193	20.0356	0.08477	26.7716	74.2307	420.6
12.8065	0.68688	0	1.02979	0.00896422	0	0.05647	5.21228e-05	0.06156	-84.1877	16.5552	0.10085	22.7792	62.3958	296.028
7.93959	0.73181	2	1.04591	0.01328	0.00552805	0.07409	5.25692e-05	0.78723	-31.3993	16.3101	0.09801	23.9322	64.2039	305.487
6.67029	0.80662	3	1.07174	0.00951973	5.52923e-05	0.06575	1.80283e-05	0.52448	-55.2962	13.0332	0.11216	22.0503	56.0556	225.386
5.48878	0.70779	2	1.04647	0.02129	0.01037	0.09393	6.64922e-05	0.69686	-46.771	16.3619	0.09922	23.1617	63.3817	295.439
11.6552	0.5686	4	1.01622	0.00867514	0.00142157	0.05412	4.74875e-05	0.45459	-67.5745	18.25	0.09834	22.1854	63.9819	317.076
5.5425	0.62818	0	1.01878	0.01003	0	0.04869	2.01753e-05	-0.00336174	-59.3352	14.3163	0.12158	18.3997	51.7082	206.681
17.0408	0.5538	5	1.02633	0.0169	0.00918273	0.0967	0.000105611	0.35404	-89.8865	18.0432	0.09917	21.6697	63.4311	305.839
8.96806	0.69071	6	1.04446	0.01534	0.01105	0.09048	9.1293e-05	0.50559	-73.1039	19.2608	0.0856	26.6352	73.4455	399.539
6.21489	0.80384	1	1.07215	0.0119	0.00354738	0.06686	3.53204e-05	0.73809	-48.7788	15.5673	0.0942	26.1703	66.7625	319.055
14.3067	0.73106	7	1.0447	0.00991089	0.000686196	0.06728	7.21715e-05	-0.19891	-68.7847	15.8708	0.10103	23.2603	62.4195	289.394
6.08451	0.786	2	1.06279	0.01135	0.00343868	0.06474	4.11558e-05	0.66667	-38.6846	15.5152	0.097	25.0962	64.8842	305.353
17.826	0.72615	4	1.04205	0.01141	0.00116874	0.05999	3.29669e-05	-0.01032	-107.126	16.3863	0.09828	23.8334	64.0085	305.466
13.1351	0.61149	6	1.04598	0.01788	0.00391834	0.10595	0.000110527	0.47454	-74.6622	14.8796	0.11635	18.8052	54.0795	215.169
9.10615	0.78079	1	1.06018	0.01066	0.000770793	0.06584	3.21142e-05	0.73218	-44.493	14.3896	0.10533	23.031	59.7023	259.657
7.18571	0.63544	3	1.02676	0.01312	0.00508755	0.07641	7.73933e-05	0.51429	-43.1086	15.3755	0.11223	19.9126	56.0876	239.65
5.9897	0.57737	1	1.02178	0.01238	0.0036768	0.07064	5.09596e-05	0.76741	-52.8666	16.9708	0.10492	20.7852	59.9568	275.628
10.7565	0.76935	4	1.06072	0.01384	0.0032548	0.07521	5.63244e-05	0.51376	-84.8276	14.7361	0.10413	23.0675	60.5153	265.478
12.2022	0.69877	3	1.03736	0.01235	0.00466112	0.07208	5.83151e-05	0.57852	-82.3306	17.1325	0.09623	23.9498	65.401	320.885
8.47757	0.5821	3	1.03032	0.01559	0.00747776	0.08814	9.35777e-05	0.57658	-60.0802	16.4601	0.10744	20.2432	58.6073	259.623
6.00631	0.79351	2	1.06888	0.01091	0.000986837	0.06899	3.78959e-05	0.73083	-42.9965	14.7006	0.10124	24.1564	62.1763	278.049
8.8268	0.52858	3	1.01918	0.01231	0.0056503	0.07421	6.90236e-05	0.39756	-59.548	16.4799	0.11036	19.4137	57.0286	250.154
7.88209	0.65848	3	1.03694	0.01646	0.01127	0.09769	0.000129216	0.74481	-54.4078	18.6406	0.09064	24.7685	69.4711	360.494
6.79118	0.82215	4	1.0927	0.00908508	0.00104981	0.07059	5.06655e-05	0.56409	-49.2734	18.0946	0.0783	31.7853	80.43	451.477
10.1567	0.53964	3	1.01434	0.01064	0.00200487	0.06319	5.60244e-05	0.60696	-70.0679	17.1398	0.10599	20.3586	59.3933	273.905
5.7283	0.64204	1	1.02625	0.01287	0.000271012	0.05848	7.44783e-05	0.6143	-49.3009	15.9837	0.10786	20.8483	58.5397	261.446
12.3036	0.69113	2	1.0382	0.012	0.00201289	0.06172	3.61298e-05	0.52543	-83.9028	15.6082	0.10629	21.5962	59.2007	262.459
7.99023	0.65088	6	1.03508	0.01234	0.00597938	0.08858	0.000121771	0.57411	-56.3463	19.1399	0.08883	25.2112	70.9306	377.984
6.70227	0.62769	5	1.03189	0.01663	0.01393	0.10915	0.000205313	0.99524	-43.6781	20.4641	0.08418	26.2879	74.8661	421.604
11.4177	0.608	1	1.02037	0.01183	0.00284716	0.05535	4.1484e-05	0.18743	-87.6593	17.9777	0.09777	22.6438	64.4092	319.253
10.6037	0.62911	2	1.0269	0.01103	0.00310303	0.06128	3.49403e-05	0.60452	-56.0184	17.4395	0.09936	22.4355	63.2984	305.539
5.59691	0.73388	1	1.04533	0.01268	0.00346688	0.06553	3.05512e-05	0.75875	-46.7121	15.2859	0.10458	22.503	60.1838	268.742
6.34019	0.62637	4	1.02648	0.01193	0.00574335	0.07528	7.59222e-05	2.13962	-37.4431	16.6508	0.10412	21.3601	60.4706	278.251
5.78386	0.64381	4	1.03492	0.01654	0.01038	0.0913	0.000110485	0.35203	-40.8386	17.127	0.09976	22.3827	63.1465	299.431
12.9071	0.78075	6	1.08236	0.01875	0.01595	0.13687	0.00027373	0.52505	-75.8459	15.5596	0.09591	24.9017	65.7052	303.161
7.66032	0.67671	1	1.02898	0.00838442	0.000236395	0.05739	4.22615e-05	0.36289	-61.5392	15.8537	0.10606	21.533	59.3358	267.785
6.54984	0.70142	3	1.04609	0.01762	0.00936548	0.10105	0.000103553	0.72099	-41.295	16.3162	0.10015	22.8919	62.8804	291.807
7.23948	0.5826	2	1.01692	0.01165	0.00133227	0.06325	5.11227e-05	0.8167	-53.1955	14.629	0.12182	17.9992	51.627	206.309
6.5752	0.6394	4	1.03323	0.01654	0.0078439	0.09246	8.88352e-05	0.90923	-39.5161	16.8581	0.10158	21.9256	61.9729	289.311
15.5002	0.58168	9	1.03617	0.02085	0.02102	0.12358	0.00015582	0.69456	-86.9301	22.1103	0.07914	27.182	79.4129	469.856
8.23474	0.60329	2	1.02802	0.01181	0.00212043	0.07443	5.11827e-05	0.34316	-61.0607	15.6249	0.11238	19.5918	55.9705	237.984
7.58401	0.601	1	1.01771	0.00804637	6.08399e-05	0.04557	3.01336e-05	0.55826	-47.5501	18.9987	0.093	23.7706	67.6394	353.866
6.84407	0.80476	2	1.07471	0.01241	0.00342547	0.07025	4.36115e-05	0.72422	-45.1227	13.9784	0.10482	23.5486	60.1258	257.657
8.5862	0.7244	3	1.04547	0.01144	0.00452578	0.07248	6.17385e-05	0.40528	-58.662	17.729	0.0907	25.7172	69.3879	357.618
16.0854	0.83034	4	1.08983	0.01061	0.00158211	0.06591	3.06901e-05	0.43026	-90.1046	15.0746	0.09308	27.0514	67.5731	319.801
12.2705	0.57908	1	1.01902	0.00988543	0.00131832	0.04558	1.85688e-05	0.10375	-58.9269	19.6042	0.09103	24.0464	69.093	368.163
8.29386	0.55022	1	1.01366	0.00855551	0.00081466	0.04868	2.48867e-05	0.85723	-50.7299	16.0816	0.11263	19.2589	55.8168	242.479
9.76002	0.72277	2	1.03838	0.00871591	0.000934742	0.05786	2.92081e-05	0.66974	-73.1139	15.6921	0.10312	22.7064	61.0044	279.462
8.27041	0.71269	2	1.03978	0.01064	0.00486359	0.0619	4.18732e-05	0.62233	-58.2944	17.4574	0.09335	24.8865	67.3733	339.381
14.7571	0.54843	1	1.01237	0.00838904	0.000346753	0.04564	3.13978e-05	0.50876	-98.9919	19.8083	0.09156	23.6885	68.7287	368.274
11.2504	0.80683	3	1.07751	0.0102	0.00227216	0.06777	3.08633e-05	0.84471	-64.4089	15.6295	0.09331	26.4557	67.4335	323.475
7.67397	0.51735	14	1.04025	0.02217	0.02378	0.1303	0.000189688	0.64746	-55.8304	26.0537	0.06893	30.4445	91.5658	619.244
6.2713	0.79083	5	1.07441	0.0133	0.00540724	0.08625	7.92322e-05	0.44656	-49.4595	13.9721	0.10653	22.8289	59.1942	249.039
5.14152	0.65925	4	1.03259	0.01367	0.00611389	0.08229	9.14251e-05	0.34648	-61.441	16.0664	0.1055	21.367	59.6525	268.654
7.24771	0.43133	1	1.01144	0.01003	0.000766656	0.05102	5.05089e-05	0.58499	-56.4425	18.6083	0.10146	20.6256	62.0433	300.129
4.91476	0.76742	8	1.06471	0.01532	0.00734611	0.09332	0.000148846	0.23261	-37.4888	16.4403	0.09331	25.642	67.7129	330.14
5.06286	0.71935	2	1.04867	0.01981	0.01108	0.09525	0.00010675	0.64832	-40.069	15.3828	0.10462	22.1449	60.2393	266.178
4.73462	0.80127	8	1.10289	0.0319	0.01929	0.12612	0.000198553	0.5381	-33.9681	16.9846	0.08496	28.3877	74.2597	373.101
4.02359	0.64617	2	1.03366	0.01668	0.00750356	0.09313	9.12101e-05	0.72502	-34.4091	15.4266	0.11058	20.2132	56.9248	243.881
4.07238	0.57119	3	1.03274	0.01672	0.00715155	0.0904	0.000115237	0.63428	-32.4241	16.1231	0.11028	19.6427	57.224	245.953
7.27253	0.55442	3	1.02765	0.01357	0.00476555	0.09649	9.77496e-05	0.37264	-69.1823	14.916	0.12008	17.9229	52.4479	208.705
7.43476	0.62642	6	1.04846	0.01775	0.00822341	0.11271	0.000161146	0.48753	-63.7943	16.0219	0.10693	20.5545	58.8885	254.765
2.93068	0.79761	6	1.08117	0.02128	0.01187	0.10195	0.00013653	6.28254	-29.9248	13.7605	0.10685	22.8134	59.024	245.143
6.22343	0.7164	2	1.04333	0.01274	0.00291893	0.07256	6.29083e-05	-2.65044	-57.0884	15.0746	0.10768	21.6064	58.4747	254.388
5.84394	0.80411	2	1.07844	0.02131	0.00994138	0.08873	6.62071e-05	1.58521	-49.4734	14.8401	0.09833	24.963	64.0363	289.282
3.5956	0.71523	8	1.05891	0.02002	0.00792551	0.09807	0.00018041	0.13153	-29.7924	16.6625	0.09681	23.8412	65.3902	308.431
3.82293	0.7068	0	1.03912	0.01059	0	0.0674	4.92856e-05	6.28007	-35.0394	14.0486	0.1167	19.8592	53.9727	218.27
4.03983	0.65845	3	1.03242	0.01381	0.00238218	0.0844	0.000123604	2.59223	-41.7368	13.9137	0.12213	18.487	51.6552	201.66
4.38839	0.70229	7	1.0419	0.01309	0.00420334	0.08319	0.000117678	-1.38402	-37.3144	16.1341	0.10167	22.6638	62.0065	286.138
8.96276	0.68015	2	1.03394	0.01043	0.00116671	0.06345	6.63591e-05	0.16162	-62.5812	18.4807	0.09061	25.2099	69.5496	364.957
5.67668	0.77084	7	1.08953	0.02345	0.01811	0.13363	0.000222956	0.5687	-27.6099	16.8946	0.08908	26.5209	70.9773	349.602
6.84944	0.67853	4	1.0347	0.01288	0.00376908	0.07593	7.74299e-05	0.1909	-61.6228	15.4279	0.10858	21.0025	58.0462	253.531
3.56076	0.73394	2	1.05145	0.01664	0.00845121	0.08272	6.33074e-05	0.50044	-33.509	17.2222	0.09219	25.356	68.2164	340.997
4.0607	0.54714	4	1.0301	0.01405	0.0074584	0.08204	8.56999e-05	0.58403	-33.3845	18.9347	0.09493	22.6211	66.3724	332.746
16.7847	0.79334	3	1.06677	0.00907287	0.00102019	0.06072	2.19838e-05	0.27181	-91.6917	16.2706	0.09157	26.7265	68.6933	340.392
8.73546	0.46233	3	1.01313	0.01169	0.00372867	0.06757	4.98875e-05	0.50726	-49.0148	17.8633	0.10445	20.1457	60.2427	282.011
6.83766	0.68051	2	1.04155	0.0174	0.00941271	0.11253	0.000176902	0.66424	-43.5511	15.1691	0.10955	20.7018	57.5112	245.972
5.1314	0.61111	5	1.02585	0.01139	0.00284755	0.06542	5.68707e-05	0.6871	-34.2594	17.8043	0.0983	22.4931	64.0387	312.488
10.3549	0.50253	6	1.01382	0.01141	0.00287037	0.05986	7.47377e-05	0.49176	-62.01	21.3965	0.08624	24.7484	73.1461	415.54
7.18679	0.69644	4	1.039	0.01475	0.00694959	0.07764	0.000110075	0.74006	-39.7048	17.0023	0.09701	23.6928	64.9419	315.561
4.86135	0.74358	6	1.05011	0.01332	0.00652657	0.07843	8.14982e-05	0.71071	-42.3707	16.9678	0.093	25.3763	67.6953	337.212
5.94631	0.76341	5	1.05657	0.01055	0.00232283	0.07874	6.97061e-05	0.58274	-46.1305	17.2247	0.08968	26.6669	70.1729	360.402
7.96621	0.60599	1	1.01771	0.01028	0.000882055	0.0472	2.89732e-05	-1.96919	-59.6883	18.1118	0.0973	22.7687	64.6506	323.224
10.5694	0.83485	4	1.11412	0.02232	0.0141	0.11769	9.82181e-05	-1.25744	-77.116	12.8398	0.10691	23.3248	58.8151	233.604
7.35316	0.72834	2	1.04606	0.01216	0.00532385	0.07523	6.42138e-05	3.70848	-52.2547	16.0698	0.09976	23.452	63.1005	294.8
6.54015	0.66181	5	1.03536	0.01748	0.01262	0.09853	0.000118246	2.39892	-40.8453	18.2548	0.09224	24.3506	68.1705	347.417
6.14823	0.64292	4	1.03193	0.01652	0.01037	0.09036	9.6511e-05	1.73372	-35.6093	18.1695	0.09405	23.7221	66.9289	337.463
8.68023	0.70582	3	1.03678	0.00983267	0.0011772	0.0615	3.52012e-05	0.24298	-65.8392	15.8929	0.10322	22.4353	60.9456	279.477
4.40766	0.49161	1	1.00955	0.01034	0.00100509	0.05008	4.12905e-05	0.38552	-30.9809	17.0892	0.10848	19.6244	57.9952	263.281
7.26115	0.67756	6	1.04293	0.01516	0.00793659	0.09038	0.000103295	-0.27009	-50.0202	17.2684	0.0965	23.4794	65.2285	316.136
4.86595	0.63438	2	1.03232	0.01437	0.00514474	0.09677	0.000119888	1.05104	-46.8119	13.1045	0.13136	16.9523	47.9861	173.744
3.73668	0.70744	3	1.03957	0.01119	0.00109199	0.07217	6.38894e-05	3.76651	-31.9405	15.2677	0.10724	21.602	58.7211	258.143
13.3524	0.66794	4	1.02937	0.01219	0.000982467	0.06203	6.08513e-05	0.4407	-79.3187	16.4766	0.10272	22.1396	61.3236	285.849
8.5506	0.67717	6	1.04152	0.0168	0.00875144	0.09734	0.000148863	0.46134	-56.2767	17.7148	0.09414	24.0748	67.0085	333.185
7.52175	0.74634	3	1.05481	0.02027	0.00784073	0.07544	4.26351e-05	0.7283	-46.1985	15.8669	0.09901	23.8397	63.5169	294.008
8.10897	0.81935	5	1.09529	0.01562	0.00861341	0.09608	8.36707e-05	0.69852	-54.057	14.2262	0.09996	24.815	63.0798	275.957
6.56106	0.59855	2	1.02168	0.00960334	0.00080797	0.05691	7.25197e-05	0.79875	-38.5263	18.8215	0.09393	23.4949	67.1542	346.273
11.6033	0.65128	1	1.02757	0.01107	0.00209504	0.06845	4.119e-05	0.53803	-87.8094	14.5901	0.11705	19.227	53.7383	219.902
10.2018	0.6888	0	1.02897	0.00984548	0	0.0555	2.26364e-05	0.49003	-84.8654	12.7628	0.13073	17.605	48.1087	176.291
6.18839	0.75646	2	1.04964	0.01056	0.000195977	0.06092	2.62873e-05	0.637	-34.8197	14.8461	0.10523	22.699	59.8033	264.603
9.72911	0.77275	2	1.05969	0.01176	0.000623071	0.07009	3.56565e-05	0.26528	-76.3263	13.9379	0.10978	21.9593	57.322	239.037
12.0291	0.77632	2	1.05977	0.01001	0.000182485	0.06724	4.2563e-05	0.14103	-82.5326	14.1257	0.10792	22.4098	58.3127	247.835
5.0136	0.69327	3	1.03624	0.01068	0.000803536	0.07079	5.66681e-05	0.83478	-40.1165	16.4212	0.10085	22.7858	62.4413	293.104
6.63708	0.87789	6	1.15121	0.01203	0.00494746	0.08215	6.0324e-05	0.62174	-58.257	15.4347	0.08133	32.2325	77.4899	389.503
11.6148	0.6248	1	1.02027	0.00884192	4.53938e-05	0.05524	2.92558e-05	0.26046	-77.9481	14.9311	0.11668	19.1232	53.8968	223.794
9.02004	0.71683	6	1.04486	0.01544	0.00945437	0.08625	0.000110502	0.4284	-46.8791	16.7138	0.09672	23.9711	65.097	313.492
16.5518	0.77984	2	1.0636	0.01237	0.00191687	0.06906	2.77655e-05	0.34405	-104.538	13.8421	0.10956	22.113	57.4384	238.937
9.60217	0.65874	4	1.04189	0.01823	0.01073	0.1192	0.000193774	0.71148	-66.2204	14.6929	0.1146	19.5288	54.9455	224.088
10.4961	0.65177	6	1.02859	0.00958387	0.00146331	0.06342	5.02008e-05	0.71438	-77.4217	19.4343	0.08789	25.6249	71.6064	389.937
8.55224	0.4505	0	1.00583	0.00922796	0	0.03586	2.13835e-05	0.24763	-62.8406	17.3245	0.10869	19.4052	57.8718	263.867
10.498	0.54497	4	1.02049	0.01101	0.00374575	0.07107	4.62916e-05	0.86246	-58.3782	20.3146	0.08891	24.2286	70.7903	384.761
8.54402	0.57593	4	1.03286	0.01899	0.01087	0.09608	7.97509e-05	0.74142	-67.4244	21.1771	0.08344	25.9046	75.4166	427.326
8.70748	0.75682	4	1.05841	0.01593	0.00652985	0.0975	0.00010676	0.95051	-48.2875	14.7405	0.10522	22.5518	59.8237	260.072
7.97619	0.79489	5	1.0766	0.01626	0.00794703	0.09307	7.62449e-05	0.49246	-71.7725	15.0587	0.09813	24.8186	64.124	291.529
17.9703	0.58016	5	1.0268	0.01203	0.00272708	0.07728	5.399e-05	-0.52066	-111.516	16.6089	0.10684	20.3914	58.8972	263.905
10.1614	0.8018	2	1.07059	0.0108	6.74244e-05	0.06647	2.79471e-05	0.45065	-76.3451	13.6679	0.10772	22.8717	58.3882	244.932
9.4097	0.73209	4	1.0589	0.02554	0.00782284	0.08898	7.46247e-05	0.94805	-49.1533	16.2636	0.09769	23.8746	64.4916	300.674
10.8102	0.78057	6	1.07026	0.01569	0.01116	0.09496	0.000119922	0.39977	-77.7388	16.5609	0.09083	26.4948	69.3237	343.573
6.88149	0.65379	2	1.03111	0.01561	0.0072412	0.07864	6.7196e-05	0.6215	-53.6204	15.7559	0.108	20.8225	58.2665	256.344
5.6438	0.80187	1	1.07253	0.00966851	5.91445e-05	0.06977	2.28315e-05	0.3973	-40.8661	13.1543	0.11191	22.0155	56.2577	226.84
9.75302	0.65889	7	1.03657	0.01909	0.00910125	0.0856	9.36745e-05	0.59375	-61.805	18.5355	0.09129	24.6402	69.0339	356.365
6.8092	0.62188	3	1.02652	0.01167	0.00350988	0.06745	4.44627e-05	1.67058	-46.2939	17.947	0.0969	22.9175	64.962	321.453
18.1478	0.5922	2	1.01731	0.0094892	0.00046164	0.0516	3.60505e-05	-0.41014	-84.1382	15.6701	0.11332	19.4469	55.5258	238.555
6.40146	0.81541	6	1.08586	0.01585	0.00748507	0.09548	0.000129443	0.53042	-43.0723	15.4296	0.09286	26.6538	67.8025	322.037
7.47696	0.72142	4	1.04628	0.01457	0.00627122	0.08096	5.2836e-05	0.41279	-50.6952	17.0628	0.09435	24.6394	66.6806	329.089
8.89769	0.63757	5	1.03501	0.01664	0.01376	0.09391	9.48784e-05	0.38955	-71.3026	20.2424	0.08449	26.2753	74.5171	415.689
13.4056	0.65072	2	1.04732	0.02079	0.01238	0.09904	9.9111e-05	0.43573	-84.2342	16.7703	0.10082	22.0862	62.4691	286.694
7.74252	0.74923	7	1.06017	0.01662	0.00907313	0.09773	0.000118026	0.5884	-42.1752	15.2783	0.10202	23.0683	61.6397	274.949
12.289	0.83341	3	1.11543	0.01526	0.00353945	0.09078	2.69106e-05	0.15023	-99.1224	13.0586	0.10611	23.6291	59.3178	237.349
8.08663	0.806	10	1.08909	0.02204	0.00954094	0.09411	9.23263e-05	0.75585	-50.4717	16.5066	0.08765	27.887	71.8206	357.51
5.94793	0.78535	3	1.06534	0.01327	0.00546047	0.0672	5.43291e-05	0.87648	-42.2995	16.4849	0.09123	26.6296	69.0296	343.846
6.24689	0.78214	2	1.06131	0.01019	0.000321776	0.07028	3.00884e-05	-0.01415	-63.0653	12.855	0.11774	20.6305	53.4631	208.045
10.5842	0.70273	1	1.03593	0.00975364	0.00224361	0.06477	4.3295e-05	0.86311	-66.909	16.1333	0.102	22.6763	61.7088	286.628
5.82611	0.53113	3	1.01653	0.0109	0.00446629	0.06681	7.15886e-05	0.55829	-40.5903	19.0535	0.09552	22.4876	65.9202	335.838
15.4116	0.75346	3	1.05019	0.00940981	0.00273744	0.05925	3.70228e-05	0.0813	-70.696	17.7913	0.088	27.0595	71.467	376.644
24.5137	0.57474	4	1.02761	0.0143	0.00248136	0.08589	9.16503e-05	-0.36503	-98.3501	15.1354	0.1175	18.4953	53.596	218.236
9.53234	0.64404	2	1.0289	0.01338	0.00515876	0.07813	0.000114315	0.5721	-65.0666	15.9335	0.10759	20.8284	58.5446	260.158
9.5038	0.39098	6	1.02292	0.01437	0.00927171	0.10191	0.00013082	0.85185	-45.6531	18.8276	0.10029	20.4559	62.7718	300.566
5.01168	0.63262	3	1.03188	0.01579	0.00903615	0.09249	8.85293e-05	0.76174	-41.3128	17.0328	0.10104	21.993	62.3177	292.898
4.67388	0.83525	5	1.0976	0.01166	0.00374121	0.06867	3.64146e-05	0.45131	-48.4369	15.478	0.08965	28.1482	70.1621	340.587
5.77893	0.66152	4	1.05008	0.02641	0.02279	0.1395	0.000177528	0.78369	-42.9771	16.4191	0.10121	21.8944	62.0672	279.986
6.20121	0.63763	1	1.02125	0.01029	9.60489e-05	0.04715	2.56359e-05	0.6953	-48.0274	15.2418	0.1135	19.7858	55.4252	236.422
7.28391	0.6161	7	1.05548	0.02419	0.02581	0.15668	0.000319025	0.96698	-44.6229	19.8578	0.08561	25.2108	73.4717	389.844
5.70626	0.69393	2	1.03229	0.00828635	0.0013314	0.0481	1.69977e-05	0.83667	-49.2625	18.0734	0.09184	25.1005	68.5046	355.363
8.52806	0.78358	1	1.05973	0.00874535	0.000555908	0.05361	1.81204e-05	0.63559	-66.2652	16.6505	0.09081	26.8	69.2609	350.249
8.67499	0.69701	4	1.03599	0.00870677	0.00198731	0.06437	4.0773e-05	0.68449	-59.6702	16.6329	0.0993	23.196	63.3534	302.206
19.8795	0.63039	1	1.01987	0.00803213	0.000927623	0.04838	2.25959e-05	-0.79696	-85.3656	17.0745	0.1017	21.9952	61.8266	294.725
5.61041	0.81502	7	1.08427	0.00987513	0.00154789	0.07476	6.13184e-05	-0.2658	-48.846	16.7397	0.08589	28.8897	73.3017	378.179
7.96283	0.72765	5	1.04149	0.00948965	0.00146972	0.06033	5.00735e-05	0.26595	-52.2985	16.7951	0.0958	24.4844	65.7205	322.73
10.7145	0.69857	4	1.03572	0.00999556	0.00261303	0.0658	4.32681e-05	0.7207	-68.5012	17.2321	0.09575	24.0825	65.7234	325.325
9.5479	0.76234	1	1.05126	0.01015	3.6397e-05	0.06084	3.62167e-05	0.52793	-75.2624	14.2688	0.1088	22.0477	57.8523	246.825
4.6062	0.79625	4	1.07175	0.01226	0.00304806	0.07331	5.65801e-05	0.48791	-41.4355	14.464	0.10241	23.9087	61.4766	270.439
7.73643	0.79332	2	1.06655	0.00919665	0.000829599	0.05784	2.67364e-05	0.32987	-68.9384	16.6419	0.08953	27.3352	70.2906	356.725
9.867	0.7548	3	1.06093	0.02461	0.01796	0.11151	0.000130895	0.65703	-62.1754	15.1802	0.10188	23.1422	61.7309	273.902
6.16643	0.60328	4	1.03068	0.01734	0.0109	0.096	0.000109405	0.60187	-40.2072	16.552	0.10559	20.7541	59.578	267.775
5.50541	0.69205	9	1.06219	0.02653	0.02474	0.13718	0.000189095	0.4971	-41.6426	17.7551	0.09139	24.5967	68.8576	340.115
8.74745	0.44573	4	1.01892	0.01127	0.00169795	0.07673	6.57131e-05	0.1099	-62.0103	16.1274	0.11599	18.0162	54.2583	226.378
11.3309	0.83854	6	1.10682	0.01124	0.000248806	0.09233	5.39058e-05	-0.15424	-72.7145	12.228	0.11252	22.4435	55.9691	214.094
5.06778	0.77141	2	1.05531	0.00969948	0.000228651	0.0594	2.326e-05	0.33722	-45.3481	15.6897	0.09785	24.6563	64.2843	302.992
13.4537	0.71144	4	1.05044	0.01785	0.0050462	0.08225	5.7908e-05	0.42455	-81.6419	14.4513	0.11232	20.564	56.0121	230.278
7.40117	0.6979	2	1.04177	0.01608	0.00482724	0.0832	7.62069e-05	0.35029	-64.2502	14.7308	0.11169	20.5681	56.4069	236.975
8.18274	0.79248	5	1.08037	0.0232	0.01354	0.10588	0.000133352	0.80592	-51.5103	16.2938	0.09045	26.7154	69.6483	339.038
4.806	0.65215	3	1.03371	0.01688	0.01158	0.09757	0.000116557	0.59447	-37.6513	16.3223	0.10409	21.5309	60.4736	274.991
7.73353	0.6525	6	1.03633	0.01468	0.01194	0.09621	0.000130239	0.79065	-47.2323	18.397	0.09219	24.2771	68.3767	349.908
5.41049	0.72905	3	1.0453	0.01175	0.0019045	0.06518	5.69487e-05	0.79475	-34.3703	15.5013	0.10359	22.6476	60.8085	274.357
7.97442	0.77122	4	1.07784	0.01479	0.00567523	0.08933	5.69409e-05	0.85906	-50.9426	15.4117	0.09865	24.2107	63.8265	288.318
4.89955	0.7418	1	1.0436	0.0089408	4.91848e-05	0.05227	2.18764e-05	0.77109	-44.9631	15.997	0.09929	23.8541	63.3768	299.618
12.1195	0.79107	1	1.07156	0.01121	0.00066045	0.08646	4.66435e-05	0.24308	-74.9213	12.0894	0.12329	19.7629	51.0105	186.67
4.98499	0.54517	8	1.02417	0.00883924	0.00199187	0.07114	4.177e-05	6.49002	-49.9069	20.5705	0.08766	24.5376	71.7603	393.196
9.28949	0.80541	1	1.0765	0.00698312	0.000233608	0.06684	1.94622e-05	1.81574	-82.8004	14.8436	0.09849	25.0429	63.8496	290.506
4.84478	0.66254	5	1.03111	0.01349	0.00652654	0.07474	7.118e-05	11.5142	-32.1175	19.3968	0.08727	25.8959	72.1357	393.486
12.0572	0.72749	2	1.05279	0.01407	0.0033569	0.09157	0.000110608	0.47634	-71.7429	14.2797	0.11245	20.8122	56.2281	231.685
8.6228	0.66028	3	1.03777	0.01659	0.01034	0.09736	0.000109617	0.36002	-56.4363	16.2405	0.10381	21.6246	60.6253	274.422
6.2754	0.73834	2	1.04679	0.01329	0.00202196	0.06731	5.00673e-05	0.85454	-40.2115	15.4814	0.1027	22.9548	61.321	278.256
5.85205	0.56344	3	1.02907	0.02019	0.01207	0.10024	0.000105937	0.7795	-40.1975	18.4558	0.09658	22.3393	65.3359	322.591
11.8455	0.57749	5	1.02287	0.01062	0.0035927	0.06931	5.37887e-05	0.82686	-75.8	18.0188	0.09873	22.0711	63.7149	310.64
8.89765	0.84688	3	1.10815	0.01097	0.000124993	0.07333	3.08358e-05	0.78822	-60.2011	13.7967	0.09829	25.9445	64.0228	280.71
6.84757	0.76601	6	1.05895	0.01217	0.00414713	0.07723	6.20088e-05	0.71827	-44.1042	16.5929	0.09276	25.8124	67.8478	335.571
10.5566	0.72562	4	1.04459	0.01152	0.00179563	0.06958	3.98942e-05	0.36262	-74.0261	15.1604	0.10612	22.0324	59.2871	261.091
10.8147	0.54445	4	1.01832	0.0109	0.00276115	0.06202	4.60925e-05	0.68585	-63.4709	18.1393	0.0998	21.6254	63.0893	306.857
11.0486	0.70334	5	1.05584	0.0131	0.00667453	0.08594	5.13659e-05	0.63343	-64.7956	16.9765	0.09589	23.8819	65.6181	313.67
6.68171	0.64717	3	1.02754	0.01124	0.00312305	0.06838	5.63348e-05	0.90087	-47.8499	17.435	0.09826	22.8701	64.081	312.591
32.1126	0.67902	4	1.04534	0.01475	0.00636788	0.09251	7.95924e-05	-0.37955	-131.619	15.9526	0.10426	21.7301	60.3201	269.671
6.21261	0.60576	1	1.0187	0.00977462	0.000477091	0.04414	2.32011e-05	0.91353	-41.0892	17.4089	0.10124	21.8803	62.1434	298.268
10.5212	0.69418	2	1.03902	0.01646	0.00804046	0.07762	3.84454e-05	0.66191	-68.6853	14.8862	0.11091	20.6809	56.7058	239.887
6.2181	0.76079	3	1.05212	0.01046	0.00177648	0.06869	3.64684e-05	0.84983	-45.0644	14.5505	0.10676	22.42	58.9198	255.566
11.7151	0.83381	5	1.09835	0.01107	0.00136781	0.07397	3.47889e-05	-0.15285	-88.6483	14.7817	0.09412	26.7759	66.8329	308.767
9.74267	0.80493	1	1.07156	0.01155	0.000684192	0.06914	1.65101e-05	0.08793	-78.5788	12.3123	0.11907	20.7496	52.808	199.947
6.65402	0.73347	2	1.04208	0.0103	0.00436439	0.0635	4.61215e-05	0.81662	-44.4423	17.6667	0.09053	25.991	69.456	360.061
5.68519	0.7869	2	1.06425	0.01019	0.000389322	0.06653	2.66794e-05	0.58738	-46.39	14.508	0.10359	23.5105	60.7196	267.092
6.51906	0.7575	4	1.05998	0.01768	0.01014	0.09162	8.65577e-05	0.91351	-38.3795	15.0967	0.10265	23.1248	61.2827	271.728
14.746	0.81414	3	1.07918	0.01274	0.00311727	0.07637	3.78183e-05	0.49907	-82.3664	13.2848	0.1086	22.8785	57.9121	237.579
9.23876	0.7566	3	1.05622	0.01245	0.00275868	0.07856	6.25272e-05	0.60298	-63.3924	14.1976	0.1097	21.713	57.4154	241.153
5.09486	0.60509	6	1.04379	0.01945	0.01435	0.11745	0.000168063	0.53667	-36.8373	16.5932	0.10432	20.8416	60.3636	268.85
7.46083	0.73272	1	1.04739	0.01137	0.00272507	0.07866	6.1685e-05	0.78391	-47.5016	14.6212	0.10923	21.4852	57.6196	245.529
7.21976	0.76737	1	1.05442	0.01186	0.00193571	0.07006	3.1014e-05	5.31688	-57.8086	13.5109	0.11411	21.0713	55.1065	222.771
10.2123	0.63668	1	1.02729	0.0118	0.0022935	0.06158	3.29212e-05	0.64128	-65.7457	16.3553	0.10541	21.2096	59.6755	271.187
9.52359	0.62281	0	1.02351	0.01066	0	0.06509	4.24672e-05	0.75755	-56.693	14.6434	0.1188	18.7167	52.917	214.657
12.3406	0.6931	3	1.03253	0.01074	0.00167929	0.05714	3.86326e-05	0.02894	-71.9618	15.534	0.10691	21.5499	58.8544	261.98
9.63857	0.81178	4	1.08686	0.01478	0.01143	0.09114	9.02611e-05	0.51741	-53.3289	15.4332	0.09328	26.4281	67.4427	317.932
5.30602	0.5894	8	1.02684	0.01525	0.00872124	0.09516	0.000116176	0.54124	-40.0464	18.8818	0.09343	23.3731	67.4422	345.63
12.0871	0.82361	3	1.09339	0.01822	0.00642702	0.09598	6.38341e-05	0.4628	-94.4004	13.4036	0.10532	23.6331	59.7026	246.786
12.053	0.75218	2	1.04907	0.01043	4.97964e-05	0.06137	4.08628e-05	0.7355	-83.9979	15.4512	0.10159	23.4479	61.9679	283.978
7.39255	0.67406	2	1.05438	0.01481	0.01634	0.15768	0.00206514	0.7516	-42.9717	17.159	0.09385	23.2294	65.4223	312.387
9.84424	0.72554	2	1.03864	0.00906545	0.00243999	0.05136	2.80185e-05	0.44675	-68.0958	16.9539	0.0952	24.636	66.0561	327.228
9.23945	0.66172	4	1.08425	0.03397	0.02624	0.16706	0.000247348	0.78475	-59.5493	15.9872	0.1018	21.3233	61.5543	259.761

## Sheet: Sheet 3 - Table 2
Cell line “HGPS1”=HGADFN164; Rows=single cells; Columns=nuclear shape parameters
St. Dev. Intensity	Eccentricity	Invaginations	Circularity	Solidity (Inv.)	Mean Neg. Curvature	St. Dev. Curvature	Tortuosity	BP Intensity	Mean Intensity (inv.)	Minor axis length	Mean Curvature (inv.)	Major axis Length	Perimeter	Area
11.3048	0.79003	5	1.07464	0.01876	0.01026	0.10418	0.000110111	-0.08697	-66.4661	13.3552	0.11132	21.7842	56.5548	227.806
8.12418	0.47673	6	1.03352	0.01882	0.00949589	0.11029	0.000159811	-0.54668	-64.7736	18.1614	0.10104	20.6603	62.4327	291.891
5.20029	0.61155	5	1.03408	0.01817	0.00458497	0.1017	0.000181259	-0.49694	-54.5792	14.5047	0.12021	18.3324	52.5996	207.67
4.36371	0.68633	13	1.05276	0.01548	0.00908408	0.0963	0.000187781	0.26128	-31.2654	20.2029	0.08188	27.7783	77.4929	438.012
6.65845	0.08925	6	1.04665	0.03701	0.03034	0.16804	0.000366801	0.02666	-54.7678	18.1884	0.10615	18.2613	59.6006	258.28
13.0891	0.74864	4	1.06193	0.01681	0.00649041	0.09297	7.82131e-05	-0.17598	-93.3659	13.9868	0.11177	21.0969	56.3177	229.142
7.57576	0.75005	6	1.07891	0.02979	0.02236	0.13202	0.00014347	0.2624	-68.7454	15.5504	0.09907	23.5121	63.5825	283.405
5.09735	0.71028	7	1.06541	0.03236	0.01504	0.10461	0.000151903	0.28733	-41.9416	19.0734	0.08445	27.096	74.8079	398.928
4.78135	0.61322	5	1.07864	0.04575	0.03906	0.17818	0.000303019	0.30218	-43.8415	15.7971	0.10622	19.9985	59.3208	242.721
6.96407	0.71485	5	1.05245	0.01936	0.01325	0.10505	0.00010308	-0.19926	-79.8093	16.0523	0.1004	22.9556	62.6879	287.12
6.2423	0.76213	2	1.05891	0.01207	0.000908722	0.08418	5.75749e-05	0.29214	-67.0105	12.7946	0.12093	19.7622	52.0411	197.127
7.71338	0.46815	6	1.0653	0.0389	0.03629	0.16896	0.000264895	0.49508	-69.0684	21.0189	0.08495	23.7865	74.1058	386.122
6.60665	0.56655	6	1.06026	0.03304	0.0275	0.17368	0.000334038	0.55258	-54.6041	15.8885	0.109	19.2814	57.7432	238.209
5.07543	0.72959	6	1.05528	0.02081	0.01507	0.11868	0.000158466	0.01577	-63.7702	15.2498	0.10416	22.2989	60.4228	265.748
12.2773	0.58951	2	1.02575	0.01261	0.00102042	0.08115	7.11902e-05	0.10921	-80.5735	13.7028	0.1292	16.9639	48.7258	180.973
8.05383	0.78926	6	1.08711	0.02903	0.02184	0.13901	0.000350168	0.05499	-60.9103	13.7619	0.10719	22.4111	58.9839	240.805
4.96893	0.51404	3	1.02043	0.01291	0.00440585	0.09583	0.000118754	-0.2585	-53.7493	15.3721	0.11885	17.9211	53.0253	215.725
4.07463	0.66599	6	1.0527	0.01785	0.00742539	0.12921	0.000194347	-0.1269	-43.5068	14.7733	0.11314	19.8044	55.785	227.401
4.47551	0.77278	6	1.08548	0.03365	0.03259	0.169	0.000460516	0.34779	-38.973	13.5009	0.11063	21.2721	57.0448	224.242
4.17897	0.76113	5	1.10727	0.04529	0.02578	0.15985	0.000273741	0.19227	-43.432	13.2934	0.11311	20.4953	55.7386	207.716
9.04304	0.80742	5	1.08706	0.0181	0.00784595	0.08718	9.43913e-05	0.1031	-72.2646	14.9385	0.09709	25.3208	64.9118	294.206
5.06349	0.70369	5	1.04604	0.01992	0.01362	0.10745	0.000160745	0.41323	-53.1555	15.9413	0.10232	22.4365	61.6562	280.319
6.25377	0.78625	3	1.12254	0.03932	0.02512	0.16184	0.000189547	-0.39932	-61.9443	13.2213	0.10964	21.3967	57.2465	214.761
3.58125	0.72879	3	1.07613	0.03299	0.02037	0.13628	0.000211189	0.07633	-44.272	15.9533	0.09835	23.2986	64.1334	286.275
8.34071	0.37235	5	1.05841	0.03633	0.03103	0.1603	0.000229823	-0.18919	-84.6344	17.6566	0.10452	19.0246	60.2243	258.973
8.65631	0.47053	7	1.02935	0.02517	0.01165	0.12535	0.000226523	0.27801	-78.5269	14.5713	0.12641	16.5136	49.8999	187.512
7.65911	0.631	5	1.03423	0.01471	0.0050287	0.08322	8.67107e-05	0.41752	-72.9173	16.1718	0.10662	20.8458	59.0817	262.424
4.84259	0.66496	3	1.02951	0.01352	0.00109107	0.07711	7.27162e-05	0.52001	-40.1978	13.3898	0.12645	17.9277	49.7779	188.23
4.6157	0.76596	6	1.078	0.02799	0.01839	0.13504	0.000249017	0.39961	-40.1829	13.409	0.11337	20.8572	55.7237	218.07
6.47042	0.53714	6	1.02913	0.01931	0.01289	0.10809	0.000201234	0.08029	-57.3302	18.0609	0.09989	21.412	63.3669	302.929
7.3745	0.75874	7	1.10933	0.0496	0.03707	0.18943	0.000362249	-0.0301	-62.0763	14.262	0.10511	21.8945	60.1025	239.636
4.49812	0.6306	5	1.04622	0.024	0.01783	0.12193	0.000200814	-0.45131	-51.0339	15.5641	0.1098	20.0542	57.4629	242.502
5.27262	0.82248	5	1.11931	0.03974	0.01953	0.12775	0.000201295	-0.06443	-57.2615	14.6996	0.09473	25.8435	66.5097	290.637
3.04973	0.87579	8	1.21415	0.07522	0.03434	0.16345	0.000511076	0.08814	-30.667	13.4866	0.08977	27.9406	70.0934	278.814
3.46325	0.66468	6	1.0603	0.02321	0.01669	0.11712	0.000166796	0.46155	-34.8408	16.9723	0.09808	22.7167	64.2894	296.753
3.44308	0.58498	5	1.03251	0.0195	0.01043	0.11359	0.00018119	-0.28463	-42.8592	15.1295	0.1164	18.6543	54.1456	220.221
5.76131	0.53485	6	1.02929	0.01862	0.01242	0.10971	0.000203361	0.0601	-53.6815	18.0356	0.10005	21.3453	63.2269	301.483
6.56208	0.7567	7	1.10618	0.04748	0.03624	0.18626	0.000355976	-0.10672	-59.2319	14.2743	0.10534	21.8341	59.9052	239.234
4.00108	0.62929	5	1.04542	0.02351	0.01643	0.12023	0.000181715	-0.46849	-48.5867	15.549	0.11007	20.007	57.3229	241.743
4.66284	0.82093	5	1.11448	0.03615	0.01723	0.11987	0.000161582	-0.13597	-52.809	14.741	0.09526	25.8147	66.2334	291.408
2.85216	0.87621	9	1.21748	0.0759	0.04129	0.18326	0.00072955	0.07357	-29.95	13.3832	0.08978	27.7702	69.8997	275.464
2.9312	0.66366	6	1.05756	0.02114	0.01478	0.1115	0.000136481	0.32016	-32.7954	17.0278	0.09809	22.7634	64.2879	298.438
3.06748	0.58323	5	1.03207	0.01884	0.01007	0.11	0.000171712	-0.40081	-39.8772	15.146	0.1164	18.6456	54.1563	220.526
6.61603	0.7806	7	1.08389	0.02142	0.00935442	0.09504	8.08943e-05	-0.44473	-76.9955	15.159	0.09892	24.2533	63.7289	283.609
4.98909	0.74269	6	1.09123	0.03813	0.03487	0.16118	0.000321717	-0.04306	-46.599	18.0754	0.08536	26.993	74.5533	380.135
5.7639	0.67419	5	1.06469	0.03033	0.02168	0.14697	0.00026285	0.1426	-55.3736	15.1994	0.1082	20.5798	58.351	242.784
7.718	0.9357	6	1.32729	0.0519	0.01791	0.1234	0.000137288	0.06543	-68.6837	11.2476	0.08793	31.8806	71.7657	273.563
3.97399	0.68451	4	1.11726	0.06908	0.05123	0.20325	0.000350461	0.43504	-37.771	15.7015	0.09999	21.5383	63.1319	256.546
3.03953	0.70061	5	1.04917	0.02377	0.01376	0.11155	0.000157229	-3.10834	-39.7524	15.0598	0.10847	21.1058	58.2268	247.815
3.6191	0.74276	3	1.05504	0.01449	0.00350217	0.0931	9.36332e-05	-1.34404	-45.1407	13.6229	0.11562	20.346	54.4858	216.971
4.10009	0.65612	4	1.03795	0.0213	0.01265	0.10354	0.000124156	0.06571	-52.9962	15.7784	0.10707	20.908	58.7843	257.216
4.13881	0.79255	6	1.0893	0.02044	0.0090681	0.11192	0.000127354	-0.09914	-53.2487	12.5503	0.11769	20.5806	53.653	200.532
8.14075	0.67805	2	1.04105	0.01564	0.00488368	0.0938	0.00010478	-0.35485	-73.1007	13.6508	0.12231	18.572	51.4829	197.524
8.60337	0.70846	7	1.05355	0.014	0.00770237	0.10568	0.000135209	0.32554	-69.3884	17.319	0.0936	24.5397	67.291	330.761
5.60951	0.83542	9	1.13512	0.05121	0.02743	0.15065	0.000229659	-0.0453	-39.8697	17.2475	0.07786	31.3811	80.7033	415.135
4.73877	0.71249	2	1.1076	0.02573	0.00244331	0.19581	0.00031767	0.01715	-45.1303	7.34267	0.21715	10.4644	29.0683	57.0708
3.59106	0.67479	7	1.05864	0.02677	0.02473	0.14491	0.000286605	0.43053	-38.1938	17.5933	0.09336	23.839	67.4888	327.668
6.14585	0.76517	9	1.11199	0.0383	0.03705	0.18475	0.000389496	-0.31145	-61.1444	15.7926	0.09372	24.5293	67.0419	298.199
7.71714	0.6549	4	1.04326	0.01495	0.00712007	0.09641	8.62177e-05	-0.38029	-66.6254	14.7214	0.11481	19.4801	54.8485	222.893
4.3671	0.81204	9	1.10564	0.02042	0.01287	0.12307	0.000218444	-2.13889	-42.1586	16.2525	0.088	27.8488	71.8976	351.281
5.08557	0.77156	7	1.10362	0.03509	0.0206	0.12814	0.000203943	0.0195	-50.862	16.9787	0.08816	26.6895	71.6013	346.621
6.4422	0.32585	6	1.06728	0.03628	0.0216	0.1784	0.000370632	-0.01019	-51.1086	14.8771	0.12571	15.7359	50.4268	179.027
6.00447	0.7535	6	1.08198	0.03619	0.02789	0.15176	0.000246036	0.18901	-56.0784	14.7527	0.1036	22.4395	60.8134	256.721
8.07979	0.87053	8	1.21241	0.07113	0.0323	0.1522	0.000258947	0.18835	-49.4933	16.6514	0.07404	33.8369	85.1235	417.391
4.0339	0.67812	6	1.06745	0.02482	0.01882	0.13534	0.0001565	-0.37558	-40.7348	16.2454	0.10104	22.1041	62.4092	277.114
3.55222	0.55466	3	1.02859	0.01769	0.00650274	0.09135	0.000142249	-3.73886	-41.7244	15.0689	0.11902	18.1099	52.9914	212.416
12.3339	0.65779	4	1.04384	0.02307	0.02071	0.12469	0.00016763	-0.2022	-97.4316	17.3192	0.0967	22.9941	65.0357	311.494
6.40086	0.77279	3	1.06378	0.01506	0.0053389	0.07463	6.66055e-05	-2.94702	-70.2166	15.4735	0.09873	24.3809	63.8785	294.448
5.28476	0.75174	7	1.09307	0.03045	0.02901	0.16008	0.000250004	2.54173	-57.9857	15.0048	0.10129	22.7531	62.1225	265.672
9.87073	0.65429	3	1.03201	0.0191	0.00919014	0.09507	0.000105864	-2.64256	-76.8116	14.0252	0.12119	18.5458	51.9858	203.796
7.31765	0.78174	4	1.06743	0.01842	0.01095	0.1014	0.000133084	0.70919	-72.9378	13.7903	0.10912	22.1139	57.7153	238.948
5.37048	0.59305	5	1.04855	0.02693	0.02497	0.14069	0.000196988	5.00318	-44.6331	16.4605	0.10517	20.4436	59.831	261.102
5.46283	0.64354	6	1.04407	0.0182	0.01137	0.10334	0.000135237	0.04073	-50.1491	18.2653	0.09297	23.8634	67.7755	338.915
3.86327	0.39615	6	1.13797	0.07581	0.05878	0.23858	0.00062342	0.37241	-42.2796	18.5857	0.09419	20.2417	66.8991	279.11
3.23295	0.57975	7	1.06909	0.0345	0.03481	0.15415	0.000241186	6.66878	-27.8246	21.825	0.07862	26.7859	80.1939	452.32
5.92983	0.75491	5	1.09119	0.03609	0.0195	0.13042	0.000147846	-3.8362	-50.4713	14.5936	0.10458	22.2521	60.2538	250.385
4.09574	0.86237	6	1.14618	0.03683	0.01767	0.11744	0.000179011	3.33595	-37.889	13.1046	0.09854	25.8843	63.9244	261.536
4.99706	0.66618	0	1.02557	0.02375	0	0.10232	0.000103675	-1.99814	-48.7324	4.25329	0.40032	5.70305	15.7439	18.9689
4.32568	0.62787	7	1.04889	0.02206	0.02133	0.13377	0.000285142	4.83597	-28.824	16.5133	0.1032	21.2166	61.1381	273.19
3.63389	0.64418	7	1.04565	0.02546	0.01568	0.13503	0.000341159	-0.84998	-34.2119	14.1512	0.11986	18.5013	52.8519	205.31
4.00408	0.84728	7	1.13029	0.03398	0.01363	0.10418	0.000120728	1.16119	-30.828	14.8037	0.09063	27.871	69.6088	318.38
5.49748	0.7826	4	1.07381	0.02528	0.01355	0.11139	0.000123203	-0.14112	-56.4984	13.137	0.11402	21.1028	55.2222	215.676
3.2396	0.7266	4	1.04422	0.01337	0.000452422	0.07392	5.98112e-05	9.39829	-32.9994	14.2021	0.11318	20.6708	55.6266	229.98
4.8584	0.49006	10	1.06417	0.02981	0.03513	0.17288	0.00185032	-1.54818	-41.8829	18.9807	0.0886	21.7746	67.6126	321.592
3.89065	0.68258	8	1.14181	0.06644	0.06563	0.24613	0.000615472	1.06603	-37.5224	17.6521	0.08656	24.1542	72.2564	324.739
6.35237	0.84466	6	1.12088	0.02432	0.01335	0.10845	0.000126969	-0.61389	-59.7174	13.7047	0.0985	25.6018	64.0241	273.364
1.89809	0.86086	7	1.17564	0.03923	0.02075	0.1478	0.000254404	10.3596	-27.2687	13.2739	0.09659	26.0865	65.2856	263.205
3.24613	0.7368	8	1.09412	0.05343	0.02933	0.17111	0.000339136	-4.42939	-41.8489	14.8409	0.10357	21.9503	60.9974	249.939
3.65275	0.92402	3	1.33508	0.12533	0.02713	0.15002	0.000132873	-3.55424	-45.945	10.0823	0.10386	26.3701	60.6371	185.811
2.33502	0.80519	5	1.0927	0.01685	0.00486843	0.10311	0.000105365	3.16967	-32.7561	13.5498	0.10714	22.8489	58.814	240.105
9.52164	0.88679	8	1.17906	0.04475	0.00911515	0.10146	8.23173e-05	-0.52862	-71.4367	11.7458	0.10392	25.4148	60.7423	228.085
5.75309	0.75092	3	1.06622	0.01932	0.00968236	0.09379	9.94291e-05	-2.37019	-59.0399	14.6285	0.10652	22.1513	59.1859	250.748
2.91118	0.4274	5	1.02728	0.01126	0.00290804	0.08803	9.65495e-05	9.47782	-28.1843	18.7951	0.09977	20.7897	63.2968	303.437
3.86469	0.82078	3	1.121	0.05083	0.04009	0.17318	0.00031407	-2.91941	-40.5089	13.6944	0.10055	23.973	62.529	253.07
4.9086	0.69679	11	1.06539	0.02053	0.01943	0.12888	0.000226441	-0.21913	-47.2742	17.6228	0.09185	24.5691	68.6629	336.762
3.68746	0.65889	9	1.09282	0.04503	0.04696	0.20346	0.000445673	0.11901	-46.9996	17.3214	0.0929	23.0266	67.4176	307.491
2.76559	0.83786	3	1.10532	0.02107	0.00875191	0.10068	8.23766e-05	-0.43998	-42.9081	13.6367	0.10087	24.9811	62.4227	265.568
3.40362	0.62983	4	1.04872	0.02838	0.01082	0.12938	0.000290844	-0.33236	-41.2734	13.6873	0.12525	17.6217	50.7025	188.326
6.14823	0.80152	7	1.10164	0.02352	0.01653	0.13124	0.000218007	-0.17648	-65.6841	14.4212	0.10022	24.1171	62.8557	269.83
5.52	0.71778	4	1.05571	0.01693	0.0098267	0.1118	0.000125818	-0.34917	-60.9124	15.0685	0.10671	21.6416	59.081	254.131
5.02488	0.64566	3	1.03711	0.01439	0.00534866	0.07897	4.23167e-05	-0.27637	-60.5761	15.6388	0.10927	20.4797	57.6049	248.354
3.74247	0.3996	6	1.04125	0.02596	0.02398	0.13821	0.000210352	0.33428	-43.2096	22.5017	0.08266	24.5467	76.3221	428.981
3.50224	0.84239	13	1.14092	0.03054	0.02371	0.15646	0.000331533	-0.04135	-36.0975	14.4335	0.09298	26.7851	68.195	301.116
2.74652	0.69044	5	1.07032	0.03618	0.02175	0.13891	0.000218484	0.40908	-32.4136	16.2055	0.09971	22.4022	63.1321	280.231
3.30829	0.73406	5	1.10463	0.05748	0.03851	0.17274	0.000253775	0.75773	-28.8365	15.7285	0.09713	23.1613	64.7681	277.449
3.48028	0.79003	5	1.10085	0.03911	0.01832	0.12795	0.000163656	-0.11799	-37.0858	13.3876	0.10979	21.837	57.4359	224.138
2.92191	0.54461	6	1.04425	0.02239	0.01158	0.12091	0.000197783	0.04403	-34.284	16.4303	0.10871	19.5904	58.1539	248.661
4.48444	0.81175	4	1.09947	0.03325	0.0158	0.12359	0.000129591	-0.08611	-54.8038	13.723	0.10407	23.4979	60.5034	249.158
5.9414	0.64349	4	1.02421	0.0109	0.00182203	0.05246	5.96084e-05	-0.58808	-60.4007	19.8012	0.08696	25.8686	72.4782	402.053
6.27126	0.55477	6	1.0413	0.02938	0.01744	0.12205	0.000154494	-0.52217	-55.4348	17.4479	0.10145	20.9709	62.1503	284.708
3.88281	0.7414	3	1.05044	0.01274	0.00343463	0.06471	5.11381e-05	-0.36685	-39.8097	15.7306	0.10081	23.4413	62.603	288.674
3.76909	0.6924	6	1.06638	0.0329	0.02269	0.14516	0.000230911	0.41576	-31.8294	16.0755	0.10074	22.2804	62.5374	277.528
5.41791	0.75028	7	1.08226	0.02607	0.01309	0.11643	0.000128662	-0.49975	-64.8616	15.0822	0.10242	22.813	61.6154	265.455
2.79271	0.58625	6	1.06802	0.03555	0.03907	0.1846	0.000434971	0.05016	-40.4849	17.128	0.09941	21.1424	63.2981	281.295
6.37377	0.55289	7	1.03468	0.02038	0.01271	0.12739	0.000205979	-0.5919	-67.4716	16.0707	0.11077	19.2867	56.8957	242.067
5.39715	0.7752	6	1.10522	0.04322	0.03528	0.16817	0.000318604	-2.02258	-52.0691	17.143	0.0859	27.137	73.5658	358.777
5.44146	0.84332	4	1.13179	0.0311	0.02537	0.16455	0.000454513	0.20328	-47.4602	13.2836	0.1006	24.7179	62.7796	255.786
3.96759	0.76637	7	1.12036	0.05135	0.03266	0.16747	0.000365883	1.30013	-39.0279	15.1831	0.09762	23.6349	64.9239	273.712
4.21898	0.63639	6	1.09339	0.04855	0.0453	0.20432	0.000425635	-2.65313	-47.0965	17.5026	0.09286	22.6903	67.6088	306.75
7.20559	0.64481	6	1.04062	0.01557	0.0109	0.10135	0.000120382	-0.22663	-59.617	16.6166	0.10222	21.7397	61.5849	281.654
2.95642	0.60405	7	1.04499	0.02585	0.0251	0.13846	0.000261543	-1.7241	-33.7709	17.5346	0.09843	22.0022	64.1025	301.058
4.08084	0.41991	3	1.02027	0.01637	0.00771702	0.09312	0.000109948	-3.73927	-48.9037	15.6534	0.12014	17.2476	52.4127	210.541
5.41998	0.82857	6	1.11798	0.02744	0.01503	0.13719	0.000255686	1.25231	-40.9459	12.5776	0.10997	22.4644	57.3696	218.973
7.81782	0.58737	6	1.03814	0.02262	0.01694	0.13227	0.000226356	0.07103	-68.8127	15.2421	0.11471	18.8333	54.8579	223.984
6.85071	0.77562	4	1.11427	0.02716	0.01075	0.11641	9.9621e-05	-0.22298	-63.7678	14.2127	0.10469	22.5168	60.1545	243.862
6.42758	0.65215	4	1.02852	0.01182	0.00390204	0.06502	5.81721e-05	0.07164	-56.3409	17.9113	0.09529	23.6269	66.0726	331.711
8.6393	0.3295	5	1.03126	0.0265	0.018	0.12693	0.000226071	-0.04291	-59.3594	18.0216	0.1054	19.0875	59.8735	268.261
4.5847	0.82557	4	1.0975	0.01719	0.00549445	0.09209	7.38327e-05	0.29768	-42.3813	13.7911	0.10193	24.4396	61.7849	263.101
4.47477	0.72634	3	1.05825	0.01907	0.01044	0.09663	9.699e-05	1.95574	-52.1518	17.6709	0.09005	25.7091	69.841	354.078
5.36127	0.75194	3	1.06805	0.02581	0.01474	0.10534	0.000113279	0.27616	-51.4726	14.9002	0.10407	22.6022	60.5988	260.694
4.52566	0.71087	4	1.04254	0.01106	0.00292246	0.0788	7.40895e-05	1.45127	-45.7028	14.8118	0.11	21.0596	57.2427	243.812
3.14157	0.52831	4	1.04105	0.02764	0.01882	0.13459	0.000166327	4.94143	-31.0599	16.5831	0.10769	19.5314	58.4955	251.614
4.96412	0.84543	7	1.14842	0.05854	0.02455	0.14313	0.000239569	-0.17188	-47.2901	13.7102	0.09655	25.6702	65.4452	268.374
5.76217	0.85052	6	1.13747	0.04793	0.01902	0.13015	0.000161675	-1.84643	-55.6757	12.7387	0.10385	24.221	60.6339	235.29
2.33351	0.78738	6	1.07553	0.01708	0.00730154	0.09783	0.000128007	10.7242	-30.8067	15.0737	0.09896	24.4516	63.7327	288.602
3.04144	0.63339	5	1.03667	0.01561	0.00392031	0.09509	0.000143841	-1.69628	-35.8782	15.5472	0.11064	20.0912	57.0952	243.92
2.68271	0.80782	8	1.10424	0.0255	0.01885	0.12857	0.000222364	-3.79116	-34.9612	14.8869	0.09618	25.2563	65.4851	290.975
2.35758	0.73809	8	1.1098	0.03847	0.02571	0.16486	0.000260506	2.67849	-30.3791	14.4707	0.10607	21.4474	59.6216	236.564
2.21516	0.5104	2	1.02208	0.01447	0.00435805	0.07258	6.84424e-05	3.04152	-28.3565	15.9455	0.11484	18.5426	54.902	230.547
2.18028	0.74237	4	1.07449	0.0311	0.01798	0.12622	0.000145733	-0.74635	-30.8164	13.372	0.11647	19.9585	54.1176	206.103
3.66776	0.53831	4	1.06537	0.04198	0.03767	0.19481	0.000459541	-0.28784	-42.7757	15.6731	0.11081	18.5976	56.9148	225.908
3.82233	0.79246	6	1.08345	0.02043	0.00482619	0.1048	0.000139966	-0.26467	-52.9114	12.2389	0.12101	20.0662	52.3235	191.519
4.76638	0.84225	8	1.12628	0.02701	0.01958	0.12934	0.000252231	-5.62268	-54.9565	13.663	0.0987	25.3446	63.9138	270.052
3.04677	0.60422	5	1.04001	0.02448	0.01753	0.11852	0.00020687	-4.08668	-40.1539	17.2635	0.1005	21.6655	62.8362	291.994
2.8538	0.69835	8	1.05894	0.03345	0.01624	0.13123	0.000219452	4.57592	-41.0279	14.973	0.10818	20.9191	58.3088	243.208
2.0893	0.72737	9	1.05251	0.01449	0.00660673	0.10334	0.000206631	5.61217	-27.4271	15.4648	0.10333	22.5355	61.1591	273.671
3.47882	0.55911	10	1.04507	0.02215	0.01799	0.12692	0.000273595	-0.68886	-43.9956	20.2654	0.08749	24.4428	72.4769	386.078
2.33928	0.74076	8	1.075	0.01486	0.00630892	0.10001	8.92612e-05	-7.68043	-45.2045	15.0845	0.10375	22.455	60.7354	261.249
2.26202	0.63969	5	1.06168	0.02536	0.01067	0.13322	0.000228564	3.05047	-36.8036	13.317	0.12719	17.3257	49.7976	177.707
2.89123	0.7384	6	1.07149	0.02948	0.01587	0.13286	0.000229479	2.32217	-38.9965	13.6454	0.11472	20.2345	55.0763	214.666
1.96854	0.8539	7	1.13393	0.02528	0.01794	0.12777	0.00018468	2.51495	-31.2938	14.605	0.09001	28.0628	69.9883	318.289
2.5685	0.77735	10	1.08201	0.01865	0.00953715	0.11859	0.000167889	2.70437	-32.0091	13.8184	0.10876	21.9666	58.0586	236.872
2.0984	0.68402	7	1.07424	0.02134	0.00702888	0.11628	0.000156875	1.08437	-29.0658	13.8226	0.11892	18.9489	53.2658	199.994
1.70831	0.63206	2	1.07221	0.02877	0.00664641	0.17327	0.000329036	1.48829	-28.2374	8.62498	0.19692	11.1302	32.1925	73.1942
3.17568	0.77185	7	1.07266	0.0172	0.00813134	0.12269	0.00022527	-0.03116	-45.6143	13.6933	0.11074	21.537	56.9474	230.741
5.63721	0.68138	3	1.034	0.01263	0.00256715	0.06914	6.53474e-05	-4.91733	-73.3471	15.3203	0.10918	20.9315	57.7101	251.198
4.15291	0.6879	6	1.06713	0.02446	0.01757	0.12758	0.000188604	-5.4966	-68.4313	16.493	0.09891	22.7236	63.7847	290.366
3.36613	0.69152	5	1.04934	0.02257	0.01598	0.11574	0.000222311	-2.39196	-53.5006	15.1392	0.10847	20.9582	58.2094	247.583
3.30978	0.63469	7	1.09402	0.04409	0.04439	0.20326	0.000528126	1.34294	-40.542	16.1405	0.10221	20.8866	61.813	257.983
0.96645	0.58833	0	1.03136	0.05128	0	0.06523	0.000199641	42.085	-32.6541	2.17207	0.81585	2.68613	7.82817	4.62631
6.5384	0.69599	9	1.06811	0.02952	0.02383	0.14297	0.000254486	-0.61465	-66.5167	17.2925	0.09331	24.0826	67.5891	322.997
3.97856	0.83284	7	1.10789	0.01535	0.00514387	0.09134	0.000111965	-3.40372	-60.1265	14.5312	0.09561	26.2529	66.0962	296.609
2.677	0.73155	3	1.06865	0.02662	0.01581	0.13098	0.00029605	4.62051	-34.2763	12.421	0.12766	18.2183	49.7475	175.957
3.89897	0.63229	7	1.05762	0.03076	0.01469	0.12882	0.000233535	0.97525	-55.0873	16.2089	0.10431	20.922	60.4798	262.811
4.20411	0.76386	5	1.06712	0.01783	0.00668949	0.09898	9.30569e-05	-6.77574	-62.2915	14.1443	0.10849	21.9162	58.0385	241.262
3.61011	0.75307	4	1.08374	0.03138	0.02099	0.13702	0.000216405	1.57155	-48.0135	14.2932	0.10742	21.7241	58.8657	241.16
3.82022	0.77522	9	1.08229	0.02183	0.01309	0.12834	0.000238827	6.85052	-35.7176	14.685	0.10237	23.2472	61.6924	267.261
7.19838	0.72752	4	1.05928	0.02111	0.01368	0.1227	0.00019282	0.05746	-74.5463	13.4976	0.11766	19.6732	53.5889	207.87
6.19108	0.80163	6	1.10331	0.03318	0.02053	0.13717	0.00022612	-0.12518	-47.3231	14.6163	0.09871	24.4491	64.0994	277.264
6.09786	0.67639	6	1.04727	0.02098	0.00693398	0.10214	0.000152039	-0.35263	-58.1001	13.181	0.12638	17.8957	50.0002	183.944
3.51882	0.6854	11	1.07696	0.03036	0.02235	0.14211	0.000334479	-0.27246	-41.0241	18.9515	0.08594	26.0265	74.0227	382.284
2.44164	0.84869	9	1.15927	0.03579	0.0259	0.15074	0.00022759	11.6599	-32.6566	13.9972	0.09337	26.4651	67.3723	285.349
8.44593	0.6684	4	1.04984	0.02117	0.01286	0.1208	0.000174736	-4.38532	-80.5009	13.5656	0.12287	18.2382	51.2382	192.589
7.03567	0.47274	9	1.06636	0.03815	0.02464	0.15888	0.000367474	-4.25281	-73.353	17.8232	0.10111	20.226	62.6438	276.808
3.65381	0.86736	5	1.15465	0.02785	0.01238	0.12518	0.000177773	1.41785	-38.4628	11.1403	0.11542	22.3843	55.1224	193.875
4.14285	0.72927	6	1.09502	0.04702	0.03408	0.17258	0.00031713	-2.90455	-43.8329	14.8426	0.10412	21.6925	60.6656	248.419
3.13859	0.77843	5	1.07903	0.02847	0.0149	0.11479	0.000140982	-3.36971	-44.25	13.3709	0.11218	21.3006	56.2201	221.974
1.90518	0.66656	5	1.04314	0.01961	0.0125	0.10131	0.000177901	21.9446	-33.1236	16.2621	0.10302	21.8152	61.2758	277.674
2.23046	0.75446	6	1.1359	0.05096	0.04423	0.2126	0.000485039	15.1161	-38.1136	14.0969	0.10471	21.4778	60.2051	232.103
4.43131	0.64858	6	1.05079	0.02253	0.02292	0.1488	0.00027435	-0.09169	-56.991	16.5479	0.10123	21.7409	62.168	280.958
9.3826	0.73068	4	1.10489	0.04414	0.0168	0.11372	0.000105472	-0.18913	-81.3301	17.3952	0.08973	25.4792	70.1299	331.023
6.97116	0.7616	3	1.05888	0.01546	0.00504673	0.07666	6.96491e-05	0.04597	-79.6619	13.8249	0.11187	21.3332	56.3529	230.863
4.19386	0.73913	6	1.05691	0.01848	0.00752966	0.09579	0.000157202	-4.50758	-55.0464	14.6357	0.10793	21.7288	58.4544	248.319
8.01684	0.71232	7	1.05177	0.01985	0.01286	0.1099	0.000197068	-0.29142	-51.2552	16.3847	0.09863	23.3447	64.0217	299.101
4.15167	0.68939	5	1.04287	0.01575	0.00690327	0.09659	0.000111401	-0.14386	-48.6268	13.9955	0.11809	19.3203	53.4161	211.261
5.25655	0.79536	5	1.10308	0.04257	0.02058	0.13065	0.000200924	-3.30988	-56.9382	14.3082	0.1017	23.6057	62.2339	261.006
3.25043	0.57117	7	1.06859	0.03995	0.0332	0.1639	0.00037544	3.95528	-41.879	18.0306	0.09611	21.9664	66.171	306.965
3.90213	0.69499	6	1.06391	0.03241	0.01899	0.13185	0.000204155	-2.21287	-50.7155	16.5103	0.09807	22.9624	64.2786	294.47
1.97206	0.76315	4	1.07981	0.02226	0.01496	0.11281	0.000206305	-1.88181	-30.6327	16.1334	0.09443	24.9657	66.9758	314.194
2.23661	0.5702	5	1.03924	0.02611	0.01893	0.12963	0.00017328	4.98582	-38.7772	16.6868	0.10554	20.3125	59.7478	264.291
8.38878	0.19894	8	1.0238	0.01455	0.00891408	0.09522	0.000132019	0.20512	-66.31	21.3061	0.09157	21.7407	68.8658	360.848
2.46181	0.46789	2	1.01743	0.01136	0.000161147	0.0721	5.92891e-05	5.47677	-33.5292	15.0234	0.12381	16.9989	50.8644	199.631
5.97937	0.46159	9	1.08052	0.04816	0.04729	0.18007	0.000268166	-2.39714	-48.5203	25.0943	0.07041	28.2883	89.6485	549.29
6.00797	0.72926	6	1.05503	0.0197	0.01009	0.10806	0.000148249	0.21841	-47.4995	15.208	0.10468	22.2261	60.2276	264.246
4.42871	0.74413	3	1.08808	0.0476	0.02511	0.14569	0.000180304	0.03604	-41.1755	13.6505	0.11286	20.4336	55.9915	214.041
3.7798	0.47317	7	1.02529	0.01594	0.00800893	0.10198	0.000114615	5.14296	-42.7992	17.9853	0.10251	20.4154	61.4742	286.859
6.65646	0.50177	7	1.04471	0.02986	0.02901	0.15628	0.000235749	-3.91422	-70.0316	18.3542	0.09771	21.2187	64.3802	303.653
4.59236	0.58447	6	1.0597	0.03367	0.02967	0.15458	0.000209675	3.59729	-52.1564	18.3451	0.09396	22.6088	66.9875	320.473
2.7084	0.63712	11	1.05207	0.02078	0.01837	0.13553	0.000214203	5.88321	-35.0077	19.7589	0.08559	25.6355	73.7084	395.563
2.71041	0.46992	6	1.04725	0.01929	0.01428	0.11512	0.000131941	-1.44317	-40.0305	18.2315	0.10011	20.6541	62.9384	289.583
4.82981	0.72916	6	1.05972	0.0213	0.01242	0.11056	0.000148489	-0.02885	-49.2816	16.7467	0.0949	24.4714	66.5591	320.954
7.85806	0.44591	6	1.01807	0.01469	0.00575369	0.08696	8.75544e-05	-0.1356	-78.9326	17.9252	0.1042	20.0265	60.4041	280.736
5.1377	0.46456	8	1.02939	0.0205	0.01457	0.12329	0.000247387	-0.19786	-66.9995	16.1994	0.11382	18.2932	55.437	231.441
2.3854	0.7626	7	1.06685	0.01496	0.00239368	0.0873	0.000111235	0.63003	-30.9693	13.692	0.11258	21.1667	56.0778	225.992
4.58881	0.65919	8	1.04383	0.02109	0.01326	0.09778	0.000127612	3.35582	-45.7454	21.0716	0.07981	28.0218	79.0498	459.783
3.71892	0.84209	7	1.12426	0.02166	0.01114	0.12513	0.000207936	1.03984	-46.0534	11.8244	0.11447	21.9238	55.1975	202.434
2.6439	0.56135	5	1.03623	0.0192	0.00838348	0.10069	0.000114396	3.77017	-37.2335	15.228	0.11701	18.4007	53.9879	217.578
3.26157	0.68303	5	1.05073	0.02117	0.01489	0.11971	0.000215676	0.50768	-43.9105	13.6148	0.12139	18.6404	51.9	196.794
3.10497	0.74026	9	1.06894	0.02315	0.02026	0.13108	0.00026595	-0.11337	-38.6672	15.8071	0.09871	23.5112	63.8512	289.731
2.95156	0.65553	10	1.06071	0.01755	0.01207	0.11764	0.000209736	2.39424	-38.1002	19.6956	0.085	26.081	74.4354	399.233
3.27027	0.71816	5	1.05292	0.01778	0.01173	0.10351	0.000156255	-2.47474	-53.5773	14.7673	0.10891	21.2211	57.8888	244.725
4.21198	0.76989	8	1.09245	0.03005	0.01486	0.1439	0.000450219	-1.29884	-51.0623	13.4319	0.11283	21.0475	56.666	219.894
3.14572	0.55189	8	1.04573	0.03019	0.02242	0.15221	0.000322489	-1.16427	-48.2034	15.9521	0.11075	19.1291	56.9136	236.95
3.28066	0.71069	7	1.10196	0.06444	0.03279	0.17541	0.00033381	-0.73225	-46.9767	15.0534	0.10437	21.3978	60.7772	245.244
2.87781	0.70679	5	1.05655	0.02072	0.0093437	0.10988	0.000139355	-1.7187	-51.3888	14.9382	0.10871	21.1165	58.1074	245.019
3.90431	0.77941	7	1.15594	0.07078	0.0396	0.19798	0.000443239	-1.14386	-50.2215	16.0067	0.09056	25.5486	71.1303	310.831
2.96348	0.81087	6	1.14311	0.04611	0.03342	0.18067	0.00029949	-1.86013	-52.103	12.0318	0.11599	20.5592	54.2861	188.711
2.39552	0.74744	6	1.06747	0.02018	0.01237	0.10737	0.000156789	2.97969	-44.2663	14.8765	0.10482	22.3931	60.2033	258.64
3.27981	0.69339	6	1.04847	0.02012	0.00404342	0.10821	0.00019631	-0.41789	-50.5986	13.6679	0.12074	18.9685	52.4781	202.369
2.12379	0.49711	8	1.03972	0.02635	0.01976	0.14154	0.000261206	4.33301	-41.447	18.3045	0.099	21.0956	63.9395	301.308
9.30391	0.69753	4	1.0416	0.01508	0.00792266	0.09063	9.0318e-05	-0.6675	-90.429	14.5793	0.11274	20.3464	55.8254	231.888
5.56262	0.67121	6	1.06413	0.02357	0.0213	0.14805	0.000305092	1.74446	-86.4334	15.1593	0.10865	20.4505	57.9713	240.159
2.60507	0.55876	5	1.038	0.02604	0.0174	0.1263	0.000172498	15.9562	-42.7972	15.6685	0.11314	18.8929	55.7194	230.244
4.89762	0.7944	8	1.08109	0.01758	0.00674072	0.09559	0.000120035	-7.76498	-80.3676	15.4294	0.09568	25.4028	65.9218	305.839
3.33499	0.63702	4	1.03171	0.0135	0.00136222	0.0959	0.000112423	6.58607	-55.7779	13.3707	0.12854	17.3454	49.0197	181.527
4.30705	0.82884	4	1.12319	0.02681	0.01366	0.12858	0.000125932	1.35395	-49.4776	13.1367	0.10515	23.4801	59.8696	236.785
9.34246	0.88716	5	1.24509	0.0773	0.03611	0.16108	0.000227481	-0.37843	-67.1676	15.9635	0.07327	34.5931	85.8277	410.179
6.95768	0.65539	4	1.04992	0.02286	0.01343	0.14086	0.000328031	0.47777	-50.1783	12.6266	0.13281	16.7176	47.4312	164.302
7.58217	0.62514	8	1.06669	0.02511	0.0134	0.13195	0.000294914	-0.16664	-62.9314	16.7538	0.10215	21.465	62.4119	276.803
3.6897	0.65494	4	1.05254	0.01858	0.01287	0.1077	0.000129457	6.38261	-41.0066	15.9584	0.10544	21.1179	59.758	259.852
5.38822	0.54262	7	1.03075	0.01494	0.00293984	0.09686	0.000144942	0.19125	-40.0638	16.321	0.11024	19.4303	57.2306	247.073
3.43494	0.83461	3	1.09946	0.01851	0.0060033	0.09018	8.78004e-05	-0.37028	-42.0966	12.1349	0.1144	22.0296	55.1165	209.025
12.8292	0.7607	7	1.11191	0.03448	0.03326	0.19617	0.000478916	0.06816	-76.3888	14.7457	0.10023	22.7171	62.7236	258.008
5.39912	0.79216	5	1.08211	0.02155	0.01165	0.11991	0.000162893	0.0983	-64.5918	13.2509	0.11136	21.7116	56.5596	224.322
7.94728	0.58111	12	1.06063	0.0215	0.01733	0.14416	0.000282164	0.31539	-60.5671	21.2832	0.08169	26.1522	77.5806	431.694
10.6434	0.4389	5	1.0262	0.01778	0.01224	0.10622	0.000182615	-0.02504	-68.3595	18.416	0.10106	20.4955	62.3381	294.37
7.99907	0.74473	4	1.10052	0.03542	0.01696	0.14663	0.000269134	0.15836	-58.2381	13.8429	0.11147	20.7427	56.726	218.783
4.69973	0.82216	5	1.10094	0.01892	0.01329	0.11354	0.000138476	0.46845	-46.3124	13.8737	0.10154	24.3715	62.0504	263.529
10.2256	0.7024	5	1.04924	0.01628	0.0056708	0.09752	0.000155082	0.15538	-72.3069	15.359	0.10654	21.5783	59.3593	258.969
9.26901	0.81739	6	1.10871	0.03406	0.01629	0.12361	0.000161473	0.08171	-62.6496	14.8222	0.09514	25.729	66.2093	295.379
5.1075	0.68167	5	1.06347	0.02462	0.02004	0.15183	0.00024058	0.53662	-46.7488	14.5983	0.11166	19.9522	56.2773	226.546
4.55412	0.86362	5	1.1512	0.0374	0.02336	0.1324	0.000188598	0.28571	-44.211	11.7298	0.10961	23.2668	57.4935	211.119
7.79138	0.65355	3	1.04616	0.0231	0.01194	0.11404	0.000131502	0.15324	-52.3266	14.1263	0.1196	18.6639	52.7125	204.544
6.27498	0.62952	5	1.02538	0.01193	0.00261178	0.063	5.9375e-05	-0.20458	-68.5974	17.0884	0.10145	21.9931	62.1075	294.388
5.74899	0.61434	6	1.0494	0.02806	0.01518	0.11499	0.000157336	-0.3684	-63.9643	16.8679	0.10234	21.3778	62.1161	280.864
5.95085	0.88526	8	1.37373	0.13659	0.06631	0.24745	0.000655903	-0.31552	-48.7394	13.77	0.08012	29.6066	78.3264	286.799
11.5864	0.94604	6	1.42311	0.05619	0.0116	0.16745	0.000111031	0.24156	-42.4438	7.83444	0.11761	24.1776	53.5642	139.497
3.9015	0.69244	3	1.1741	0.07889	0.06187	0.26364	0.000851754	-0.1863	-34.1302	14.9456	0.09928	20.7155	63.0853	226.697
10.2172	0.88599	2	1.18452	0.03987	0.0070164	0.13778	9.39924e-05	-0.04259	-52.9606	8.81842	0.1387	19.0172	45.4789	127.615
5.34015	0.32764	5	1.08709	0.04866	0.03296	0.17	0.000315955	0.21437	-36.4472	19.974	0.09164	21.141	68.4473	316.457
5.74928	0.46565	6	1.07246	0.0366	0.0341	0.17123	0.000286148	-0.20427	-42.7055	20.4046	0.08743	23.0569	72.1287	359.026
5.40878	0.73203	5	1.06818	0.02912	0.02193	0.14235	0.000302503	-0.05946	-57.878	14.9167	0.10552	21.8953	59.9419	255.087
3.30431	0.75782	5	1.05659	0.01448	0.00249872	0.07629	6.66262e-05	0.19947	-36.5311	13.7239	0.1134	21.0341	55.5927	225.143
4.7191	0.5218	4	1.0403	0.02155	0.016	0.11756	0.000142878	-0.37584	-51.8756	16.9263	0.10631	19.8417	59.3274	260.856
3.06368	0.74769	5	1.07256	0.02986	0.02106	0.13964	0.000210939	-0.21528	-41.1643	13.1431	0.11771	19.7923	53.526	202.386
3.83362	0.61851	6	1.05212	0.03033	0.02471	0.15458	0.000344135	0.28368	-37.5952	16.7466	0.10179	21.3121	62.0441	276.976
5.73819	0.78312	8	1.1039	0.03677	0.02566	0.14581	0.000251759	1.53284	-41.096	16.1384	0.09099	25.9515	69.4223	325.05
5.47563	0.86079	12	1.14153	0.0328	0.01636	0.10189	0.00013644	-1.98275	-47.4274	18.0839	0.0718	35.5308	87.7491	497.922
3.32072	0.78207	11	1.08816	0.02461	0.01827	0.11072	0.00027355	2.17543	-37.0769	18.5816	0.0803	29.8167	79.0278	431.352
11.1507	0.6723	5	1.05037	0.02461	0.01656	0.11268	0.000141233	-0.76954	-61.1492	17.5507	0.09462	23.7083	66.6126	324.226
4.62276	0.82068	7	1.14115	0.05204	0.0319	0.1544	0.000259637	0.23246	-35.8044	16.9386	0.08132	29.6443	77.7619	384.909
14.0872	0.71092	9	1.07017	0.02402	0.02029	0.13328	0.000266983	-2.26205	-61.6719	16.963	0.09449	24.1202	66.9976	318.345
3.33463	0.68754	5	1.06554	0.03263	0.02479	0.14412	0.000209374	4.92578	-31.9835	16.1068	0.10095	22.1814	62.383	276.926
7.78214	0.75111	7	1.09486	0.03711	0.03379	0.17751	0.000351033	-0.37569	-64.2457	15.0186	0.1011	22.7496	62.3309	264.508
5.00743	0.75355	6	1.07121	0.02223	0.01307	0.10999	0.000139711	-0.04085	-44.2816	14.7285	0.10494	22.4047	60.0656	255.788
4.41898	0.64914	4	1.03803	0.01902	0.0096191	0.09904	0.000105619	-0.00294958	-41.7027	15.9464	0.10651	20.9636	59.1526	261.191
5.31003	0.50699	8	1.03983	0.0299	0.02352	0.13972	0.000204398	-0.29167	-50.6983	18.4274	0.09759	21.3787	64.5177	306.98
3.32434	0.73812	5	1.05586	0.01756	0.0063453	0.09654	8.41712e-05	0.10278	-41.1337	13.8366	0.11424	20.5089	55.1513	221.926
4.87147	0.73882	11	1.11215	0.05026	0.0457	0.19234	0.000450183	0.11494	-42.1339	19.8893	0.0758	29.5137	83.3571	453.869
5.92539	0.75582	4	1.06688	0.01843	0.00807684	0.09694	0.000108349	-0.04312	-53.783	17.6829	0.08749	27.0057	72.0524	371.762
4.84836	0.76565	8	1.07523	0.02529	0.01659	0.11921	0.000187212	0.04989	-46.0747	15.6308	0.09753	24.2996	64.8509	296.499
3.41328	0.86913	7	1.2045	0.04394	0.04021	0.19083	0.000380275	4.81045	-43.0978	12.7403	0.09624	25.7592	65.1553	252.994
3.79884	0.65494	8	1.05476	0.03177	0.02303	0.14408	0.00022858	-0.0494	-36.8035	16.6564	0.10016	22.0415	63.0288	286.033
3.08334	0.6996	3	1.07014	0.03252	0.03057	0.16742	0.000398917	1.16237	-39.4911	13.5562	0.11829	18.9721	53.1732	199.02
3.14772	0.68251	4	1.04744	0.01525	0.0071378	0.09816	0.000107699	0.21781	-36.8557	15.6209	0.10621	21.3729	59.2904	259.342
8.72958	0.60609	3	1.0597	0.03698	0.03387	0.16647	0.00031102	0.05676	-50.3411	15.238	0.11132	19.1578	56.3976	225.681
9.45088	0.54853	5	1.0535	0.03401	0.01953	0.12542	0.000150761	-0.01226	-59.5542	18.2875	0.09644	21.8715	65.2909	306.959
7.12967	0.74625	11	1.06938	0.0191	0.00987927	0.10879	0.000193366	-1.26362	-53.2713	16.3816	0.09512	24.6094	66.5209	315.277
9.21193	0.8264	5	1.15449	0.04187	0.02518	0.15633	0.000213166	-1.24392	-58.9944	14.9463	0.09112	26.5438	69.3565	306.386
5.05469	0.55923	11	1.07573	0.04151	0.04068	0.20558	0.000588162	2.76342	-38.0048	18.0895	0.09505	21.8206	66.5382	306.226
3.29066	0.7113	7	1.08854	0.03644	0.03216	0.18684	0.000494236	7.26333	-34.909	13.7209	0.11482	19.5207	55.067	207.834
4.91004	0.90953	5	1.28245	0.11191	0.02575	0.14665	0.000152361	0.86885	-35.7162	11.9931	0.09119	28.8543	68.9171	246.461
4.64893	0.79678	7	1.1699	0.06865	0.0509	0.22954	0.000582102	0.08608	-45.672	14.8451	0.09209	24.5671	68.0723	276.243
5.26611	0.54625	8	1.04459	0.02553	0.01611	0.12459	0.000166939	0.14498	-59.1936	17.5159	0.10139	20.9115	62.2318	284.306
9.10115	0.76904	7	1.07914	0.01706	0.01044	0.10476	9.49834e-05	-0.05187	-62.4983	15.4219	0.09839	24.1266	64.0224	288.803
3.63158	0.84382	5	1.12643	0.03136	0.01589	0.12422	0.000132166	0.18061	-44.301	12.1734	0.11069	22.685	56.9718	214.433
2.47344	0.69929	8	1.07967	0.03289	0.0313	0.1756	0.000446974	-0.01843	-38.9935	13.8994	0.11454	19.4442	54.9026	209.755
4.41255	0.71399	5	1.04637	0.01416	0.00443337	0.08136	9.90034e-05	0.02441	-42.0764	15.252	0.10644	21.7837	59.2317	259.389
14.4148	0.83995	4	1.11036	0.01848	0.00348606	0.13337	0.00020208	-1.35406	-62.0512	8.94673	0.15313	16.4867	41.1801	114.908
11.4615	0.67954	5	1.06358	0.03338	0.01641	0.12019	0.000167076	-0.74546	-65.7381	16.8108	0.09774	22.9143	64.5344	296.8
4.37931	0.74179	7	1.09991	0.03155	0.01961	0.13673	0.0003092	-0.0156	-36.3287	16.0359	0.09607	23.9119	65.5768	290.638
4.06101	0.8277	7	1.13865	0.02892	0.01874	0.145	0.000246241	-0.4512	-38.2439	12.8371	0.10732	22.8758	58.8678	225.37
4.63054	0.76208	3	1.06308	0.02425	0.0072584	0.09242	7.12199e-05	-0.39183	-45.2378	13.7993	0.11164	21.3121	56.4091	229.112
4.54914	0.85474	7	1.14431	0.02617	0.01397	0.11802	0.000108159	-0.12039	-43.8632	13.2303	0.09944	25.4889	63.3799	258.945
3.47238	0.57928	5	1.04197	0.02756	0.01904	0.12554	0.000244878	0.22287	-43.2576	16.7358	0.10478	20.5315	60.1556	266.318
4.21931	0.74994	1	1.04974	0.01289	0.00287886	0.06892	3.64047e-05	0.00791387	-47.4386	12.9799	0.12115	19.6219	52.0036	199.524
7.09688	0.7683	4	1.09119	0.02989	0.02312	0.142	0.000198452	-0.40421	-72.2972	14.4444	0.10415	22.5662	60.5682	252.605
7.1032	0.75677	6	1.06268	0.01933	0.0066087	0.09839	0.000157555	-0.43328	-66.1316	13.0067	0.11943	19.8974	52.981	202.477
7.0506	0.57356	8	1.07072	0.03302	0.03906	0.19228	0.000453285	-0.40832	-62.4698	17.9418	0.0957	21.9026	65.8153	304.912
5.36564	0.84033	6	1.14127	0.03215	0.01617	0.12704	0.000135873	3.41284	-47.7826	15.8014	0.08505	29.1497	73.933	351.626
9.57243	0.82798	4	1.0967	0.01823	0.00238907	0.09477	9.16615e-05	-0.14604	-79.9183	11.0413	0.12735	19.6901	49.6559	170.546
5.09898	0.81001	2	1.1432	0.07722	0.02498	0.12694	0.000108989	-0.14516	-46.6771	14.4432	0.09757	24.6299	64.5162	262.012
6.93921	0.72602	5	1.07396	0.03067	0.02894	0.16492	0.000342002	0.30454	-65.1697	13.8128	0.11335	20.0864	55.4597	215.167
6.11742	0.75955	6	1.08842	0.02718	0.01819	0.13917	0.000211873	0.05386	-68.3918	13.6121	0.11196	20.9274	56.2544	219.607
6.54361	0.55016	7	1.03215	0.01714	0.01086	0.11034	0.000169987	0.27379	-64.7369	18.0384	0.09927	21.6014	63.6089	303.957
2.62242	0.75942	2	1.05057	0.0126	0.00133402	0.07203	5.76442e-05	0.19039	-34.8084	11.7988	0.13201	18.1353	47.6871	167.713
4.5097	0.72769	5	1.07118	0.03136	0.02613	0.13988	0.000248497	-0.03081	-40.8819	16.5419	0.09496	24.1169	66.3809	310.713
6.0692	0.40541	0	1.00586	0.02456	0	0.0376	3.42149e-05	0.18677	-56.2937	4.50507	0.42319	4.92823	14.8901	17.4627
5.75783	0.73474	6	1.08727	0.02698	0.01917	0.14327	0.000216782	0.20432	-39.4362	16.7685	0.09289	24.7195	68.1546	322.305
5.12778	0.6341	7	1.04182	0.02073	0.01558	0.13	0.000280435	0.32942	-52.066	15.0903	0.11306	19.5153	55.7534	229.997
6.35234	0.71371	6	1.06861	0.03287	0.02734	0.15471	0.000309556	-0.17545	-56.2073	16.8858	0.0942	24.1073	67.1398	318.19
3.78658	0.69467	4	1.11442	0.06644	0.04185	0.20188	0.00034307	-0.09195	-42.0827	14.0879	0.11144	19.5848	56.69	209.426
6.10343	0.87981	7	1.21871	0.08705	0.02804	0.16315	0.000389891	0.31569	-33.3503	10.9005	0.11147	22.9323	56.6839	185.306
5.67041	0.74779	6	1.0643	0.02222	0.0084357	0.11668	0.000164097	0.01416	-39.8248	13.3622	0.11661	20.1257	54.0763	209.959
5.92646	0.59505	2	1.03977	0.02078	0.01018	0.09682	9.93709e-05	0.14962	-51.5712	16.2231	0.10779	20.1858	58.5122	253.497
6.83508	0.83344	7	1.13486	0.0482	0.02222	0.13004	0.000212994	-0.23036	-56.369	15.8258	0.08654	28.6384	73.0546	345.328
6.86208	0.79733	7	1.10563	0.03497	0.01795	0.13529	0.00019593	-0.68888	-49.8282	13.5899	0.10683	22.5166	59.0524	235.817
5.54344	0.38353	3	1.02746	0.02118	0.00900486	0.11477	0.000149475	0.58671	-47.0783	16.5232	0.1141	17.8915	55.2541	230.912
4.17653	0.66353	3	1.04287	0.02198	0.00831016	0.09633	0.000170039	0.98908	-45.8641	13.5333	0.12449	18.0891	50.7916	190.717
3.50634	0.75633	4	1.06079	0.01918	0.00923363	0.09702	8.81367e-05	2.22781	-36.3187	14.6958	0.10553	22.4643	59.6794	257.536
4.42818	0.78967	5	1.08	0.0161	0.00572907	0.09646	8.6568e-05	0.30816	-34.3592	14.607	0.10178	23.8079	62.0212	272.142
5.10687	0.60174	6	1.04089	0.02524	0.02386	0.14538	0.000333153	-0.92317	-38.9894	15.7929	0.10967	19.7734	57.5654	244.43
8.20793	0.81978	1	1.09061	0.0208	0.00389867	0.08003	5.99706e-05	-0.55603	-65.7403	14.4572	0.09857	25.2449	63.9138	284.359
8.23669	0.70716	8	1.06808	0.02948	0.02694	0.15084	0.000318127	-0.0938	-52.7488	17.0324	0.09403	24.0894	67.0941	319.558
5.89109	0.5282	6	1.04409	0.02748	0.0264	0.13589	0.000178016	0.11473	-55.9899	22.7054	0.07831	26.7398	80.3525	472.71
3.83104	0.68392	6	1.05223	0.02235	0.02042	0.12062	0.000166837	-4.58866	-43.2621	17.6229	0.09329	24.1556	67.5145	332.296
5.36986	0.77041	7	1.08246	0.03148	0.02073	0.12369	0.000197653	-2.26139	-55.1564	16.7407	0.09009	26.258	70.0386	341.508
5.62442	0.6115	4	1.03744	0.02156	0.01265	0.10557	0.000150866	2.45132	-41.7147	16.6627	0.1041	21.0589	60.6553	274.136
3.00185	0.5885	6	1.02508	0.0135	0.00364506	0.07851	0.000102914	3.78956	-32.7358	18.9303	0.09349	23.4141	67.4612	347.014
7.13978	0.73512	3	1.04808	0.01312	0.00364469	0.0768	0.000102552	-0.37811	-70.029	14.2884	0.11162	21.0761	56.5445	236.184
4.56233	0.59551	4	1.02217	0.01359	0.00556711	0.07536	8.17082e-05	-0.06538	-61.967	17.1815	0.10273	21.3875	61.3013	287.979
7.46492	0.57171	5	1.04574	0.02459	0.01897	0.1435	0.000256574	-0.27652	-70.0716	14.2835	0.12264	17.4092	51.3693	193.17
14.0615	0.38349	2	1.01511	0.01444	0.00489214	0.07046	7.10438e-05	-0.54167	-81.0097	18.2608	0.10425	19.7725	60.4266	282.371
5.97786	0.67639	4	1.05685	0.02613	0.01727	0.13035	0.000226511	-0.41947	-49.2815	13.7292	0.12036	18.6399	52.4733	198.925
4.94416	0.83533	4	1.10381	0.02215	0.00655125	0.09265	7.54774e-05	-0.10555	-55.6771	12.589	0.1101	22.8994	57.3181	224.503
6.41431	0.82304	5	1.09826	0.02337	0.0054077	0.08889	0.000108165	-0.02533	-63.9199	14.0549	0.10068	24.7453	62.7224	270.496
8.98506	0.69982	8	1.07119	0.03125	0.02901	0.15615	0.000341051	0.13455	-61.7908	17.1311	0.09399	23.9824	67.3804	320
3.3405	0.60161	4	1.03683	0.01713	0.00417248	0.10271	0.000127092	4.42379	-32.6211	13.3782	0.131	16.748	48.3163	174.445
4.83686	0.65433	3	1.05793	0.03376	0.02499	0.16961	0.000347829	-1.61092	-40.0796	12.3241	0.13459	16.2972	46.7328	155.844
4.36863	0.61821	11	1.05667	0.02847	0.01568	0.12033	0.000251884	0.1858	-37.9592	19.2105	0.08935	24.4403	70.9962	363.649
7.40494	0.72336	7	1.10099	0.05129	0.03681	0.18501	0.000313944	0.1692	-53.6591	16.8287	0.09136	24.3728	69.2616	316.117
4.96636	0.8576	5	1.14309	0.0306	0.01699	0.11418	9.7629e-05	0.25498	-43.316	13.5431	0.09654	26.332	65.3266	275.936
9.14345	0.72137	6	1.05381	0.0213	0.01426	0.11055	0.000188	-0.05205	-62.228	15.08	0.1063	21.7745	59.3685	257.053
5.52378	0.8228	4	1.1302	0.03857	0.02047	0.15544	0.0002883	-2.98581	-41.4312	11.8234	0.11792	20.8037	53.6894	188.022
5.5742	0.7904	6	1.12127	0.04151	0.03005	0.16517	0.00029315	-1.48393	-51.1291	13.7013	0.10515	22.366	59.9184	236.314
3.77124	0.63092	6	1.05625	0.03082	0.01768	0.13401	0.000232318	2.1837	-42.1403	15.1005	0.11252	19.4631	56.0482	226.454
5.3557	0.48782	6	1.04813	0.03111	0.02032	0.13507	0.000219934	5.52505	-34.6955	18.2572	0.09916	20.9144	63.6988	295.578
7.46565	0.79342	4	1.10226	0.04766	0.02543	0.15539	0.000285607	-2.28465	-52.8099	13.6295	0.10576	22.392	59.4163	233.99
8.30475	0.71082	4	1.05145	0.01877	0.00737252	0.09988	0.000179568	-0.58299	-63.6099	14.5633	0.1117	20.705	56.6627	235.351
5.89248	0.62393	6	1.05606	0.03022	0.02739	0.152	0.000236882	0.00795863	-47.842	18.0276	0.09403	23.0685	67.0351	323.307
6.54454	0.83104	7	1.11822	0.02473	0.01071	0.12288	0.000177938	0.59201	-44.2115	12.8476	0.10788	23.0986	58.6574	229.351
4.97839	0.57511	11	1.03779	0.01986	0.01682	0.12	0.00032757	-0.33054	-44.045	18.4981	0.09527	22.6117	66.3684	327.003
5.32359	0.59302	5	1.04119	0.02297	0.01993	0.1323	0.000223592	-0.23081	-45.72	16.3499	0.10617	20.3057	59.2085	258.654
4.1222	0.47539	2	1.03235	0.02064	0.00948108	0.10638	0.000131914	-0.17258	-35.8914	14.7064	0.12523	16.716	50.3728	190.409
5.3447	0.54218	5	1.0306	0.01783	0.01137	0.10638	0.000181121	-0.17031	-58.3978	16.5193	0.10851	19.6596	58.0515	253.358
3.61777	0.52302	5	1.03775	0.02164	0.01077	0.11557	0.000161601	5.30409	-38.0602	15.4359	0.11694	18.1105	53.9685	216.744
3.87699	0.80432	7	1.12452	0.02608	0.01692	0.13634	0.000221442	0.20704	-39.4588	14.3728	0.0992	24.1888	63.5679	266.437
5.32247	0.89596	8	1.198	0.02943	0.01266	0.14963	0.000225846	-2.02157	-48.0208	10.2538	0.11477	23.0868	54.8863	182.946
7.6248	0.67173	7	1.05642	0.0209	0.01592	0.12585	0.000152824	-0.36063	-85.9868	17.4328	0.09495	23.5326	66.2972	318.031
5.41053	0.63094	4	1.0344	0.01723	0.00599896	0.09053	0.000124699	-0.29625	-47.6091	14.5471	0.11845	18.7505	53.2367	212.808
7.85144	0.77373	7	1.08725	0.01885	0.00786276	0.11418	0.000132137	-0.10888	-80.1595	14.8621	0.10121	23.4597	62.2738	269.934
7.39569	0.8521	3	1.12474	0.0237	0.00929744	0.1068	9.02883e-05	0.04029	-58.9563	10.9882	0.12141	20.9947	51.9587	179.58
6.93918	0.6036	1	1.0305	0.01568	0.00303623	0.07918	7.62747e-05	-1.42417	-55.2254	14.3055	0.1226	17.9427	51.4681	200.349
5.70833	0.76169	5	1.11124	0.04621	0.02609	0.14534	0.000265674	-0.46725	-54.4729	15.3293	0.09866	23.6587	64.3245	274.853
5.56705	0.73754	13	1.07698	0.02196	0.01945	0.11359	0.000172742	1.85866	-52.7481	24.92	0.06276	36.9022	100.821	714.681
6.19399	0.74378	8	1.08253	0.03554	0.02279	0.12447	0.000156376	-0.41275	-63.0162	19.2039	0.08025	28.73	78.6422	428.751
6.0883	0.66035	5	1.07829	0.033	0.02475	0.15282	0.000275991	-0.16474	-58.7143	14.8306	0.11139	19.7488	56.5963	223.188
4.24118	0.68177	4	1.03418	0.01094	0.00124495	0.07004	6.17581e-05	-6.94795	-54.2432	14.2602	0.11722	19.4927	53.7294	217.837
4.21608	0.67008	3	1.04702	0.02374	0.01728	0.11643	0.000142062	1.39372	-47.7449	15.763	0.10569	21.2356	59.6609	261.262
4.98285	0.69766	7	1.09099	0.0337	0.02591	0.15089	0.00022393	0.21707	-35.7209	16.9951	0.09389	23.722	67.2926	309.667
6.35782	0.57917	4	1.07176	0.04252	0.04172	0.18658	0.000328269	-1.90541	-62.2014	17.9551	0.09475	22.0252	66.2892	304.763
6.88009	0.65203	4	1.03056	0.0135	0.00151754	0.06667	8.12821e-05	-0.11135	-61.3921	16.0252	0.10649	21.1361	59.1724	265.014
5.49026	0.68552	7	1.04786	0.01794	0.01031	0.10784	0.000141119	2.62389	-47.1049	16.5214	0.10005	22.6925	63.1521	293.205
3.00482	0.53823	7	1.03705	0.02093	0.01604	0.11561	0.000184555	3.7091	-35.8351	17.816	0.10062	21.1391	62.5968	291.209
5.77205	0.81738	11	1.13347	0.03353	0.02468	0.13328	0.00016725	-0.07842	-53.8694	18.4121	0.0755	31.9596	83.5434	454.977
3.83654	0.53168	7	1.03915	0.0239	0.01783	0.12012	0.000195864	0.08399	-44.6245	17.88	0.10042	21.1112	62.8262	292.117
2.71633	0.59474	12	1.0458	0.01874	0.00843163	0.09716	0.000198865	0.25044	-27.796	21.006	0.08347	26.1294	76.083	425.638
6.90944	0.84946	9	1.16279	0.06225	0.03582	0.16383	0.000266264	0.21924	-51.2027	17.9998	0.07103	34.1129	87.9979	469.927
3.81435	0.76879	6	1.09246	0.0232	0.01357	0.12052	0.000130884	0.09283	-35.1099	13.6388	0.11074	21.3274	56.852	223.056
4.03209	0.71584	8	1.07881	0.03158	0.01638	0.13127	0.000306341	-0.17205	-30.7142	16.4957	0.09645	23.624	65.9006	301.463
9.44459	0.83344	1	1.09405	0.01441	0.00160463	0.08156	4.18798e-05	0.08075	-70.4719	12.2193	0.11395	22.1117	55.2149	211.538
6.14407	0.72381	5	1.04478	0.01168	0.0035504	0.07679	5.93416e-05	-0.09914	-62.0987	16.392	0.09817	23.7566	64.0752	304.796
8.90255	0.44306	5	1.05688	0.03847	0.03132	0.14972	0.000160947	0.18338	-68.9346	20.5595	0.08802	22.9332	71.4505	364.022
3.9568	0.61513	4	1.03081	0.01188	0.00258393	0.09445	0.00012421	0.07102	-39.1403	15.9067	0.10941	20.1752	57.6437	250.916
5.39614	0.72363	4	1.0686	0.03031	0.02396	0.15013	0.000241845	0.42097	-46.7991	13.4147	0.11784	19.4363	53.421	202.385
8.27918	0.70422	9	1.06759	0.02513	0.0177	0.1161	0.000153672	0.2035	-55.2149	20.6721	0.0777	29.1166	80.9265	464.349
6.16728	0.57103	9	1.07536	0.04681	0.02298	0.13589	0.000180666	0.1462	-39.5787	19.3534	0.08952	23.5749	70.4638	344.642
3.59721	0.70992	6	1.05135	0.02151	0.0106	0.11056	0.000172107	-0.26697	-39.637	13.8359	0.11701	19.6454	53.8971	212.781
4.06319	0.50988	6	1.04669	0.02585	0.02165	0.1341	0.000230237	-0.08271	-37.8298	19.0439	0.09455	22.1377	66.8972	326.448
15.9	0.71396	6	1.05178	0.01414	0.00807523	0.09736	0.000133512	0.12007	-73.4034	16.4406	0.09848	23.4803	64.1722	301.969
7.9898	0.8415	9	1.13511	0.01516	0.00646749	0.114	0.000109798	0.39321	-54.2226	14.2401	0.09501	26.3582	66.3291	289.662
4.64411	0.8025	8	1.10849	0.03019	0.02593	0.15042	0.00029733	0.05251	-44.0932	15.4573	0.09275	25.9066	68.0682	312.165
6.21247	0.623	4	1.06029	0.02952	0.01994	0.12809	0.000169906	0.27119	-51.0097	18.0055	0.09414	23.0184	66.7666	320.123
5.25453	0.65043	7	1.05134	0.02473	0.02027	0.132	0.000193019	0.62305	-55.4039	17.367	0.0967	22.8644	65.2035	310.037
3.99021	0.69952	4	1.05973	0.02208	0.01634	0.13271	0.000222651	1.60889	-49.602	17.0812	0.09505	23.9028	66.3448	318.003
3.93214	0.67496	7	1.10257	0.04022	0.04379	0.19636	0.00045176	3.54149	-36.1302	15.3586	0.10347	20.8152	60.5881	245.195
11.1179	0.48111	9	1.04449	0.03034	0.01853	0.13195	0.000208119	-0.59167	-59.9577	20.6365	0.0879	23.5399	71.8224	376.498
4.22833	0.94301	7	1.38708	0.10925	0.02446	0.14372	0.000144006	0.13601	-37.956	11.0095	0.08536	33.0858	73.9173	266.172
3.16146	0.62335	6	1.07549	0.03701	0.03294	0.17869	0.000403203	0.22625	-38.8289	16.8852	0.09914	21.5939	63.5627	280.49
4.71501	0.72454	6	1.05248	0.01879	0.00891228	0.1022	0.000134577	0.43982	-38.2388	14.895	0.1075	21.611	58.6331	251.551
4.48687	0.86309	15	1.18186	0.03365	0.02155	0.15344	0.000296273	0.36345	-32.5193	15.2591	0.08333	30.2133	75.9364	352.968
6.22524	0.59946	8	1.03998	0.01897	0.01088	0.10366	0.000217675	-0.10291	-55.9659	18.0283	0.09692	22.524	65.4504	317.279
3.26739	0.75594	7	1.08365	0.03087	0.01972	0.13706	0.000170775	0.07457	-31.1447	14.3908	0.10617	21.9826	59.3421	245.368
6.38777	0.76685	5	1.078	0.02372	0.01243	0.11571	0.000168821	-0.179	-55.7909	13.5225	0.11242	21.069	56.1296	222.452
7.45477	0.83495	8	1.27778	0.10215	0.05611	0.21741	0.000379135	-0.27318	-55.182	16.1002	0.07841	29.2557	80.4958	339.231
4.37838	0.65869	4	1.04454	0.01734	0.00830332	0.09326	0.000163888	-3.41671	-43.4135	14.9859	0.1128	19.917	55.9965	231.615
4.86563	0.67966	8	1.09568	0.04843	0.04179	0.19113	0.000492683	1.9708	-33.1378	15.6579	0.10236	21.3461	61.972	257.676
5.23807	0.51843	7	1.03456	0.02186	0.01666	0.12466	0.000247769	-3.08623	-58.8573	16.7546	0.10796	19.5934	58.5037	255.807
6.80546	0.68616	7	1.05982	0.02165	0.01793	0.12458	0.000237129	-0.8386	-48.3641	18.5579	0.08823	25.5108	71.5617	368.177
8.70332	0.71598	9	1.07957	0.0334	0.02888	0.16924	0.000467908	0.00621522	-57.4892	15.2913	0.10339	21.9035	61.1537	259.267
2.95549	0.532	11	1.04922	0.02667	0.02682	0.13608	0.000277324	6.84276	-30.3853	23.8652	0.07461	28.1847	84.8482	523.433
11.0859	0.52126	6	1.04112	0.02619	0.02291	0.13775	0.000239894	-0.15207	-62.4354	18.2712	0.09812	21.4099	64.2636	304.743
3.85818	0.47178	8	1.0573	0.03118	0.03071	0.16467	0.000308577	0.42528	-34.6054	18.9346	0.09509	21.4747	66.2757	313.621
2.85228	0.49816	8	1.04217	0.02612	0.02426	0.14886	0.00035771	6.54628	-29.5103	17.8979	0.10101	20.6414	62.6324	288.591
16.2393	0.64099	2	1.04012	0.01873	0.00185061	0.12413	0.000284285	-1.07029	-57.8035	8.29995	0.20619	10.8135	30.6926	70.0036
7.78878	0.77236	6	1.09699	0.02711	0.02421	0.15768	0.00030033	-0.57886	-72.8306	14.2944	0.10436	22.5045	60.3758	248.968
2.68124	0.7575	4	1.06167	0.01554	0.00291134	0.08243	5.89215e-05	7.89709	-34.4338	14.5018	0.10701	22.2136	58.9631	251.122
4.43348	0.79675	7	1.07636	0.01598	0.00903993	0.08626	9.44907e-05	-3.09813	-42.8064	17.8677	0.08254	29.5669	76.3781	413.466
6.67701	0.8788	5	1.17721	0.03809	0.02424	0.15016	0.00021183	-4.68946	-65.624	12.0929	0.10165	25.3422	61.8546	236.658
3.01661	0.72606	5	1.08999	0.0263	0.02184	0.14569	0.000289013	2.92923	-34.229	14.7733	0.10637	21.4844	59.534	243.58
5.72241	0.70657	5	1.05202	0.01513	0.00912212	0.07673	7.38887e-05	-0.78081	-61.7247	19.0078	0.0857	26.8609	73.586	396.103
4.08725	0.41295	5	1.03514	0.024	0.02068	0.13391	0.000190654	-0.36337	-51.9553	18.099	0.10275	19.8725	61.3211	280.015
2.81839	0.87958	3	1.15949	0.0211	0.00646967	0.10528	9.19694e-05	-0.19127	-34.2812	11.7968	0.10579	24.7961	59.745	227.985
3.69463	0.71662	3	1.06943	0.03113	0.02019	0.12845	0.000179837	-0.49565	-42.1589	16.0587	0.09901	23.0246	63.7452	285.789
3.24143	0.78554	6	1.08849	0.01896	0.00933857	0.10462	0.000176338	-0.40317	-36.3533	13.8956	0.10742	22.4555	58.9513	241.635
4.08258	0.75799	5	1.06362	0.02039	0.00923248	0.10583	0.000123326	-0.2156	-49.9006	13.2521	0.11679	20.3171	54.0317	210.255
8.59703	0.35386	5	1.04074	0.02552	0.0245	0.13813	0.000177289	-0.49875	-77.7076	18.3169	0.10233	19.584	61.4593	277.953
6.4249	0.68172	8	1.0788	0.03099	0.02575	0.14466	0.000224524	0.42089	-62.1078	17.4379	0.0929	23.8348	67.8909	320.206
5.0521	0.76214	4	1.09053	0.03269	0.01833	0.12968	0.000147033	-0.32215	-50.3815	13.724	0.11044	21.1984	57.0186	223.217
5.57847	0.75932	7	1.09859	0.03498	0.0324	0.16479	0.000338493	-0.07319	-57.3017	16.2193	0.09276	24.9253	67.9994	312.716
8.39705	0.61802	7	1.0585	0.03835	0.02469	0.16914	0.000341953	-0.24435	-69.587	16.7183	0.10151	21.2656	62.2121	277.088
5.36647	0.89441	6	1.18697	0.02601	0.01076	0.12333	0.000144641	0.09627	-50.6038	10.9446	0.10852	24.4705	58.0462	207.801
4.40495	0.83888	4	1.11697	0.01429	0.00477884	0.09146	8.90383e-05	-0.31591	-45.8574	13.5168	0.10159	24.8325	62.2062	260.173
2.75645	0.87359	6	1.14705	0.02345	0.01126	0.10486	7.4009e-05	-1.46376	-36.7243	11.7883	0.10735	24.2229	58.6474	223.084
3.46643	0.6778	4	1.04085	0.01672	0.00759605	0.09507	0.000123977	-1.27698	-41.2268	13.8238	0.12072	18.8015	52.279	203.371
3.96557	0.71279	6	1.0628	0.02245	0.01253	0.13448	0.000308924	1.0697	-36.4019	12.9631	0.12405	18.4824	50.9772	186.472
3.82253	0.85699	4	1.12231	0.02078	0.00947057	0.10755	0.000100683	-0.1182	-41.8778	10.8544	0.12171	21.0628	51.7193	178.668
5.25066	0.66171	13	1.08362	0.04173	0.04203	0.19429	0.000683032	-0.14878	-51.3019	20.1626	0.08082	26.8922	78.3608	421.151
5.21319	0.69698	11	1.31098	0.14644	0.09422	0.28996	0.00083149	0.16336	-44.8942	23.1316	0.05781	32.2576	106.99	538.771
3.47592	0.74196	6	1.07093	0.0196	0.00702663	0.11012	0.000147852	0.37784	-43.0603	13.5686	0.11539	20.2382	54.6576	213.069
2.71883	0.81849	8	1.10886	0.02354	0.01678	0.126	0.000242989	0.24001	-30.7256	14.1461	0.09976	24.6224	63.3605	271.631
10.5212	0.62486	3	1.04843	0.02727	0.01678	0.10944	0.000116151	0.17227	-65.3915	16.1506	0.10593	20.6863	59.4737	257.815
3.66501	0.62958	6	1.07636	0.0432	0.03027	0.16616	0.000341831	0.32259	-30.5133	16.3868	0.10199	21.0916	62.0188	267.014
16.6333	0.61737	4	1.07476	0.03755	0.03039	0.191	0.000552333	0.43104	-53.4507	14.2206	0.11833	18.0768	53.3191	198.115
5.55123	0.68961	6	1.04872	0.01986	0.01185	0.11889	0.000179371	0.47551	-40.0159	13.9909	0.11761	19.3196	53.6291	211.434
7.11456	0.79261	7	1.10018	0.02213	0.01005	0.1303	0.000168324	0.39256	-52.7877	12.2261	0.11996	20.0518	52.5287	189.345
7.83511	0.65092	5	1.04447	0.02062	0.01292	0.11393	0.000184225	0.10439	-65.5858	14.5944	0.11588	19.2248	54.3875	218.353
6.77392	0.78825	5	1.10308	0.02955	0.02804	0.15406	0.000273449	-0.33452	-67.5395	13.7776	0.10551	22.3895	59.5472	239.489
6.04427	0.68025	16	1.06868	0.0219	0.02255	0.1247	0.000330858	0.39843	-45.2113	23.2343	0.07064	31.6986	89.8605	573.105
4.61519	0.60321	8	1.12874	0.06963	0.05017	0.21854	0.000518482	-0.21643	-42.5016	18.1486	0.09026	22.7545	70.279	314.508
4.33952	0.83625	8	1.14959	0.0492	0.03158	0.17244	0.000302406	0.11908	-39.0331	17.0012	0.07762	31.0042	81.1494	405.181
2.00056	0.79668	6	1.09277	0.01987	0.01175	0.1058	0.000143099	-0.05232	-25.5275	15.7221	0.09307	26.0129	67.9688	318.277
3.77763	0.83095	10	1.15607	0.03252	0.02903	0.17912	0.000474372	0.50829	-36.1338	13.9674	0.09725	25.1052	65.3432	271.415
2.92099	0.58313	5	1.04192	0.02322	0.01206	0.10955	0.000206962	1.96361	-36.9047	14.8938	0.11821	18.3336	53.5808	211.882
3.95729	0.68389	4	1.04609	0.01646	0.00189627	0.07966	8.19519e-05	-1.03046	-40.2374	14.2527	0.11665	19.5354	54.1348	216.606
4.38362	0.4516	5	1.10162	0.05799	0.03921	0.20735	0.000369341	-0.23844	-37.9341	16.7918	0.10202	18.8201	60.5328	238.786
2.97594	0.75903	6	1.09792	0.05307	0.02146	0.13445	0.000169683	0.17899	-36.9546	14.0451	0.10825	21.5729	58.321	229.94
5.03213	0.6896	6	1.08417	0.04092	0.03779	0.19483	0.00054095	0.02726	-49.3854	14.8381	0.10748	20.4893	58.7323	236.2
9.77181	0.88987	7	1.19731	0.05995	0.02198	0.13334	0.000196364	0.10399	-71.4364	13.4521	0.08859	29.4862	71.4415	301.998
4.0328	0.52579	8	1.04306	0.02784	0.01147	0.1465	0.000416192	0.000285747	-36.2206	13.8161	0.13005	16.2425	48.7797	175.085
4.91102	0.7769	6	1.09058	0.02076	0.00858053	0.11696	0.000138592	-0.17364	-56.0617	14.266	0.10519	22.6578	59.9838	249.027
3.86463	0.56958	6	1.04226	0.02615	0.0188	0.13964	0.000218481	-0.09887	-40.3623	14.377	0.12215	17.4916	51.5499	195.823
4.91723	0.65747	6	1.06008	0.02008	0.01453	0.12508	0.000179177	0.37317	-45.5721	17.6084	0.09492	23.3694	66.5639	319.544
5.01597	0.64979	5	1.04223	0.0227	0.01271	0.10154	0.000137691	0.22386	-36.0203	15.7075	0.10795	20.6645	58.4452	252.585
4.67026	0.70253	5	1.06656	0.02885	0.02419	0.16003	0.000313272	0.1225	-42.1279	14.2171	0.11266	19.9775	55.8719	221.136
7.98558	0.8095	0	1.12152	0.04813	0	0.23455	0.00105893	0.17678	-48.9522	2.58309	0.56156	4.39957	11.3552	8.60406
6.41223	0.7743	6	1.07739	0.02435	0.01179	0.1133	0.00015441	-0.36559	-63.3633	14.1456	0.10702	22.3534	59.1109	246.535
4.38027	0.72437	6	1.06918	0.03265	0.03081	0.15839	0.000321429	-0.02891	-39.8039	15.457	0.10204	22.4205	61.895	270.658
3.33835	0.91105	5	1.23783	0.04925	0.02112	0.14721	0.000200168	-0.05878	-37.9671	10.6178	0.10477	25.753	60.5475	210.086
5.2612	0.60151	4	1.04421	0.02633	0.0172	0.13009	0.00018688	-0.0985	-56.5923	15.2732	0.11337	19.1186	55.6106	226.619
3.12857	0.61535	5	1.02711	0.01115	0.00385446	0.08044	0.000112903	0.33336	-34.7295	16.7358	0.10426	21.2315	60.4816	278.249
3.61351	0.72479	6	1.0743	0.02935	0.01845	0.12874	0.000252104	-0.03386	-41.6544	15.4214	0.10236	22.3833	61.6441	267.235
5.37663	0.75082	5	1.06683	0.0235	0.01506	0.11803	0.00021183	0.33707	-48.0554	13.6299	0.1138	20.6356	55.3527	218.42
4.04129	0.63855	4	1.05151	0.03746	0.01895	0.14215	0.000238208	0.25313	-38.9807	14.1709	0.11934	18.4137	52.802	202.007
5.50872	0.74388	5	1.06723	0.02638	0.01913	0.12175	0.000210227	0.02335	-54.7064	16.4353	0.09484	24.5921	66.57	314.06
8.32127	0.53989	10	1.05483	0.02967	0.0233	0.14086	0.000281831	0.31811	-58.083	19.7267	0.0898	23.4356	70.5587	357.995
4.4694	0.89641	7	1.20413	0.03131	0.01578	0.12714	0.00017903	-0.04213	-35.2002	11.827	0.09897	26.6842	63.7776	245.592
3.89541	0.66969	5	1.0631	0.02865	0.0249	0.14469	0.000271491	-0.53587	-45.1197	15.6448	0.10549	21.0664	59.9647	256.631
2.83583	0.56181	5	1.03006	0.01835	0.00804809	0.08656	0.000114842	-0.2077	-32.5408	18.1413	0.09853	21.9292	64.0981	309.612
4.40992	0.60973	5	1.02613	0.01395	0.00225756	0.07853	0.000137751	-0.36581	-53.1768	17.1465	0.10219	21.633	61.8076	290.594
5.46681	0.63304	4	1.07311	0.04391	0.03033	0.15213	0.000231114	-0.2669	-45.2978	16.2648	0.10273	21.0109	61.3695	262.482
2.93292	0.69395	7	1.06439	0.02626	0.01682	0.12257	0.000200787	-0.34903	-33.8173	15.6292	0.10398	21.7066	60.684	262.755
3.81443	0.72211	9	1.11943	0.04783	0.03422	0.16859	0.000249227	0.19468	-32.1917	17.0396	0.09062	24.6318	69.4387	315.611
6.11678	0.62691	8	1.04448	0.02684	0.01897	0.12438	0.000197732	-0.3113	-63.1729	18.2822	0.09359	23.4661	67.5015	334.431
30.7104	0.80125	0	1.07775	0.0188	0	0.18893	0.000456292	0.21621	-86.9234	3.12021	0.47363	5.21482	13.34	12.6543
6.9199	0.72947	8	1.0797	0.03111	0.02589	0.15779	0.000344181	0.16241	-72.7293	16.3333	0.09564	23.8785	65.9061	303.231
8.87032	0.65573	6	1.05227	0.02397	0.01686	0.12379	0.000173363	0.40281	-65.327	15.9295	0.10527	21.0988	59.9363	261.678
2.93534	0.34831	8	1.03566	0.02278	0.01294	0.1136	0.000205401	0.12476	-34.1677	19.2516	0.09842	20.5377	64.2486	307.183
5.5508	0.77771	6	1.10378	0.04003	0.01263	0.12296	0.000179868	-0.57192	-49.7635	14.3652	0.10404	22.8517	60.8858	249.744
4.43517	0.74679	4	1.05072	0.01439	0.00220852	0.0763	8.1013e-05	-1.69361	-50.6767	14.0781	0.11175	21.168	56.331	233.403
3.823	0.72645	6	1.05969	0.01607	0.01024	0.10157	0.000129833	-0.05936	-37.7973	15.4073	0.10349	22.42	60.9914	269.652
3.89021	0.41879	8	1.02948	0.01738	0.01442	0.1141	0.000291614	0.25706	-35.6001	20.7093	0.0904	22.8055	69.9687	368.565
4.05474	0.70409	7	1.07388	0.03158	0.02372	0.14976	0.000498503	0.48107	-46.7951	17.7743	0.09028	25.0301	70.1485	345.419
2.87952	0.70323	4	1.05142	0.02735	0.01614	0.1127	0.000113045	0.30074	-39.7048	14.7746	0.10987	20.7812	57.2968	238.875
3.29927	0.71582	6	1.05871	0.03008	0.01757	0.13178	0.000260138	-0.20645	-43.9812	14.1165	0.11331	20.2159	55.6367	223.037
7.37095	0.86111	6	1.13772	0.02515	0.00857549	0.1127	0.000140552	-0.19707	-67.277	11.3903	0.11449	22.4037	55.1833	199.17
8.19981	0.8076	6	1.07962	0.01565	0.00550826	0.08365	8.42484e-05	-0.60812	-81.0964	14.2407	0.10213	24.1478	61.7244	269.593
8.35481	0.79928	8	1.11218	0.03954	0.02713	0.15478	0.00038349	-0.45202	-65.49	15.0456	0.09583	25.0357	66.3939	293.198
4.51574	0.8347	5	1.12524	0.04257	0.03009	0.17028	0.000332531	-0.21992	-61.0853	12.2814	0.1098	22.3014	57.2806	211.926
5.66488	0.43486	6	1.04369	0.0315	0.02228	0.1268	0.000178258	0.24967	-49.9183	19.5738	0.09407	21.7365	67.0373	329.284
3.55336	0.66009	5	1.03923	0.01649	0.00904636	0.09688	0.000120229	0.01265	-46.1216	16.7383	0.10076	22.2826	62.5426	291.706
5.25579	0.70299	8	1.0921	0.03873	0.02153	0.1473	0.000209546	-0.55632	-55.7411	15.9813	0.09915	22.4709	63.5542	275.562
3.83222	0.69724	4	1.05915	0.02417	0.00881381	0.12368	0.000255009	-0.45836	-46.8819	12.9732	0.1261	18.0978	50.346	182.925
7.84662	0.6525	11	1.0457	0.02717	0.01798	0.11399	0.00019151	-0.78087	-64.8695	21.3654	0.07864	28.1943	80.117	469.985
3.7555	0.80475	9	1.14096	0.05661	0.02625	0.13016	0.000200279	-0.32356	-42.6241	20.9351	0.06762	35.2668	93.6842	556.469
3.43329	0.52927	8	1.04081	0.02337	0.02328	0.12654	0.000293047	2.25945	-34.0783	20.4924	0.08722	24.1527	72.4339	386.44
4.74394	0.75343	6	1.11406	0.03891	0.0206	0.12659	0.000176041	0.35015	-40.8649	18.0727	0.08384	27.486	75.3203	377.046
5.99759	0.74183	6	1.06403	0.02387	0.01418	0.11511	0.000173245	-0.55705	-52.7907	14.0028	0.11188	20.8816	56.4565	227.91
13.7633	0.71924	7	1.07752	0.03326	0.02113	0.13999	0.000195823	-2.82481	-73.882	16.0097	0.09857	23.0436	63.9953	285.047
4.09819	0.68028	5	1.05713	0.0332	0.02471	0.15023	0.000219331	2.52526	-51.1832	14.7229	0.1115	20.0872	56.5242	230.318
4.13129	0.69648	7	1.07722	0.04187	0.01807	0.12643	0.000179164	3.269	-36.7353	19.2083	0.08344	26.7684	75.2584	393.38
6.84291	0.78583	15	1.10022	0.02741	0.02103	0.12649	0.000250122	-0.33096	-59.1399	20.3119	0.07255	32.8434	87.0588	515.691
6.65767	0.84679	6	1.17192	0.06209	0.05129	0.21559	0.00054283	-0.28356	-52.6933	13.8188	0.09307	25.979	67.5877	273.475
3.96226	0.79311	7	1.11367	0.02403	0.01877	0.12747	0.000201862	0.37295	-31.4374	17.2778	0.08411	28.3672	75.2583	379.398
17.784	0.49037	3	1.04011	0.02838	0.01685	0.12831	0.000273656	-1.30115	-82.1872	15.8582	0.11511	18.1961	55.0455	223.858
8.03719	0.67149	8	1.06605	0.02521	0.02006	0.14157	0.000275397	4.68124	-43.7381	17.7418	0.09277	23.9426	68.1782	330.451
8.42297	0.85821	3	1.14837	0.05024	0.01879	0.1302	0.000137503	-2.92504	-71.4463	13.1939	0.09835	25.7044	64.0609	258.434
5.59763	0.88213	7	1.19139	0.03384	0.0223	0.14333	0.000278498	4.07724	-48.2392	13.0819	0.09302	27.774	67.9749	280.06
6.22611	0.60902	5	1.0254	0.01367	0.000980845	0.07034	9.60231e-05	-0.28681	-65.0069	16.0514	0.10931	20.2373	57.7866	254.642
8.0573	0.79106	4	1.08882	0.02088	0.01483	0.11367	0.000144099	-0.226	-76.312	14.3348	0.10293	23.4331	61.1958	260.232
4.25358	0.82384	5	1.11257	0.02086	0.00954896	0.11606	0.0001073	-4.27489	-54.9774	12.9162	0.10857	22.7871	58.0604	227.356
3.78752	0.6627	5	1.07985	0.03849	0.03486	0.17336	0.00026194	1.77568	-47.6793	16.4223	0.09915	21.9289	63.3833	276.605
5.77575	0.71399	8	1.09984	0.04873	0.03596	0.16371	0.000270825	2.40434	-45.8594	17.3321	0.08991	24.7546	69.9834	327.878
10.4923	0.66519	4	1.04692	0.02632	0.01814	0.12367	0.000222287	-2.72728	-74.7527	15.7461	0.10607	21.0885	59.4927	259.396
3.78512	0.52268	10	1.04832	0.01942	0.01124	0.11601	0.000190367	10.4164	-32.472	19.9145	0.09012	23.3593	70.3535	361.475
7.60954	0.61947	5	1.03847	0.01934	0.01408	0.10145	9.74533e-05	-0.04025	-65.1835	20.0689	0.0859	25.5648	73.3367	399.813
6.6632	0.78075	8	1.09225	0.02332	0.01418	0.12953	0.00020768	0.58972	-48.4709	14.1032	0.10585	22.5709	59.7864	246.617
3.38607	0.65235	7	1.10087	0.04479	0.03065	0.15643	0.000253871	0.15986	-35.5389	21.3343	0.07664	28.1486	82.5145	457.341
6.37354	0.81693	10	1.18936	0.05554	0.03807	0.16531	0.000225555	0.22033	-49.3306	19.5518	0.06825	33.9007	91.5692	503.179
5.9023	0.73635	8	1.0687	0.02786	0.00988143	0.12043	0.00021548	0.16418	-43.5221	13.4818	0.11673	19.9258	54.2174	208.676
4.52252	0.64255	4	1.03588	0.01742	0.01196	0.1106	0.000174924	0.42341	-39.9354	14.1629	0.12049	18.4835	52.2685	204.367
6.16098	0.55003	13	1.0831	0.02874	0.02823	0.15743	0.000493916	0.2974	-31.9713	21.7183	0.07957	26.0054	79.5677	434.467
8.03981	0.72652	4	1.09634	0.03952	0.04309	0.20758	0.000514494	-0.1	-67.8847	14.8896	0.10292	21.6688	60.9931	249.42
8.35396	0.62987	7	1.04403	0.02183	0.01688	0.11373	0.000171107	-0.04867	-59.0018	19.2694	0.08883	24.8094	71.0492	371.741
4.4077	0.31693	6	1.07027	0.04282	0.04194	0.19817	0.000557489	0.2286	-41.848	17.6162	0.10487	18.5737	60.3721	253.365
3.77161	0.55027	5	1.04243	0.02306	0.01794	0.12505	0.000211055	0.4198	-37.2831	17.3413	0.10242	20.7685	61.6153	279.455
3.01074	0.7254	6	1.09699	0.03909	0.04033	0.18981	0.000439328	0.01157	-37.4528	15.2401	0.10109	22.1409	62.1737	261.592
3.18817	0.49426	7	1.08499	0.04207	0.04522	0.21437	0.000420709	-0.06146	-37.9999	18.7627	0.0926	21.5833	68.018	312.958
3.22742	0.61734	4	1.03032	0.01649	0.00320844	0.08203	0.000146024	0.45091	-31.2935	16.429	0.10611	20.8837	59.626	268.483
7.05169	0.5491	7	1.04945	0.0296	0.02926	0.15301	0.000286668	-0.18289	-52.1268	18.1943	0.09693	21.7699	65.103	308.389
4.27349	0.47275	6	1.04317	0.02526	0.01891	0.14579	0.000299352	0.03368	-42.425	17.4927	0.10437	19.851	60.7329	270.633
5.97277	0.34433	7	1.02783	0.02072	0.01828	0.13059	0.000339423	-0.20889	-64.2335	19.6268	0.09723	20.9052	65.2112	320.867
4.43973	0.63348	10	1.05071	0.02416	0.02171	0.12717	0.000215394	0.20839	-43.0194	20.5579	0.08241	26.5688	76.4732	424.838
2.33838	0.70952	12	1.09897	0.03402	0.03702	0.17748	0.00037429	0.63609	-31.9876	19.9945	0.07829	28.3736	80.5833	440.051
6.48059	0.7432	6	1.07536	0.02626	0.02002	0.13542	0.000252816	-0.27522	-63.4541	16.4312	0.09463	24.5585	66.9354	313.127
5.4707	0.46792	10	1.03547	0.02121	0.01851	0.11346	0.000253078	0.33568	-44.9771	23.0163	0.07979	26.0433	79.308	468.265
6.23381	0.69805	6	1.06108	0.03094	0.02253	0.13541	0.000265854	-0.26365	-67.0814	15.5438	0.10396	21.7077	60.6867	263.036
6.95804	0.72345	5	1.06076	0.0229	0.0116	0.12148	0.000191544	-0.32042	-62.2594	12.4787	0.1279	18.0751	49.362	175.404
3.47294	0.82664	6	1.13314	0.02981	0.01477	0.12005	0.000169484	0.0559	-44.2365	13.6808	0.10154	24.3116	62.3457	254.326
4.22224	0.45493	4	1.05059	0.03239	0.01547	0.15083	0.000325428	0.13484	-36.4301	14.5333	0.1265	16.3199	50.3385	183.897
5.0614	0.40476	7	1.04492	0.02686	0.02561	0.14094	0.00021127	0.21639	-51.688	24.5068	0.07526	26.8003	83.7346	510.605
4.46698	0.4402	13	1.03415	0.01689	0.01136	0.10225	0.000234482	-0.02878	-39.0833	20.8816	0.08911	23.256	71.1947	378.378
3.84206	0.63306	5	1.03231	0.01809	0.00870246	0.09806	0.000136716	0.76772	-42.0575	14.9111	0.11542	19.2625	54.6336	224.398
3.75613	0.54046	9	1.03228	0.01708	0.00624306	0.11189	0.000265553	-0.11322	-56.5961	15.0339	0.11975	17.8682	52.9259	210.006
5.13704	0.81303	7	1.13824	0.0475	0.03784	0.17894	0.000330756	0.28159	-57.6287	15.6435	0.08861	26.8683	71.1958	324.046
3.82374	0.77411	11	1.12262	0.02301	0.01266	0.13199	0.000206193	-4.3484	-45.5643	15.9595	0.09341	25.2105	67.7146	303.909
4.68309	0.58232	7	1.04139	0.02556	0.01633	0.13956	0.000298854	-1.68282	-52.6901	14.4291	0.1213	17.7489	52.0285	199.752
6.0265	0.70359	5	1.05743	0.0223	0.0172	0.12195	0.000171635	0.18459	-51.9541	16.9551	0.09552	23.86	66.0334	315.778
4.60424	0.55786	6	1.03659	0.02207	0.01173	0.11356	0.000177499	1.73465	-47.9922	16.5635	0.10738	19.9575	58.8209	257.654
2.60576	0.78532	5	1.10568	0.03823	0.02796	0.15916	0.000244897	4.46416	-37.6081	14.3911	0.10175	23.2456	62.1055	258.467
3.25186	0.62456	4	1.05295	0.0269	0.02098	0.15443	0.000498918	-0.93125	-40.6008	14.6909	0.11618	18.811	54.4711	214.988
2.97306	0.3178	9	1.03773	0.02941	0.0203	0.14916	0.000390674	0.11407	-40.2541	17.1388	0.11077	18.0759	57.16	241.827
2.49933	0.6778	5	1.03599	0.01464	0.00274786	0.07364	8.55609e-05	-0.29853	-40.8192	15.4468	0.10847	21.0089	58.1712	253.96
3.35137	0.48155	10	1.04671	0.03154	0.02366	0.15157	0.000374337	0.82851	-38.1269	18.4323	0.09853	21.0314	64.4575	302.709
3.34082	0.77167	3	1.09819	0.02473	0.01794	0.12535	0.000185964	1.27355	-36.4348	14.4677	0.10373	22.7474	60.8458	252.338
4.53665	0.78981	5	1.10439	0.03335	0.01942	0.13258	0.00024171	-4.39544	-48.201	13.5555	0.1084	22.1008	58.4593	229.994
2.70439	0.76443	6	1.07587	0.02308	0.01593	0.11877	0.00025086	-0.90205	-37.7327	15.7417	0.09699	24.4168	65.3202	300.858
2.27369	0.66958	7	1.0952	0.02469	0.01419	0.14431	0.000264187	8.7271	-29.458	15.5746	0.10498	20.9693	60.396	247.634
2.18587	0.70548	6	1.06354	0.02202	0.01267	0.13296	0.000206925	9.20756	-34.2493	14.741	0.10957	20.7992	57.6821	238.684
4.18631	0.62497	0	1.0203	0.01695	0	0.08506	8.74412e-05	0.25947	-44.4836	5.30211	0.32956	6.79191	19.114	28.1636
7.8809	0.78011	8	1.15162	0.07664	0.03513	0.1704	0.000234247	-0.54765	-67.5678	18.2503	0.07841	29.1706	80.5268	399.329
2.65398	0.70467	4	1.0834	0.05261	0.03039	0.1625	0.000255447	0.05457	-35.2193	13.769	0.11551	19.4057	54.6878	204.582
4.49572	0.61222	4	1.04573	0.02678	0.02045	0.13344	0.000234325	-0.15675	-48.0583	16.32	0.10538	20.6403	59.888	262.788
5.13572	0.70577	5	1.05683	0.02314	0.01961	0.13035	0.000286449	-0.22742	-65.3793	16.1949	0.09996	22.8598	63.3208	289.82
3.66288	0.79421	6	1.10133	0.02916	0.02374	0.14571	0.000293375	0.31382	-54.5207	12.9672	0.11244	21.34	56.1244	214.445
3.00619	0.60136	3	1.03011	0.01839	0.00726552	0.09672	0.000182816	-3.77939	-42.4884	14.655	0.11971	18.3421	52.7876	210.526
2.66668	0.75785	4	1.07165	0.02678	0.01857	0.1174	0.000226198	2.86704	-35.994	15.394	0.09966	23.5951	63.2814	282.237
3.81748	0.74487	7	1.13246	0.05165	0.03193	0.19121	0.000252646	-2.00637	-43.7462	13.7908	0.10842	20.6695	58.073	214.433
3.68483	0.57971	9	1.08408	0.04436	0.04724	0.21045	0.000685352	0.66924	-39.8286	16.3404	0.10363	20.0539	60.9236	252.196
5.25888	0.79681	5	1.11345	0.03519	0.01989	0.13651	0.000166686	0.38927	-38.1099	15.838	0.09118	26.2119	69.2249	319.864
9.94023	0.82541	4	1.12653	0.04213	0.02387	0.15216	0.000468055	-1.52752	-53.7347	12.7176	0.1089	22.5274	58.4148	222.773
6.53875	0.80379	10	1.14973	0.05554	0.03052	0.16209	0.000266815	0.23733	-56.5344	18.4683	0.07552	31.0438	83.3011	432.469
4.90871	0.67465	6	1.03527	0.01255	0.000922111	0.07164	8.2516e-05	-0.15692	-59.4641	15.5016	0.10843	21.0008	58.1765	254.532
2.73896	0.59497	7	1.02713	0.01638	0.00780819	0.09915	0.000157256	8.05127	-37.5893	15.5322	0.11335	19.3246	55.6874	235.253
5.63988	0.72648	4	1.06059	0.02162	0.01302	0.11016	0.000168532	-3.37627	-55.6256	15.1777	0.10493	22.0866	60.2356	261.054
8.24874	0.81819	4	1.0983	0.01943	0.01126	0.11892	0.000166118	-3.71232	-71.9296	11.5965	0.12251	20.1698	51.4598	181.694
4.73082	0.75076	6	1.10241	0.02316	0.01121	0.12107	0.000204076	-4.43989	-50.0129	15.9875	0.09649	24.2024	65.9238	295.533
4.49675	0.75592	8	1.07347	0.02332	0.01427	0.1194	0.000219352	4.02432	-39.1708	15.0878	0.10209	23.0464	61.9209	271.15
3.51213	0.80595	7	1.09429	0.02238	0.01765	0.1237	0.000170542	8.49916	-33.9445	14.5824	0.09879	24.6335	63.884	280.846
2.97837	0.82749	6	1.13246	0.03193	0.01907	0.13971	0.000166424	7.56918	-33.3577	12.379	0.11118	22.0472	56.7014	210.583
7.17101	0.54992	6	1.04473	0.03438	0.01438	0.11644	0.000141265	-3.0699	-66.0922	17.3115	0.10248	20.7268	61.585	277.596
4.43596	0.66195	9	1.07969	0.03053	0.0214	0.13345	0.000236747	5.49848	-38.6585	16.8176	0.09847	22.4369	64.4485	288.918
3.20839	0.48481	6	1.0599	0.0379	0.03777	0.18098	0.000381569	6.64447	-36.2048	16.903	0.10541	19.3261	59.6508	253.123
3.43485	0.87567	5	1.15518	0.02316	0.00843675	0.11129	0.000122892	-0.40758	-39.7025	11.9437	0.10526	24.733	59.8695	229.619
7.28296	0.36132	8	1.07012	0.0472	0.03951	0.17483	0.000359238	-0.12987	-48.7129	22.0643	0.08317	23.6629	76.1634	403.035
3.59738	0.68316	8	1.10188	0.04469	0.04465	0.1973	0.000426678	-0.51337	-34.0089	17.1239	0.09274	23.4489	67.986	308.245
3.67309	0.80908	4	1.11408	0.03004	0.02675	0.15542	0.00028415	-2.08675	-42.372	14.0463	0.10084	23.9006	62.3313	259.835
5.03534	0.42256	7	1.10158	0.05704	0.06582	0.25932	0.000809022	0.98251	-39.9227	18.7776	0.09331	20.7182	67.5721	301.223
8.61821	0.59826	6	1.05325	0.03325	0.02132	0.14134	0.000182094	-0.24681	-59.2627	17.6679	0.09736	22.0491	64.6103	301.268
3.42003	0.67566	7	1.07957	0.04331	0.03503	0.17826	0.000335083	0.23952	-39.2265	16.7227	0.09659	22.6837	65.1764	293.444
3.1409	0.78047	5	1.06667	0.01627	0.00827488	0.09197	8.69455e-05	0.22692	-38.5035	15.1804	0.09937	24.281	63.3674	288.376
5.48991	0.68974	7	1.06864	0.02981	0.02829	0.16559	0.000413667	-0.14547	-49.8206	16.2379	0.09964	22.4262	63.3304	283.524
7.69294	0.76506	8	1.07968	0.01627	0.00780213	0.10977	0.000132061	-0.28259	-68.4886	15.9186	0.09558	24.7201	65.9108	306.27
6.13208	0.54091	9	1.04518	0.02884	0.01795	0.1455	0.000298239	-3.0157	-55.9349	16.5506	0.10739	19.6779	58.913	254.139
2.92112	0.65274	6	1.05541	0.02826	0.01802	0.12336	0.000182211	6.31514	-37.5483	16.4819	0.10177	21.7558	61.9504	277.13
3.22279	0.79684	6	1.10147	0.0255	0.0108	0.11362	0.000116553	-2.66757	-40.1276	12.2375	0.1197	20.2545	52.8254	189.812
2.87884	0.52474	4	1.02188	0.01485	0.00417757	0.08861	0.000116109	-0.46696	-38.5826	14.883	0.1223	17.4835	51.5484	203.45
5.09148	0.63894	8	1.05986	0.0324	0.03552	0.1471	0.000283997	0.31176	-51.7632	23.731	0.07043	30.8492	89.3673	568.99
5.9793	0.73069	9	1.0894	0.03164	0.03569	0.17078	0.000355774	-0.55483	-74.6994	16.537	0.09349	24.2227	67.3003	309.805
6.86466	0.83998	10	1.1659	0.04788	0.02412	0.14864	0.000350349	0.15221	-51.3196	14.8816	0.09029	27.4254	70.6959	310.391
4.4267	0.50389	9	1.08052	0.04464	0.04818	0.19962	0.000442414	0.45534	-37.9772	22.8105	0.07624	26.4082	82.692	467.671
3.71309	0.31439	0	1.00748	0.01581	0	0.03404	6.67811e-05	0.07407	-42.6394	6.05645	0.32171	6.37994	19.6348	30.2498
6.55045	0.49135	3	1.01826	0.01371	0.00439333	0.07624	9.55841e-05	-0.26365	-71.2828	17.1416	0.10774	19.6812	58.5919	264.331
2.9689	0.51813	4	1.02102	0.01359	0.00385764	0.07647	0.000125585	4.66856	-37.4527	17.6094	0.10389	20.5885	60.8954	284.211
4.60082	0.78464	6	1.08779	0.02453	0.01333	0.13765	0.000292291	-5.50504	-63.0074	13.3063	0.11176	21.4633	56.6184	222.792
3.47065	0.56331	6	1.05522	0.02833	0.02885	0.16262	0.000319294	6.9896	-37.879	18.6941	0.09283	22.6254	67.8038	328.674
4.69721	0.68693	9	1.05421	0.01678	0.00930981	0.11635	0.000177224	-1.555	-46.6183	16.208	0.10156	22.303	62.0662	280.716
3.60878	0.75547	8	1.08719	0.02757	0.02814	0.15129	0.000392004	3.85535	-32.7851	15.3466	0.09927	23.4235	63.6589	278.926
3.85713	0.37026	6	1.01845	0.01444	0.00800485	0.09275	0.00013876	-0.4156	-43.6625	19.3489	0.09849	20.8293	64.0926	315.496
2.89047	0.73778	6	1.07683	0.02836	0.02383	0.16118	0.000389821	-2.09828	-39.5835	13.6539	0.11352	20.2268	55.5892	215.804
8.4485	0.87945	5	1.15256	0.02538	0.00979061	0.10267	8.74296e-05	-0.3231	-62.2583	12.3207	0.10136	25.8841	62.1473	247.752
7.08779	0.2844	8	1.06523	0.03972	0.03986	0.19609	0.000453942	-0.07044	-51.714	22.0778	0.08416	23.0287	75.0135	394.822
2.9804	0.79688	9	1.10415	0.02912	0.02253	0.1339	0.000193391	-0.32897	-34.7943	16.0738	0.09024	26.6061	69.9599	331.77
3.7098	0.88707	5	1.17052	0.02514	0.00699632	0.10663	7.66325e-05	-0.27992	-43.543	10.9394	0.11146	23.6966	56.6284	201.99
6.30349	0.61134	8	1.05932	0.03149	0.02426	0.15686	0.000327836	-0.48098	-60.3499	16.9101	0.10054	21.3682	62.7363	280.799
2.68794	0.62646	5	1.05891	0.02056	0.01574	0.12159	0.000269596	8.37412	-29.5034	16.7695	0.10185	21.5144	62.3687	279.457
6.15135	0.81078	4	1.09308	0.02532	0.01113	0.11491	0.000193583	-2.04005	-59.7047	12.3414	0.11673	21.0838	54.1769	203.101
3.61163	0.60877	6	1.05153	0.02668	0.01945	0.14216	0.00020384	-5.40262	-48.0956	14.8001	0.11614	18.6554	54.3005	213.937
2.43444	0.66454	5	1.04251	0.01946	0.01587	0.11244	0.00020135	8.13833	-35.54	15.3536	0.1091	20.5468	57.7586	246.416
2.15851	0.65666	6	1.05801	0.01895	0.009434	0.10142	0.000152706	4.29677	-29.9496	17.5543	0.09542	23.2758	66.169	315.289
2.03241	0.66447	7	1.04946	0.02214	0.01259	0.12443	0.000207498	-2.57461	-30.5312	14.6132	0.11445	19.5543	55.1063	222.614
2.7614	0.57366	8	1.04086	0.02014	0.01367	0.11437	0.000164359	-1.50729	-29.9004	18.6128	0.09477	22.7237	66.7768	330.166
3.0821	0.56412	5	1.02739	0.01778	0.00924687	0.09484	0.000143924	0.46545	-30.317	16.5876	0.10763	20.0894	58.6648	260.841
9.4812	0.4839	5	1.02672	0.01862	0.00944372	0.10844	0.000174971	-0.51904	-80.4829	16.8636	0.10907	19.27	57.9051	254.038
5.52311	0.7503	5	1.09867	0.04202	0.03689	0.18718	0.000372785	-0.10371	-65.7454	12.5014	0.12078	18.9101	52.0396	181.87
3.98906	0.76392	5	1.06741	0.01827	0.00719229	0.09868	0.000112736	0.31643	-51.3765	13.7579	0.1116	21.32	56.5244	228.97
4.56228	0.30535	6	1.04252	0.02917	0.02388	0.15593	0.000378362	-0.29474	-40.3286	17.4776	0.10858	18.3542	58.3145	249.639
3.58385	0.65348	5	1.04769	0.02241	0.01392	0.121	0.000158556	-4.39547	-47.921	14.8296	0.11373	19.5913	55.529	226.017
6.85366	0.6348	5	1.05138	0.02893	0.01512	0.11349	0.000151189	0.07042	-56.2648	17.4105	0.09752	22.5328	64.6444	302.447
5.66182	0.58003	3	1.02067	0.01317	0.00411109	0.07422	7.8471e-05	-0.05033	-60.9283	15.8154	0.11258	19.415	55.9604	240.732
5.96324	0.83994	3	1.16009	0.07632	0.02335	0.15607	0.000165164	0.20495	-51.4453	11.3179	0.11828	20.8555	53.3984	174.07
5.73982	0.78035	4	1.10404	0.04275	0.02604	0.15967	0.000301156	-0.19702	-46.6682	14.1747	0.10339	22.6668	60.9597	246.217
2.32069	0.61422	7	1.07393	0.04377	0.03482	0.17924	0.000424558	0.2576	-27.0796	16.5304	0.10175	20.9475	62.2283	268.595
3.25296	0.655	4	1.0631	0.03121	0.01637	0.14477	0.000242523	1.00674	-42.8082	13.9165	0.11945	18.4172	52.6812	198.569
2.83202	0.73874	4	1.06469	0.02432	0.01147	0.1095	0.000216907	3.46521	-32.4256	13.0472	0.12083	19.358	52.5497	197.261
2.62859	0.59959	5	1.09266	0.0478	0.03545	0.16745	0.00023895	-0.59516	-32.7283	15.9002	0.10587	19.8677	59.3009	237.527
2.63752	0.73007	6	1.09588	0.04104	0.02936	0.15002	0.000286724	0.72722	-31.1662	16.7728	0.09241	24.544	68.266	315.154
3.06909	0.54873	11	1.03667	0.02181	0.0158	0.11807	0.000264536	-0.38701	-32.3178	22	0.08129	26.3159	78.05	453.221
5.30953	0.49971	5	1.09324	0.05275	0.05241	0.21991	0.000502497	-3.93676	-58.6614	18.1865	0.09492	20.9959	66.1818	293.231
4.34523	0.67426	4	1.04028	0.01876	0.00898022	0.09517	0.000153572	-0.20049	-58.0274	14.7606	0.11339	19.9875	55.6631	230.461
3.51459	0.81652	6	1.1229	0.02759	0.01522	0.13523	0.000275368	4.73919	-32.2646	11.2638	0.12549	19.5107	50.8251	170.459
3.9704	0.71425	6	1.07326	0.03098	0.02227	0.15572	0.000435256	3.70819	-41.1006	13.4722	0.11877	19.2491	53.5332	202.285
2.13521	0.64533	8	1.06855	0.02613	0.02782	0.17507	0.000470043	-1.35344	-33.9251	15.7531	0.10532	20.6219	59.7662	251.256
2.56414	0.66368	6	1.08957	0.04344	0.03719	0.18576	0.000358241	3.45297	-30.9608	16.2595	0.09936	21.7367	63.3907	272.549
2.32503	0.79555	6	1.14385	0.063	0.04565	0.18791	0.000410163	-0.76328	-34.9326	14.4923	0.09745	23.9192	64.7536	263.447
2.81208	0.65823	4	1.03589	0.01734	0.01015	0.09852	0.000149496	-0.18011	-43.7702	14.2019	0.11904	18.8649	52.9421	209.543
5.02442	0.43993	6	1.02779	0.01822	0.00778858	0.10247	0.000114229	-4.70573	-56.6875	19.1501	0.09713	21.3246	64.8962	318.482
3.97508	0.52728	8	1.07566	0.04582	0.04675	0.21477	0.000663352	2.37252	-45.5618	15.8893	0.10925	18.7001	57.9017	230.043
4.22785	0.65395	9	1.08669	0.04702	0.03798	0.19955	0.000430711	-3.43775	-57.9779	14.731	0.11106	19.4716	56.9045	221.761
3.4309	0.81593	4	1.18186	0.09655	0.04484	0.20735	0.000309208	6.47309	-35.3733	13.3662	0.0995	23.1187	63.1732	224.854
2.62367	0.8036	3	1.08913	0.01581	0.00589889	0.09767	7.49945e-05	-1.33522	-38.9334	13.2396	0.11011	22.2451	57.2899	228.79
3.34455	0.80776	5	1.12206	0.03685	0.02696	0.1506	0.000492432	-0.43565	-39.9261	12.0314	0.1163	20.409	53.8219	188.371
3.62696	0.69997	9	1.10519	0.03906	0.04862	0.20633	0.000661483	1.52959	-32.9393	17.1389	0.0912	23.9982	69.3561	318.665
2.51734	0.70414	8	1.07139	0.02997	0.01954	0.1262	0.00021193	-1.18609	-36.0472	17.8716	0.08994	25.1693	70.3225	348.367
5.56774	0.80024	4	1.08346	0.02333	0.01011	0.09924	9.4034e-05	-2.70473	-64.8204	14.0695	0.10398	23.4618	60.5597	256.666
11.5084	0.71655	4	1.07659	0.02794	0.02072	0.14096	0.00024577	-2.07158	-61.5395	14.2291	0.11175	20.3989	56.4051	223.656
8.08654	0.84711	9	1.18077	0.03895	0.03074	0.17482	0.000271795	-0.2214	-64.7273	13.4535	0.09683	25.3162	65.0424	261.139
3.58517	0.6454	4	1.03409	0.01628	0.00590558	0.0899	0.000110471	5.19667	-41.5859	14.7957	0.11545	19.3701	54.5475	223.634
4.11697	0.78876	3	1.10957	0.03705	0.02447	0.1514	0.000300264	0.12174	-35.95	15.3969	0.09424	25.0477	66.8559	297.336
5.60595	0.43952	5	1.05692	0.03272	0.03778	0.18239	0.000378491	0.06502	-66.7879	19.1181	0.09398	21.284	66.6566	316.553
6.44799	0.51955	8	1.04195	0.0279	0.02612	0.15176	0.000279828	0.21057	-71.5456	17.4726	0.10254	20.4491	61.52	278.985
4.07882	0.61894	4	1.04919	0.02537	0.0237	0.15347	0.000316991	0.14464	-51.2624	15.2461	0.11195	19.4109	56.206	229.939
4.15778	0.68188	6	1.07904	0.02886	0.01493	0.14755	0.000409463	0.30911	-41.8467	15.8724	0.1031	21.6995	61.4713	264.485
3.778	0.61951	5	1.0936	0.03857	0.02905	0.15431	0.000322262	-0.24589	-34.2245	18.2202	0.09246	23.2108	68.6139	319.269
3.02608	0.48117	3	1.02293	0.01527	0.00492622	0.08559	7.05268e-05	0.20385	-39.9282	16.4364	0.11239	18.7497	56.0463	239.947
5.56025	0.60216	4	1.09475	0.06087	0.03221	0.15585	0.000149294	-0.72171	-44.2515	19.9223	0.08381	24.9535	75.0776	372.254
6.31987	0.50877	6	1.03118	0.02023	0.02007	0.1185	0.000193457	-0.3157	-61.8977	21.8869	0.08287	25.4231	76.0002	433.749
5.6909	0.77642	3	1.06462	0.01395	0.00177853	0.07637	5.23158e-05	-0.07047	-60.4	12.9653	0.11736	20.5726	53.6638	208.196
5.75224	0.80531	7	1.1804	0.04973	0.03483	0.18153	0.000304721	-0.20874	-52.5901	15.901	0.08703	26.8211	72.5283	322.27
4.63027	0.69987	9	1.21411	0.09687	0.04227	0.21743	0.000220584	0.16952	-49.2337	16.7577	0.08141	23.4612	76.7826	271.212
4.54059	0.46102	5	1.09029	0.05201	0.04817	0.19775	0.000367049	0.38038	-48.9602	19.4824	0.09024	21.9548	69.4534	322.666
10.9036	0.72998	4	1.04783	0.013	0.005648	0.08828	8.35875e-05	-0.39761	-85.8654	14.7094	0.10864	21.5217	57.9018	247.673
6.84864	0.7337	5	1.06834	0.02337	0.01915	0.1281	0.000172365	0.00755369	-74.1338	16.0168	0.0982	23.5725	64.1558	293.907
5.10723	0.4893	9	1.05216	0.03207	0.03329	0.16243	0.000281391	0.20434	-44.809	19.793	0.09059	22.6953	69.565	349.464
6.24672	0.82378	5	1.09778	0.02211	0.01385	0.10683	0.000166347	-0.36086	-61.643	13.7543	0.10245	24.262	61.6256	260.521
5.39673	0.82088	5	1.09644	0.02129	0.00838241	0.10254	9.9567e-05	0.23764	-45.567	13.5791	0.10417	23.7774	60.4669	252.835

## Sheet: Sheet 4 - Table 2
Cell line “HGPS2”=HGADFN167; Rows=single cells; Columns=nuclear shape parameters
St. Dev. Intensity	Eccentricity	Invaginations	Circularity	Solidity (Inv.)	Mean Neg. Curvature	St. Dev. Curvature	Tortuosity	BP Intensity	Mean Intensity (inv.)	Minor axis length	Mean Curvature (inv.)	Major axis Length	Perimeter	Area
12.3714	0.76164	4	1.09364	0.03088	0.01877	0.13891	0.000111235	0.40162	-74.8444	13.9702	0.10821	21.5591	58.1257	232.038
18.6553	0.45211	1	1.01192	0.01083	0.00100476	0.07118	6.61195e-05	-0.05156	-104.092	14.6678	0.12772	16.4445	49.2529	188.975
8.07195	0.41391	5	1.0282	0.02042	0.01594	0.11854	0.000194833	0.82321	-59.4074	19.9176	0.09373	21.8799	67.2078	339.721
23.5764	0.70637	5	1.04861	0.01398	0.0056743	0.09533	0.000113213	-0.67205	-79.0841	14.6456	0.11116	20.6905	56.7175	236.962
8.28103	0.61889	2	1.02729	0.01347	0.00168134	0.07551	6.95227e-05	0.13808	-49.7903	13.5952	0.12823	17.3083	49.1214	183.476
20.9386	0.54106	3	1.01984	0.01307	0.00534495	0.08075	8.0642e-05	-0.23756	-112.911	16.9794	0.1065	20.1899	59.0813	268.304
9.30605	0.77397	5	1.0685	0.01205	0.00344629	0.0919	0.000111642	0.46417	-69.09	15.4486	0.09843	24.3968	64.0664	295.369
13.0552	0.54921	6	1.02964	0.01976	0.01496	0.11647	0.000174008	0.07592	-110.708	17.9653	0.09954	21.4977	63.2444	301.748
15.5909	0.36706	6	1.01831	0.01694	0.00703659	0.10645	0.000185505	0.67714	-96.6213	16.642	0.11436	17.8908	55.0488	233.037
9.5094	0.65878	5	1.09261	0.05055	0.03435	0.17067	0.000339894	0.51714	-65.9453	18.4851	0.08843	24.5702	71.4898	346.512
11.2275	0.46526	4	1.01994	0.01401	0.00422323	0.0896	0.000105492	0.70827	-68.9469	15.3973	0.12068	17.3946	52.1849	209.074
6.01176	0.67671	4	1.04439	0.0204	0.01589	0.11215	0.000179095	-0.0138	-41.0403	17.3747	0.0956	23.599	65.8562	320.288
15.2253	0.72488	5	1.05208	0.01891	0.00996401	0.09191	9.50729e-05	-0.80118	-66.0501	16.3566	0.09798	23.744	64.3715	303.047
9.29612	0.70382	9	1.08329	0.03751	0.02989	0.1557	0.000295009	-0.27994	-58.0316	16.4787	0.09674	23.197	65.3912	295.444
7.57527	0.79177	7	1.08406	0.02401	0.01429	0.11311	0.000153023	0.71137	-41.5216	14.5839	0.10126	23.8758	62.2396	271.089
3.77663	0.45819	2	1.01273	0.01084	0.00111118	0.0632	6.73604e-05	-0.11414	-46.9598	19.444	0.09628	21.8753	65.447	333.14
9.81886	0.46524	1	1.01232	0.01255	0.000304043	0.05622	6.94313e-05	-0.20567	-64.9372	14.7102	0.12709	16.6182	49.6083	191.544
4.1993	0.69178	5	1.04648	0.01972	0.0060376	0.10735	0.00015901	-0.14271	-35.6191	13.1695	0.12502	18.2374	50.42	187.649
8.22384	0.84229	6	1.14376	0.03292	0.01907	0.14974	0.000213513	-1.2574	-48.204	10.7548	0.12517	19.9523	50.3203	163.606
10.8955	0.40284	3	1.00994	0.01152	0.0011042	0.05519	7.86904e-05	-0.15184	-76.619	17.9365	0.10609	19.5969	59.3912	275.56
3.96859	0.45889	6	1.0406	0.03017	0.02155	0.1499	0.000281512	-0.26039	-42.4158	18.0609	0.1012	20.3276	62.3615	286.419
8.14599	0.77663	4	1.07172	0.01888	0.0060698	0.10071	8.70619e-05	-0.37836	-61.7879	12.6442	0.11984	20.0715	52.6219	197.146
8.86502	0.36952	10	1.05335	0.03461	0.02086	0.14176	0.00026275	-0.41063	-48.5891	18.3342	0.10146	19.7307	62.2027	278.788
18.8296	0.47568	6	1.03238	0.01812	0.00558841	0.09327	0.000169876	-0.95606	-72.4818	16.2185	0.11369	18.4382	55.5853	231.78
3.07724	0.55356	6	1.03421	0.0166	0.00822184	0.10247	0.00015359	-0.36454	-35.6032	16.4082	0.10908	19.7022	57.8596	250.817
3.60177	0.75067	7	1.11542	0.0384	0.02295	0.15975	0.000253161	-0.10465	-29.7906	13.9538	0.10905	21.1204	58.0003	223.705
10.5985	0.56453	0	1.01977	0.01801	0	0.09012	0.000118695	0.07114	-55.9498	5.16169	0.34913	6.25346	18.0741	25.1655
6.41108	0.87208	5	1.19637	0.09031	0.03145	0.16726	0.000296218	0.18719	-45.8877	12.0362	0.10236	24.5957	61.5406	219.342
11.1857	0.67838	9	1.07618	0.03103	0.01881	0.14533	0.000426394	-0.63934	-58.3865	15.8108	0.10354	21.5197	61.3458	263.002
10.2968	0.7511	2	1.06163	0.01805	0.00540771	0.09167	0.00012415	-0.3154	-80.7627	13.7763	0.11339	20.8672	55.7752	225.125
8.5098	0.49593	7	1.04358	0.02773	0.02515	0.1436	0.000262646	-0.31559	-67.7898	16.9322	0.1066	19.4989	59.1874	256.852
7.13672	0.67957	7	1.07305	0.02508	0.01646	0.12932	0.000181597	0.20842	-43.0046	16.056	0.10218	21.8862	61.7714	269.345
11.9015	0.58298	7	1.02823	0.01394	0.00767495	0.08251	0.000114188	0.07856	-63.6543	19.7232	0.08986	24.275	70.2145	373.525
11.8564	0.61392	4	1.03898	0.01238	0.00261471	0.10011	0.000101778	0.78379	-67.7079	15.2582	0.1136	19.3296	55.3982	229.307
7.24052	0.47946	10	1.07099	0.03536	0.04536	0.19609	0.000523098	-0.25349	-40.8185	21.2072	0.08381	24.166	75.3838	396.387
15.5192	0.22071	7	1.13895	0.07325	0.05623	0.22961	0.000546402	-0.85797	-59.9383	21.5069	0.08399	22.0507	75.6289	353.708
5.30211	0.8142	4	1.11896	0.03817	0.02744	0.17175	0.000366224	0.25257	-49.1746	11.9428	0.11769	20.5702	53.8343	190.096
3.88649	0.71672	5	1.07649	0.0415	0.03734	0.18818	0.00053205	0.55992	-38.4026	14.1518	0.11107	20.2933	56.7245	222.953
6.23614	0.56056	4	1.05569	0.03234	0.02432	0.17942	0.000421421	0.37747	-54.436	13.8325	0.12646	16.7037	49.901	179.216
3.24423	0.5542	9	1.03215	0.01507	0.00683236	0.09204	0.000184196	6.31322	-34.4778	18.8119	0.09512	22.6002	66.3816	331.183
8.34123	0.61772	3	1.04426	0.02577	0.01646	0.13111	0.00019894	-1.91768	-68.0462	14.8452	0.1158	18.8774	54.4244	218.222
4.94951	0.62089	6	1.03923	0.0202	0.00987358	0.12271	0.000237657	2.34311	-57.2936	14.9459	0.11569	19.0662	54.7599	223.072
4.32112	0.8691	7	1.23529	0.0981	0.04657	0.23667	0.00058261	3.882	-39.274	11.3243	0.10666	22.8941	59.2962	193.405
3.69739	0.33374	8	1.03939	0.02618	0.02711	0.15163	0.000293168	3.0712	-34.2291	20.8078	0.09056	22.0733	69.604	357.439
2.91846	0.64102	11	1.07335	0.04268	0.03784	0.18642	0.000497426	-0.21114	-29.4224	18.912	0.08687	24.6403	72.4039	362.013
4.38465	0.42115	5	1.0353	0.0248	0.01447	0.13464	0.000243599	-4.67408	-43.1095	15.7268	0.11835	17.3396	53.4321	212.614
8.33765	0.82366	8	1.21534	0.09315	0.04617	0.19318	0.000300892	-0.21369	-70.5828	16.139	0.08252	28.4597	76.8814	334.919
6.71329	0.39577	10	1.03466	0.02226	0.02467	0.13132	0.000249762	-0.06586	-44.7544	23.2378	0.08034	25.3038	78.4994	458.767
6.42528	0.72537	4	1.04447	0.01321	0.00323227	0.08169	7.12313e-05	-0.17991	-73.0106	14.0082	0.11477	20.3501	54.8353	223.516
6.38735	0.29078	5	1.02409	0.01882	0.01438	0.11159	0.000154405	0.72019	-48.0326	17.4774	0.11003	18.2667	57.1959	248.62
17.3999	0.78291	3	1.10042	0.04561	0.02581	0.13656	0.000171885	-0.6798	-81.3298	15.2406	0.09642	24.4973	65.2079	284.09
8.53887	0.41823	3	1.01791	0.01452	0.00504592	0.08561	0.000194619	0.34402	-36.8554	16.2003	0.11645	17.835	54.2288	226.287
5.7037	0.4559	7	1.12999	0.07877	0.05443	0.22745	0.00047912	0.62091	-46.3697	18.5556	0.09265	20.8483	67.9679	285.913
19.5658	0.66111	4	1.03108	0.0131	0.00393171	0.08076	0.000103264	-0.45257	-101.732	14.2741	0.11888	19.0247	53.0114	212.6
6.51059	0.34747	4	1.01743	0.01188	0.00394734	0.08141	0.00010753	0.47334	-57.3527	17.7695	0.1079	18.9503	58.4181	262.729
7.32868	0.67376	6	1.07355	0.02971	0.02324	0.15225	0.000278921	-0.05917	-61.3386	14.3858	0.11416	19.4679	55.1995	214.49
13.8604	0.85108	9	1.13611	0.01876	0.00943555	0.10085	9.0148e-05	-0.46543	-101.529	15.6055	0.08522	29.7223	73.8568	357.7
6.34127	0.67924	6	1.05492	0.02612	0.02207	0.14804	0.000409596	-0.36747	-66.1863	14.8269	0.1111	20.2023	56.9097	234.072
3.50609	0.6786	7	1.04762	0.02091	0.01565	0.11547	0.000154435	0.04403	-42.0445	17.3004	0.09569	23.5539	65.885	318.028
19.8862	0.63354	4	1.03809	0.0138	0.00611466	0.1034	9.32319e-05	-0.2408	-113.409	16.7103	0.10246	21.5975	61.3971	281.882
18.7198	0.80931	7	1.17144	0.07048	0.05321	0.20839	0.000401245	-0.10876	-78.3797	15.3727	0.08902	26.1717	70.8766	306.27
6.92545	0.37529	2	1.01066	0.01078	0.00187703	0.06661	6.76111e-05	0.39533	-54.8555	19.2299	0.09949	20.7463	63.2999	312.507
5.94943	0.59788	7	1.06393	0.03027	0.02353	0.14817	0.000257434	0.19568	-38.0178	20.3191	0.08443	25.3487	74.9086	399.124
7.14165	0.53735	11	1.05511	0.03531	0.02706	0.15321	0.000297569	0.38874	-54.5062	20.1474	0.08785	23.8894	71.8933	371.671
9.64474	0.72661	1	1.04273	0.01407	0.00300897	0.0753	5.22082e-05	0.48825	-64.1751	12.5392	0.12843	18.2507	49.0452	179.054
16.5582	0.28063	7	1.0329	0.02187	0.01784	0.11868	0.000193888	-0.39936	-92.7555	20.038	0.09593	20.8769	65.9439	325.352
10.1201	0.65483	5	1.06988	0.02813	0.01606	0.12698	0.000186258	-1.61976	-76.0847	15.8916	0.10502	21.027	60.0734	254.818
31.7258	0.78783	5	1.10498	0.03742	0.01848	0.12561	0.000122937	0.30268	-91.8814	14.1641	0.1036	22.9978	60.7082	250.389
9.64329	0.70089	1	1.0351	0.01263	1.9373e-06	0.06802	3.34019e-05	0.1619	-83.9542	12.3455	0.13353	17.3084	47.1136	167.476
12.6409	0.75633	2	1.05682	0.01219	0.0017419	0.08599	7.1784e-05	0.04474	-67.6179	11.9159	0.1307	18.2149	48.1836	169.483
10.1488	0.59141	3	1.02611	0.01171	0.00305664	0.07264	4.66325e-05	0.43211	-64.1794	16.3686	0.10786	20.2991	58.3406	259.159
11.1175	0.81086	8	1.18094	0.07759	0.04513	0.22536	0.000520385	0.50964	-57.1371	13.46	0.10035	22.9994	62.4425	228.61
8.3914	0.84027	7	1.10962	0.01886	0.00644816	0.08677	0.00011098	-2.9189	-60.5923	14.6965	0.09324	27.1067	67.7283	311.414
4.08865	0.56559	8	1.0517	0.02384	0.02113	0.15445	0.000522957	2.35441	-47.2406	15.6345	0.11231	18.9582	56.4835	231.183
5.52218	0.45031	6	1.01511	0.01112	0.00573102	0.07429	9.73527e-05	-0.31081	-57.9198	19.6797	0.09506	22.0408	66.2895	339.942
6.9064	0.70473	5	1.06286	0.02686	0.01742	0.1478	0.000294495	0.11741	-66.9795	15.0437	0.10692	21.2041	58.9416	247.923
6.90684	0.49711	9	1.06139	0.03799	0.04113	0.1984	0.000593123	-0.23781	-43.018	18.2323	0.09829	21.0126	64.9196	299.496
3.98047	0.75924	3	1.06787	0.01433	0.0037031	0.10242	0.00011944	0.26449	-39.5157	13.4627	0.11472	20.6861	55.0447	217.65
3.63449	0.68272	5	1.04699	0.01923	0.00963514	0.1059	0.000157491	-3.93253	-36.9658	14.3429	0.11563	19.6295	54.5298	219.352
4.84742	0.8451	3	1.15044	0.04942	0.0274	0.15428	0.000250556	-4.08799	-42.3418	13.0145	0.10183	24.3438	61.8095	239.872
6.49621	0.37135	10	1.0278	0.01698	0.01038	0.10067	0.000201281	-0.16753	-67.2497	21.3392	0.0888	22.9826	71.2612	383.213
2.96552	0.46631	4	1.02871	0.01528	0.00461364	0.09097	9.65185e-05	3.09103	-39.5707	15.7753	0.1174	17.8328	53.6804	217.964
5.07042	0.71325	9	1.05523	0.02063	0.00432429	0.10209	0.000181185	-2.46407	-63.6457	13.9888	0.11589	19.9582	54.8033	218.748
8.1753	0.66238	7	1.04305	0.01541	0.00402951	0.09406	0.000136021	-0.75724	-68.2719	15.7621	0.10708	21.0394	59.005	258.207
2.65724	0.73029	7	1.07125	0.02674	0.02511	0.13637	0.000230924	9.58622	-37.3863	18.0416	0.08719	26.4098	72.4455	370.277
4.30282	0.67222	6	1.05781	0.02357	0.00671901	0.12258	0.000210134	4.53382	-42.4376	13.1416	0.12662	17.7504	50.0271	180.397
5.46507	0.62342	6	1.04639	0.02228	0.011	0.12653	0.000163416	-4.03659	-64.3166	14.5199	0.11811	18.5703	53.3987	209.43
4.46764	0.8377	4	1.15422	0.04384	0.01904	0.14032	0.000137164	3.59772	-35.8666	11.9163	0.11312	21.8194	55.6715	196.956
8.44442	0.57641	4	1.0365	0.01711	0.00972374	0.09315	9.19552e-05	-1.43771	-61.5993	17.2411	0.10268	21.0989	61.4527	282.066
4.34891	0.69873	4	1.05916	0.02149	0.01551	0.13051	0.000225732	2.63489	-50.0074	14.6805	0.11068	20.521	56.9624	233.742
7.83669	0.64227	4	1.02838	0.01327	0.00456956	0.0735	9.69004e-05	-0.28638	-72.2423	15.9115	0.10804	20.7592	58.3815	258.804
7.50569	0.47099	4	1.02832	0.02157	0.013	0.12107	0.000243088	-0.31177	-67.0762	15.9043	0.11589	18.0293	54.5198	224.272
5.04266	0.28649	4	1.0136	0.0145	0.00378371	0.07889	0.000155011	-0.27778	-54.7728	17.4739	0.11133	18.2383	56.7564	249.651
5.805	0.62583	8	1.06503	0.02323	0.01581	0.13744	0.000243951	-2.95181	-60.8117	16.6546	0.10206	21.3531	61.8635	273.191
5.97248	0.41435	3	1.02378	0.01849	0.00626448	0.09381	0.000176243	1.54682	-52.7982	15.5359	0.12127	17.0702	52.0964	206.624
5.84903	0.55257	7	1.02647	0.01555	0.00420423	0.08635	0.000120683	-2.88634	-64.2878	17.752	0.1012	21.299	62.4222	295.818
3.02477	0.57958	7	1.0412	0.01676	0.00904758	0.10275	0.000108437	5.84024	-36.6899	18.9189	0.0929	23.2159	67.8994	341.079
5.42936	0.78133	8	1.0897	0.02433	0.01611	0.11983	0.00019533	3.17287	-57.0607	15.4329	0.09649	24.7276	65.3943	294.852
3.63168	0.45738	6	1.0505	0.03455	0.0304	0.16226	0.000282133	-4.66491	-41.5121	17.5755	0.1036	19.7639	61.0654	269.895
12.8216	0.51177	6	1.03183	0.01269	0.00295264	0.08766	0.000102836	-0.63945	-71.9511	16.9598	0.10758	19.7409	58.6832	259.24
5.59154	0.16214	8	1.02244	0.01772	0.00698348	0.10417	0.000205357	0.43525	-40.5223	17.9557	0.10918	18.1965	57.8058	254.858
28.1506	0.65891	2	1.03237	0.01696	0.00278694	0.10351	0.000112055	-0.53654	-82.9431	9.02735	0.1879	12.001	33.4892	84.5972
3.77164	0.76168	11	1.08429	0.02287	0.02495	0.13158	0.000375902	0.81118	-36.5012	21.4613	0.07079	33.122	89.5681	555.652
8.53954	0.56599	7	1.05548	0.02891	0.02872	0.1572	0.000327624	-0.30179	-71.4946	18.8136	0.09249	22.8206	68.181	333.548
4.53698	0.53481	4	1.03723	0.02179	0.01346	0.11935	0.000279512	-0.21519	-50.0532	13.8706	0.12973	16.4154	48.8221	177.179
6.35856	0.21583	5	1.02688	0.0193	0.01069	0.10477	0.000218643	-1.51891	-45.5442	17.203	0.11317	17.6183	55.8914	236.185
4.74688	0.57526	8	1.08524	0.04309	0.0388	0.19414	0.000541058	0.95922	-40.4608	15.8885	0.10776	19.4243	58.8511	236.776
4.99063	0.71401	2	1.05466	0.02009	0.00458006	0.11525	0.00017397	0.14215	-42.3121	9.30453	0.17376	13.2896	36.2876	96.2342
6.59516	0.78387	3	1.07613	0.02676	0.00819858	0.13125	0.000242991	0.46108	-39.1886	8.72316	0.17178	14.0487	36.7681	95.6521
4.47246	0.66591	10	1.08873	0.03889	0.02519	0.14703	0.00021046	1.48906	-34.3582	19.9194	0.08201	26.7006	77.3535	409.789
11.3317	0.66526	6	1.05372	0.02462	0.01384	0.11687	0.000211023	-0.55418	-70.2271	16.0658	0.10409	21.5182	60.7536	267.804
9.71107	0.50635	11	1.06674	0.03064	0.04058	0.18203	0.000581457	-0.57645	-48.3706	23.5566	0.07501	27.3173	84.3497	499.811
5.03327	0.7631	4	1.05751	0.01574	0.00320457	0.09282	9.69892e-05	0.64658	-51.0359	12.4897	0.12365	19.3255	50.8847	188.639
12.2356	0.62193	8	1.23522	0.13314	0.06247	0.23561	0.000329945	0.30251	-94.3751	21.7252	0.06968	27.7435	90.0979	429.351
5.20819	0.60551	7	1.04504	0.01892	0.01239	0.11526	0.000140813	0.76208	-42.9358	18.3583	0.09427	23.0679	66.797	329.148
15.4599	0.68876	8	1.07494	0.02569	0.02069	0.1505	0.000323989	0.18239	-64.4677	16.6389	0.09777	22.9506	64.6456	294.183
17.9103	0.79392	11	1.13261	0.05028	0.03039	0.16002	0.000240956	0.33592	-53.9833	16.6042	0.08601	27.3089	73.2961	347.242
14.5054	0.71537	9	1.0856	0.03347	0.02463	0.13392	0.000180767	0.44207	-76.0427	18.9492	0.08338	27.119	75.5295	393.873
6.87624	0.5006	10	1.05464	0.02994	0.02077	0.12619	0.000222966	0.34292	-51.5523	20.6277	0.08722	23.8285	72.4568	378.54
6.74348	0.40999	5	1.04674	0.02967	0.02797	0.15277	0.00026413	0.02603	-62.2286	20.7589	0.08839	22.7597	71.1234	367.639
5.90994	0.56435	8	1.06544	0.02968	0.02357	0.14552	0.000257213	0.37618	-56.6517	17.5947	0.09914	21.3131	63.5611	286.378
3.66196	0.7517	8	1.09709	0.03136	0.01992	0.14619	0.000284366	0.3023	-31.1924	14.146	0.10826	21.4494	58.5027	233.772
5.47312	0.86575	8	1.15113	0.02929	0.01697	0.11492	0.00011178	-0.10104	-54.6861	14.3719	0.08932	28.716	70.5778	319.323
6.45897	0.42634	6	1.05813	0.03767	0.03281	0.17502	0.000329894	-0.06348	-54.917	17.0348	0.10709	18.8321	59.0883	248.729
4.29571	0.75983	5	1.05567	0.01461	0.00392343	0.0801	8.89518e-05	0.22967	-45.7502	13.9977	0.11092	21.5309	56.8451	236.361
8.46322	0.54653	6	1.09345	0.04421	0.02798	0.16715	0.000303747	-0.1224	-60.6344	18.796	0.09167	22.4446	68.8414	317.175
4.9356	0.36218	3	1.02082	0.01807	0.00731004	0.11625	0.000218229	0.06317	-56.8657	13.7486	0.13858	14.75	45.525	158.459
8.60607	0.58973	1	1.01778	0.01233	0.000314212	0.0695	6.26243e-05	0.22573	-69.6923	12.8287	0.13828	15.8849	45.483	159.986
5.75803	0.58076	5	1.04004	0.02391	0.01471	0.13217	0.000210377	0.03139	-47.7858	15.2097	0.11525	18.6835	54.7034	221.345
3.82873	0.68187	3	1.04234	0.01668	0.00736341	0.08874	8.9898e-05	-0.16316	-39.9304	15.2588	0.10901	20.8602	57.8502	248.218
2.09774	0.6053	4	1.05576	0.02972	0.02546	0.16262	0.000426002	6.15071	-35.8694	14.0478	0.12217	17.648	51.7658	192.956
4.4181	0.74561	9	1.06461	0.01976	0.01181	0.11926	0.000244174	1.87399	-50.001	14.9318	0.10458	22.4073	60.442	262.055
4.2212	0.62916	5	1.04153	0.02168	0.0105	0.09929	0.000126307	2.73174	-36.6078	16.2528	0.10569	20.9099	59.779	264.44
2.99524	0.65636	9	1.04249	0.01723	0.01009	0.10531	0.000233257	2.18728	-31.3057	16.6094	0.10179	22.0153	62.1984	286.091
3.92584	0.49795	7	1.05139	0.02588	0.01337	0.12532	0.00024775	-0.30407	-47.884	16.789	0.10791	19.36	58.6048	248.986
7.23746	0.55877	6	1.02811	0.01706	0.00582241	0.08959	0.000215974	-0.76237	-59.6882	16.2957	0.11019	19.6495	57.5737	250.756
2.71899	0.79462	13	1.09918	0.03493	0.01599	0.12723	0.000280635	-2.61565	-39.8253	17.0121	0.08605	28.0215	73.7683	370.465
3.95477	0.09343	4	1.02562	0.01535	0.00933623	0.10398	9.9375e-05	-4.41879	-47.6683	17.931	0.10948	18.0098	57.5663	251.278
4.16872	0.91828	9	1.2991	0.07125	0.03182	0.18346	0.00047135	0.1811	-38.3425	10.9163	0.09628	27.5715	65.5272	227.622
7.86106	0.55699	4	1.02466	0.01265	0.00321318	0.08241	0.000120311	0.27113	-57.5194	17.2868	0.10392	20.8145	60.6907	280.937
5.85705	0.62898	9	1.06765	0.04203	0.03615	0.18244	0.000409373	2.88785	-45.645	16.558	0.10102	21.2987	62.3621	273.357
4.96518	0.50177	7	1.02818	0.01557	0.01212	0.1012	0.000133034	1.72988	-37.4197	19.6445	0.09285	22.7103	67.8516	347.739
4.13424	0.52554	3	1.07349	0.04458	0.03792	0.19119	0.000345007	-1.8185	-46.8921	16.1115	0.10759	18.9375	58.1977	232.169
6.23071	0.68609	2	1.0892	0.05143	0.02567	0.14463	0.000134579	0.39846	-50.9784	14.8567	0.10868	20.4211	57.9512	228.325
6.80651	0.73654	10	1.06669	0.02261	0.01665	0.11176	0.000172942	-0.3103	-64.7913	19.1697	0.08199	28.341	76.8813	422.785
7.58365	0.43512	4	1.02316	0.0181	0.00748594	0.11225	0.000178232	-0.26454	-75.4277	14.9041	0.12533	16.5533	50.273	192.752
18.6358	0.70823	5	1.04483	0.01689	0.00684833	0.09528	0.000117206	0.10213	-86.0146	13.5721	0.1201	19.2243	52.4901	203.902
12.3604	0.67389	4	1.0372	0.01501	0.00751533	0.08354	9.40706e-05	0.06979	-77.917	17.2006	0.09733	23.2809	64.7061	312.991
4.62724	0.68871	6	1.10638	0.0503	0.02858	0.16177	0.000267232	0.16323	-40.7694	16.6155	0.09529	22.9168	65.904	286.698
3.39301	0.4488	9	1.05412	0.02929	0.03207	0.14405	0.000225933	-2.48231	-42.8151	23.1981	0.07821	25.9594	80.5688	467.14
2.81102	0.68343	4	1.04228	0.0169	0.01286	0.11084	0.000194409	2.15791	-35.302	13.5538	0.12226	18.5663	51.548	196.843
72.5658	0.41188	0	1.00867	0.01227	0	0.07012	5.76108e-05	-1.25748	-126.616	8.54333	0.22218	9.3755	28.3021	62.7728
5.20003	0.70377	6	1.06987	0.02953	0.00897893	0.1342	0.000307332	-0.58464	-56.582	12.3817	0.13075	17.4286	48.5628	167.759
3.68764	0.54019	4	1.03367	0.0189	0.01262	0.1198	0.000185685	2.32508	-45.639	14.6733	0.12209	17.4361	51.6316	199.523
0.93558	0.7528	0	1.05838	0.01923	0	0.14069	0.000569564	-0.66939	-48.6275	2.06029	0.75687	3.12997	8.4254	5.14922
0.89437	0.48315	0	1.03236	0.03731	0	0.03284	0.000197522	2.99314	-44.3798	1.89192	0.98984	2.16086	6.50862	3.18281
2.84436	0.63268	4	1.03971	0.01851	0.00373685	0.09715	0.000146785	-3.04156	-55.2429	12.6612	0.13568	16.3493	46.5834	161.526
3.09192	0.28945	4	1.03767	0.02609	0.01455	0.12836	0.000270627	0.79273	-46.1181	15.1795	0.12641	15.8583	50.2706	187.087
1.80877	0.67283	7	1.07724	0.02975	0.01296	0.11897	0.000251819	7.40795	-35.3882	15.6575	0.10578	21.1647	60.3732	254.02
1.79837	0.56926	3	1.03035	0.0185	0.00428244	0.10231	0.000164577	-2.20664	-34.7513	13.5915	0.13096	16.5314	48.2074	175.554
1.7002	0.42162	7	1.03031	0.01862	0.01352	0.1093	0.000222264	8.69242	-31.6202	20.7141	0.09035	22.8437	70.1293	369.523
3.7889	0.63323	5	1.04166	0.02397	0.01593	0.12761	0.000256283	-4.25019	-58.6149	14.5519	0.11734	18.8019	53.8165	214.203
5.46862	0.59965	0	1.02692	0.01608	0	0.07517	0.0001171	-4.22257	-56.134	11.4412	0.15422	14.2968	41.0634	128.119
3.95379	0.44482	1	1.02717	0.02128	0.00413058	0.10477	0.000237453	1.86259	-51.3335	12.412	0.15042	13.8586	42.1428	134.416
2.16903	0.71566	6	1.05188	0.01959	0.00513605	0.09749	0.000199407	6.33177	-41.1044	13.4188	0.1205	19.2123	52.5687	201.888
3.7955	0.55454	8	1.02758	0.01511	0.01213	0.09543	0.000170182	-4.03116	-55.1938	20.6142	0.08691	24.772	72.6984	400.024
7.32619	0.57693	5	1.04068	0.01996	0.01212	0.1112	0.00011803	0.10794	-73.3564	17.034	0.10316	20.8548	61.0661	276.168
6.55221	0.33371	6	1.05652	0.02549	0.02246	0.17152	0.000373667	-0.14799	-67.5557	18.0013	0.1039	19.096	60.8207	266.267
4.29921	0.66652	3	1.02899	0.01242	0.00281945	0.06852	8.83793e-05	-2.69341	-56.6516	16.2675	0.10407	21.8213	60.5608	278.585
2.80569	0.40578	6	1.02111	0.01399	0.00884017	0.09647	0.000112196	4.30508	-43.4721	19.2062	0.09811	21.014	64.2371	315.589
15.4811	0.52149	4	1.02574	0.01603	0.01498	0.12182	0.000224482	-0.8384	-76.8756	17.6823	0.10245	20.7233	61.489	286.886
5.3563	0.30648	3	1.01574	0.01409	0.00466386	0.08137	0.000110192	-0.32036	-47.7974	17.5642	0.11	18.4521	57.3441	253.87
10.8553	0.60853	6	1.03165	0.01896	0.00880635	0.10528	0.000160546	0.04068	-76.7244	15.7002	0.1111	19.7852	56.7701	242.842
6.18163	0.79982	5	1.10357	0.02161	0.00912065	0.11536	0.000163912	-0.0741	-56.5347	14.2608	0.10205	23.7584	62.093	263.427
6.16024	0.56898	3	1.03414	0.01698	0.0075272	0.12243	0.000301963	-0.11827	-67.1374	14.5667	0.12195	17.7136	51.79	201.446
8.20842	0.74425	4	1.05809	0.02142	0.01015	0.10733	0.000139403	0.38563	-59.2472	13.5574	0.11573	20.2986	54.3939	214.391
10.0956	0.57595	7	1.03709	0.02232	0.01369	0.1053	0.000128604	-0.18287	-73.1118	20.8169	0.08456	25.4646	74.4529	412.23
9.59827	0.80618	3	1.15081	0.03367	0.01161	0.13668	0.000138	0.61561	-62.3491	12.8669	0.11041	21.7466	56.9669	207.397
7.22135	0.58623	8	1.0379	0.01748	0.0124	0.11358	0.000168069	-5.01093	-72.9002	17.0856	0.10277	21.0895	61.3399	280.324
10.2192	0.51631	4	1.02007	0.01283	0.00379045	0.0791	9.20125e-05	-1.88087	-87.8691	16.835	0.10854	19.6579	58.0177	258.553
3.74526	0.6106	6	1.04443	0.02007	0.01195	0.1201	0.000262809	9.44547	-49.8855	15.0019	0.11521	18.9433	54.7965	220.931
5.30373	0.78541	5	1.09999	0.03009	0.01627	0.12576	0.000140192	-1.4356	-57.1126	14.3906	0.1025	23.2492	61.6291	259.468
3.0284	0.54462	1	1.01929	0.01435	0.00208437	0.07124	0.000100632	4.28059	-45.0178	13.9623	0.12984	16.6479	48.6667	182.098
4.56055	0.76873	4	1.0578	0.01316	0.0022477	0.07435	6.76608e-05	-2.84518	-50.6697	13.5406	0.1135	21.1715	55.4942	224.472
3.51895	0.59817	4	1.02718	0.01618	0.00547532	0.09651	0.000170921	-0.5256	-46.3375	15.0739	0.1166	18.8101	54.0627	221.892
3.08622	0.64716	5	1.03302	0.01318	0.00284896	0.08489	0.000108964	-0.02042	-50.8161	15.433	0.11092	20.244	56.9023	243.977
3.06559	0.75367	5	1.15764	0.09871	0.035	0.17846	0.000232358	-3.86006	-48.4577	13.5173	0.10963	20.5665	57.4269	201.7
4.3663	0.54854	5	1.02968	0.02162	0.00721309	0.10654	0.000215504	-2.63345	-46.9955	13.5925	0.13205	16.2565	47.886	172.855
3.20443	0.51388	7	1.05293	0.02766	0.02106	0.14446	0.000310633	-3.16576	-46.7412	17.2045	0.10406	20.0551	60.9247	267.869
7.78948	0.25634	5	1.03342	0.01954	0.01589	0.11714	0.00027475	-0.49778	-75.9362	19.0687	0.10111	19.7278	62.5237	291.936
11.2918	0.72135	3	1.0488	0.01874	0.0107	0.10352	0.000144132	-0.71251	-88.7754	14.2023	0.11316	20.5068	55.7046	228.089
5.85439	0.76596	5	1.07583	0.02724	0.01264	0.11975	0.000129097	1.59339	-57.7778	13.559	0.11225	21.0906	56.1659	222.515
3.88379	0.28803	8	1.07929	0.03071	0.01706	0.15524	0.000259695	-0.80156	-43.7215	19.0112	0.09855	19.8525	64.2857	286.456
8.15869	0.73891	9	1.09798	0.05295	0.02687	0.15917	0.000216584	-0.17896	-66.1998	18.7427	0.08121	27.8162	77.5201	395.143
4.94096	0.65696	7	1.04594	0.02201	0.00753518	0.11277	0.000280253	-0.56456	-48.6577	14.4271	0.11734	19.1359	54.1837	215.922
10.4145	0.65211	4	1.04753	0.03042	0.01264	0.10382	0.000115378	-0.37567	-68.6782	17.1752	0.09831	22.6549	64.1304	300.925
4.22237	0.3768	3	1.02691	0.02355	0.0179	0.13587	0.000314795	-0.40996	-47.8155	16.5476	0.11395	17.8643	55.3257	231.27
11.0572	0.57173	3	1.03288	0.02127	0.01282	0.10547	0.000159893	0.15757	-57.1994	17.8385	0.09938	21.7427	63.4979	302.286
15.6815	0.37257	5	1.0221	0.01519	0.00683627	0.07829	0.000104727	-2.70019	-89.9151	19.8834	0.09577	21.426	65.8842	331.529
4.9728	0.65735	4	1.03503	0.01545	0.00860108	0.08741	0.000108054	2.43413	-63.205	15.2825	0.111	20.2796	56.7511	241.766
3.54564	0.63374	3	1.03228	0.01692	0.00921224	0.09685	0.000113913	6.10853	-42.6406	14.5302	0.1183	18.784	53.214	213.293
10.5501	0.76399	5	1.07585	0.03167	0.02137	0.13093	0.000136193	-0.03776	-67.489	16.3651	0.09261	25.3634	67.8789	321.336
5.25149	0.67087	7	1.06362	0.02687	0.02716	0.14275	0.000241766	0.33896	-48.3826	18.1947	0.09029	24.5352	69.6873	347.099
9.93227	0.50678	11	1.04218	0.02115	0.01676	0.11339	0.000166317	0.22865	-86.5746	21.9024	0.0825	25.4066	76.518	431.017
7.27737	0.7367	8	1.104	0.03545	0.0194	0.13118	0.000237471	-0.04704	-60.6664	18.2737	0.08492	27.0234	74.7453	376.094
5.01047	0.61044	7	1.0506	0.02555	0.01982	0.14884	0.000283347	0.16784	-52.6031	15.2373	0.11262	19.2374	55.9374	228.244
8.01023	0.71451	4	1.05813	0.02801	0.02138	0.13078	0.000185387	-0.64336	-62.6193	14.2921	0.11221	20.4282	56.1705	227.044
16.3441	0.81469	7	1.12413	0.04557	0.01817	0.12444	0.000156119	-0.58055	-97.4549	16.2293	0.08683	27.9867	72.7103	346.346
10.1186	0.69986	3	1.05995	0.02502	0.01341	0.12706	0.000256384	0.74123	-57.726	12.7418	0.1275	17.8386	49.4752	175.702
6.81907	0.7427	6	1.05512	0.0203	0.01134	0.10998	0.000181756	0.11176	-55.4287	14.1002	0.11134	21.057	56.5025	232.623
7.68215	0.36535	7	1.0732	0.03906	0.04076	0.19204	0.000437998	0.26691	-58.1886	18.6736	0.09747	20.0604	64.3566	287.383
20.5713	0.8202	4	1.09918	0.02267	0.00673536	0.10136	0.000106407	-0.6079	-67.9375	12.3916	0.11441	21.6605	55.2339	209.754
6.95616	0.33884	6	1.02279	0.01859	0.01101	0.10585	0.000176053	-3.39547	-51.4025	19.3161	0.09892	20.5307	63.7562	309.702
37.9821	0.82377	0	1.09365	0.0284	0	0.16456	0.000200044	-0.15661	-90.8736	5.09698	0.27848	8.9905	22.6321	35.662
9.04785	0.63652	8	1.05558	0.02373	0.0185	0.13992	0.000271381	-0.45748	-60.0611	17.2969	0.09785	22.4269	64.6083	302.43
6.9556	0.80023	5	1.17323	0.0735	0.04893	0.24445	0.00060194	0.28187	-58.671	11.3526	0.12107	18.9308	51.952	164.806
14.3269	0.49094	6	1.04834	0.02148	0.01752	0.12177	0.000137483	-0.32687	-86.7387	19.0763	0.09501	21.8967	66.2753	320.267
8.66527	0.55413	3	1.11157	0.04842	0.04885	0.23362	0.000665728	0.62047	-54.4306	17.7181	0.0934	21.2849	66.7054	284.989
13.7894	0.64008	5	1.04279	0.01695	0.01289	0.10759	0.000130561	0.59401	-81.9213	17.8684	0.0952	23.2569	66.1293	323.171
7.15847	0.42756	7	1.03934	0.02972	0.02146	0.16255	0.000396807	0.59316	-56.0762	16.5595	0.11138	18.3183	56.5725	236.83
16.3995	0.6218	7	1.08686	0.03659	0.02449	0.15703	0.000278584	-0.05866	-84.0719	16.9751	0.09888	21.6746	63.8131	280.795
19.9123	0.73394	9	1.08308	0.03231	0.02673	0.14888	0.00033054	0.12191	-71.7776	16.5952	0.09378	24.4328	67.3198	314.208
6.84804	0.56817	9	1.08494	0.05087	0.04664	0.19925	0.000500399	-2.47834	-50.6361	19.8724	0.08564	24.1489	73.6962	370.75
9.06088	0.78825	6	1.09225	0.02807	0.02531	0.14469	0.000311829	-0.03884	-64.8576	13.8324	0.10622	22.4788	59.353	242.589
28.1943	0.81566	6	1.1049	0.03179	0.01346	0.11708	9.18649e-05	-0.17713	-87.7329	13.4542	0.10542	23.2555	59.6277	241.404
4.87301	0.709	4	1.0571	0.01649	0.00398744	0.10949	0.000117988	0.49804	-38.5099	11.9501	0.13567	16.9455	46.4002	156.672
14.9153	0.61742	1	1.02339	0.01216	0.000789752	0.05385	5.33375e-05	-0.62155	-71.7243	16.486	0.10623	20.9576	59.4613	270.809
4.85102	0.79109	6	1.10193	0.04269	0.02717	0.16888	0.000294205	0.31947	-41.9055	13.1868	0.11013	21.5576	57.1646	218.905
17.6426	0.62176	4	1.03842	0.01866	0.00705995	0.10032	0.000114808	-0.52556	-77.2378	15.2028	0.11353	19.4109	55.5235	230.33
9.7788	0.50503	6	1.03318	0.02081	0.01352	0.12527	0.000192094	0.82661	-49.0635	16.8186	0.10792	19.4862	58.3687	255.239
16.3848	0.66644	4	1.03019	0.01057	0.00156397	0.06655	7.20548e-05	-0.58542	-81.5741	16.7837	0.10078	22.5116	62.4916	296.289
7.35699	0.81415	5	1.09169	0.01841	0.00993977	0.10097	8.03619e-05	-0.11301	-59.8735	13.3701	0.1071	23.026	58.7814	240.074
15.7959	0.68087	5	1.04295	0.01825	0.0145	0.105	0.000149467	-0.71601	-95.9867	18.6744	0.08886	25.4974	70.9648	372.951
5.97829	0.7231	4	1.07666	0.01934	0.00730076	0.11458	0.000104534	0.17053	-56.5702	12.7712	0.12478	18.4892	50.5082	180.268
19.0468	0.32363	7	1.02002	0.0158	0.01083	0.0995	0.000142396	-0.89298	-79.7482	20.5414	0.09351	21.7098	67.4797	348.64
5.53924	0.51825	4	1.02428	0.01535	0.00783992	0.10729	0.000135631	0.71585	-44.0206	15.6288	0.11624	18.2743	54.1378	223.266
18.667	0.72455	6	1.06143	0.02342	0.01743	0.13181	0.000195492	0.02258	-83.3149	15.8956	0.09989	23.0632	63.0197	286.337
8.156	0.75163	4	1.06287	0.01619	0.01086	0.11276	0.000129504	0.79068	-48.678	14.0029	0.111	21.23	56.709	232.094
10.6825	0.62091	1	1.02388	0.01175	0.00149686	0.05685	3.64991e-05	-0.4901	-69.6608	15.8111	0.11035	20.1703	57.1012	249.63
6.03487	0.62382	4	1.03721	0.01571	0.00400647	0.09043	0.000117943	0.13517	-55.8134	15.7905	0.10932	20.2036	57.7151	248.678
10.5057	0.69643	0	1.04828	0.02428	0	0.16097	0.000521128	0.28553	-52.9548	3.16155	0.52454	4.40559	12.0671	10.7022
4.10647	0.32883	3	1.01898	0.017	0.00805832	0.09605	0.000107583	2.32306	-37.2713	17.0449	0.11267	18.0486	55.9699	240.569
4.24562	0.47103	7	1.03296	0.02366	0.01811	0.12135	0.000189566	0.47862	-38.8247	21.1718	0.08649	24.001	72.8439	396.726
8.31634	0.56701	10	1.06466	0.0349	0.03067	0.15768	0.000254304	-0.06102	-67.2494	20.4222	0.08472	24.7929	74.416	389.709
4.26039	0.67656	5	1.07766	0.02958	0.02152	0.16539	0.000344843	0.17034	-40.498	13.9559	0.11707	18.9519	53.9929	204.22
7.93343	0.5331	0	1.01128	0.01289	0	0.05325	3.6377e-05	0.47646	-69.2009	12.9167	0.14138	15.267	44.4935	154.641
14.305	0.44241	4	1.02172	0.01689	0.00938038	0.09935	0.000106045	-0.11605	-87.7319	17.7641	0.10501	19.8081	59.9604	274.793
5.91262	0.63635	4	1.03172	0.01451	0.00745481	0.10301	0.000140431	0.57825	-48.9135	13.9172	0.12334	18.0416	51.0584	196.668
8.5139	0.5516	3	1.0364	0.01739	0.00991376	0.11238	0.000116328	0.25962	-70.4468	15.0507	0.11866	18.044	53.0325	210.11
7.61973	0.30057	9	1.04667	0.0197	0.01599	0.13076	0.000243278	0.56206	-55.4341	21.4047	0.08876	22.4424	71.1602	370.11
7.19235	0.59267	4	1.02868	0.01935	0.00972951	0.10545	0.000147085	0.5088	-66.3938	13.8012	0.12736	17.1349	49.4416	184.994
7.64735	0.6309	11	1.05872	0.02269	0.02597	0.13501	0.000254808	2.4614	-46.4911	22.8158	0.07452	29.4069	85.1493	521.497
19.6152	0.77782	5	1.09352	0.02547	0.01552	0.13901	0.000187509	-0.28364	-94.33	13.5349	0.11002	21.5356	57.2321	226.321
8.70915	0.51134	4	1.03184	0.02193	0.01616	0.11658	0.000150276	0.46268	-59.5432	19.0736	0.09485	22.1946	66.4001	330.124
5.83974	0.64976	2	1.04056	0.01697	0.00704722	0.10233	0.000163376	0.14952	-49.8771	15.2942	0.11109	20.1202	56.7546	239.445
42.0258	0.47017	0	1.01373	0.01161	0	0.08624	0.000102618	-0.23436	-92.3862	7.49265	0.24871	8.48952	25.3241	49.8155
13.1387	0.52993	3	1.02614	0.01753	0.00788399	0.09993	0.000140622	0.41541	-66.4622	14.8199	0.12199	17.4755	51.5815	202.136
9.87925	0.74192	7	1.09136	0.03512	0.01666	0.12558	0.000163	-1.83527	-47.6701	15.0457	0.10339	22.44	61.1502	255.838
13.379	0.81427	5	1.09623	0.02373	0.0118	0.11058	0.000106617	-1.3936	-66.5882	13.0169	0.10973	22.4239	57.461	227.348
4.55962	0.73679	8	1.09629	0.03077	0.02816	0.15275	0.000368488	-2.34898	-37.9767	18.1092	0.08552	26.7839	74.3209	375.074
4.16986	0.47758	11	1.03761	0.02524	0.0238	0.13653	0.000393004	4.5045	-42.6935	22.6699	0.08061	25.8027	78.5493	457.158
35.2986	0.75146	4	1.04936	0.01188	0.000345385	0.06635	4.61267e-05	-0.77824	-105.744	13.6243	0.11526	20.6498	54.6225	220.472
6.56044	0.52778	5	1.02826	0.01747	0.01257	0.11171	0.000148859	-0.08002	-55.1851	18.1345	0.0995	21.3503	63.243	302.51
6.89593	0.51932	1	1.01822	0.01154	0.0010589	0.07407	7.76654e-05	0.2249	-68.2706	15.0873	0.12114	17.6547	51.9955	208.43
10.475	0.40062	3	1.01856	0.01404	0.00690074	0.09901	0.00011389	-0.13128	-86.6658	15.9446	0.11844	17.4022	53.1446	216.961
7.63607	0.73498	7	1.06187	0.02179	0.01521	0.12744	0.000275744	-0.25568	-66.7405	14.6786	0.10758	21.6469	58.6841	248.059
4.59364	0.47857	6	1.02901	0.02123	0.01417	0.11437	0.000189928	0.05961	-42.7153	18.6127	0.09864	21.1977	64.0153	308.689
7.08409	0.67365	2	1.07904	0.03705	0.01406	0.13206	0.000126659	0.27845	-58.7215	13.9479	0.11788	18.8729	53.4167	198.676
8.60835	0.60473	7	1.02897	0.01371	0.00558618	0.07665	0.000100996	-0.37546	-51.9439	18.2081	0.09631	22.8622	65.5798	325.651
3.42857	0.5977	7	1.06504	0.02695	0.0206	0.1538	0.000339282	0.03613	-34.3236	15.7044	0.10964	19.5885	57.8302	237.548
4.89507	0.58817	10	1.02968	0.01445	0.00627009	0.08119	0.000110193	0.62808	-47.1706	20.6269	0.08559	25.505	73.6602	409.888
4.26607	0.63986	3	1.0475	0.03102	0.01467	0.11885	0.000150451	0.45505	-45.59	16.2239	0.10417	21.1112	60.3337	265.295
12.352	0.60547	4	1.02196	0.01052	0.00190954	0.06155	5.52077e-05	-0.24569	-82.0203	19.1615	0.09177	24.0763	68.6363	361.428
7.12895	0.46075	8	1.03614	0.02328	0.02476	0.14756	0.00036266	0.46595	-43.5053	18.0248	0.10168	20.3089	62.007	285.742
12.0659	0.63811	1	1.0258	0.01147	0.00204562	0.05771	4.70454e-05	-0.67861	-69.475	16.0613	0.10751	20.8604	58.5958	262.16
8.66461	0.70903	8	1.10626	0.03743	0.01877	0.1353	0.000203296	0.06877	-44.2343	16.3323	0.09668	23.1606	65.1426	286.162
4.96481	0.76807	6	1.09188	0.04179	0.01202	0.136	0.000144425	0.51659	-54.1492	14.0497	0.10705	21.94	58.813	237.831
8.01653	0.60973	4	1.0332	0.01864	0.00673306	0.10775	0.000155072	0.46629	-66.9803	12.7984	0.13625	16.1472	46.3341	161.396
11.7108	0.61642	7	1.05189	0.03006	0.01947	0.13192	0.000180231	-0.30241	-80.8256	16.4165	0.10428	20.8486	60.3995	264.696
3.87687	0.63657	7	1.06706	0.02631	0.02184	0.15973	0.000274249	0.12276	-33.5501	16.9322	0.09903	21.9552	63.7461	288.227
3.85668	0.56005	5	1.02945	0.01552	0.0078676	0.09165	0.000152052	-0.0359	-38.978	17.2128	0.10393	20.7768	60.8237	279.485
5.94004	0.3878	7	1.0261	0.01736	0.00905629	0.09763	0.000187137	0.24606	-43.0644	18.5645	0.10193	20.1407	62.115	292.099
6.60798	0.64827	12	1.06339	0.0303	0.02103	0.13579	0.000262836	0.45232	-45.2932	19.2821	0.08677	25.3241	72.9474	379.245
7.20181	0.42838	7	1.04083	0.02508	0.01995	0.12371	0.000181011	-0.3739	-58.9681	19.5512	0.09441	21.637	66.7365	328.246
6.53849	0.609	10	1.08495	0.03975	0.04239	0.20216	0.000457521	0.35597	-40.6269	18.1876	0.09155	22.9304	68.9622	322.647
5.02558	0.6875	4	1.05534	0.02614	0.01308	0.13043	0.000234535	0.30536	-48.9353	13.9601	0.11763	19.2239	53.6398	208.52
8.74375	0.65809	3	1.04183	0.0214	0.00942196	0.08282	8.97566e-05	0.15363	-78.1451	17.1777	0.09843	22.8142	64.0604	303.797
7.3737	0.33391	10	1.0597	0.03374	0.03213	0.17587	0.000391553	3.02298	-41.8579	24.4197	0.07612	25.9066	83.0198	491.257
3.64417	0.45941	4	1.02705	0.01832	0.01303	0.12084	0.000232644	0.59827	-37.5174	16.6414	0.11105	18.7356	56.7116	243.574
4.05812	0.65665	3	1.04297	0.02276	0.01202	0.09369	0.00011063	5.52426	-38.4582	16.9352	0.09966	22.4546	63.1844	294.421
10.599	0.4084	8	1.02341	0.01414	0.00764504	0.09006	8.74021e-05	-0.69326	-73.835	20.6934	0.09096	22.6702	69.1917	364.871
4.66729	0.62547	6	1.0362	0.01814	0.00930566	0.11024	0.00020346	0.06383	-45.3146	14.9414	0.11522	19.1495	54.723	223.768
3.29814	0.53111	2	1.02022	0.01593	0.00171214	0.08598	0.000121489	-0.34892	-36.3609	11.6223	0.1565	13.7169	40.3072	124.828
5.2956	0.63243	1	1.02568	0.01636	0.00527272	0.07115	5.99224e-05	-0.24627	-52.2296	14.2974	0.12095	18.4574	52.0486	206.518
6.03442	0.59147	2	1.02806	0.01419	0.00335061	0.08795	9.378e-05	0.29515	-49.4627	12.1962	0.1448	15.1256	43.5086	143.667
6.25943	0.37215	6	1.01705	0.01552	0.00407765	0.08843	0.000131447	0.17888	-57.0803	17.7424	0.10745	19.1154	58.717	265.566
9.87318	0.54228	7	1.02461	0.01554	0.00580107	0.08443	0.000146805	0.03552	-59.8434	18.0292	0.10018	21.4584	62.9817	301.962
3.27689	0.70856	6	1.05068	0.01758	0.00952912	0.09733	0.000148215	0.13038	-39.5202	15.3405	0.10586	21.7395	59.582	259.703
13.3445	0.80986	5	1.12252	0.02344	0.01287	0.12877	0.000148385	0.28251	-65.1508	14.035	0.10123	23.9251	62.4121	259.55
3.62166	0.83158	5	1.1138	0.03292	0.01491	0.1103	0.000175375	-1.65001	-37.398	14.7557	0.09396	26.5676	67.3498	303.658
7.90256	0.76508	2	1.06381	0.01204	0.00250715	0.08017	4.54539e-05	0.44331	-57.1925	13.9426	0.11032	21.6523	57.0375	235.663
9.66294	0.43407	6	1.03271	0.01863	0.01287	0.11336	0.000139937	-0.02772	-67.0914	19.5248	0.09493	21.673	66.3163	329.527
4.67991	0.76485	3	1.11206	0.03638	0.0168	0.18189	0.000331855	0.08613	-52.4208	11.9443	0.12489	18.541	50.5256	172.196
4.70119	0.63269	6	1.04229	0.0276	0.0142	0.1476	0.000456949	-2.70139	-40.0958	12.0504	0.14168	15.5608	44.5065	146.529
13.4396	0.42637	6	1.02126	0.01463	0.00737864	0.09048	0.000141391	-2.88305	-66.6722	18.8203	0.09977	20.8062	63.2994	306.475
4.51246	0.64848	2	1.03453	0.01808	0.00350068	0.08886	0.000180502	3.81349	-42.1312	13.3639	0.12782	17.5557	49.5016	183.684
5.42494	0.68144	8	1.05731	0.02227	0.01223	0.11925	0.000242588	0.92025	-37.49	15.4498	0.10666	21.1098	59.1879	253.282
4.07561	0.78091	10	1.09406	0.03545	0.01829	0.12365	0.000240368	-4.23572	-34.728	19.2208	0.0775	30.7708	81.8443	458.881
4.44025	0.60954	6	1.04665	0.0222	0.01685	0.13096	0.000232166	-4.16422	-35.8175	15.4222	0.11169	19.454	56.5058	233.899
8.5969	0.53631	6	1.03315	0.01527	0.0065083	0.09963	0.000151553	-3.44064	-59.7716	17.9457	0.10045	21.2622	62.8463	296.628
3.20189	0.75926	7	1.1555	0.09417	0.03713	0.17173	0.000284203	10.3349	-23.2608	17.5663	0.08303	26.9924	75.6532	345.58
5.91138	0.5156	0	1.01118	0.01011	0	0.04789	3.49544e-05	-3.56677	-46.128	13.2141	0.13911	15.4221	45.2442	159.839
3.07444	0.64069	6	1.04133	0.01448	0.00731351	0.1028	0.000112895	4.83937	-35.1745	14.7103	0.11602	19.159	54.3103	218.645
3.30821	0.57475	6	1.03162	0.01978	0.01639	0.12211	0.000232008	0.62239	-34.617	16.0789	0.10978	19.6484	57.3582	247.274
5.094	0.50947	7	1.03821	0.01915	0.01024	0.11056	0.000250231	-0.43546	-42.723	17.944	0.10136	20.8533	62.7051	291.78
3.32382	0.53525	9	1.03082	0.0154	0.01209	0.09768	0.000158109	3.43135	-31.3626	22.0853	0.08173	26.146	77.4179	450.974
5.15887	0.39639	7	1.02527	0.01856	0.013	0.11607	0.000170323	0.13575	-48.9983	19.128	0.09837	20.8348	64.0774	311.61
5.21866	0.28403	9	1.02462	0.01499	0.00627408	0.09826	0.000158205	-0.24356	-45.7126	18.4518	0.10468	19.2443	60.3474	276.623
3.76411	0.5658	9	1.04172	0.02111	0.01743	0.12092	0.000225012	-0.2359	-41.7079	20.8639	0.08467	25.3035	74.6597	411.827
4.51592	0.56084	5	1.05607	0.03323	0.02431	0.15679	0.00023247	-0.36554	-48.5984	14.9938	0.11679	18.1101	54.0717	210.312
13.1093	0.66559	6	1.03426	0.01487	0.00592786	0.07948	0.000103228	-0.93753	-66.3005	16.9874	0.0995	22.7617	63.5329	303.231
5.68684	0.37563	7	1.0342	0.02099	0.01332	0.118	0.000218747	0.22564	-35.646	19.515	0.09683	21.0571	65.3745	318.819
3.59764	0.54461	4	1.03189	0.01854	0.00993396	0.11008	0.000172754	0.21208	-41.0361	16.2339	0.11048	19.3563	57.0681	244.788
3.34567	0.48216	10	1.04492	0.02083	0.01185	0.10706	0.000222324	0.23298	-35.8236	22.2137	0.08223	25.3557	76.9629	434.929
3.35003	0.4083	4	1.03174	0.02559	0.01501	0.1232	0.000176099	0.16776	-33.9609	17.5579	0.10627	19.2342	59.3118	263.732
13.4542	0.66391	4	1.04061	0.01788	0.00748068	0.10156	9.88095e-05	0.04543	-75.0774	15.0082	0.11196	20.0694	56.2533	235.533
7.1206	0.73865	8	1.12956	0.07196	0.05469	0.25549	0.000794027	-0.40434	-46.2	15.0965	0.09875	22.3953	64.1352	260.118
9.53604	0.5442	4	1.01921	0.01244	0.00206291	0.0782	9.85133e-05	0.59835	-56.0449	15.0869	0.12008	17.9829	52.4954	212.18
2.75507	0.40746	4	1.04693	0.03197	0.01689	0.1358	0.000149817	0.17117	-28.9755	18.3829	0.10055	20.1297	62.6717	286.717
4.59154	0.77047	6	1.14922	0.07384	0.031	0.17352	0.000296096	-0.09042	-41.6421	14.2989	0.10226	22.4306	61.6735	238.316
4.94279	0.58952	6	1.02108	0.01166	0.000349644	0.07632	7.41584e-05	-0.43474	-46.1372	14.5862	0.12145	18.0577	51.8337	206.312
3.0267	0.59497	5	1.03647	0.01864	0.00723977	0.11886	0.000138983	0.12169	-39.7932	14.0762	0.12416	17.5131	50.7057	192.324
2.08415	0.52561	7	1.03792	0.01628	0.00512833	0.09377	0.000182982	0.56663	-22.1387	16.3637	0.11066	19.2349	57.2862	244.086
3.11016	0.71638	4	1.0549	0.02155	0.00693493	0.11647	0.000150826	0.44236	-36.9052	13.5139	0.11899	19.369	52.9381	204.457
3.59525	0.73751	6	1.10209	0.04861	0.02423	0.18033	0.000413862	-3.25875	-35.9211	11.8391	0.13051	17.5308	48.707	159.236
9.35242	0.76844	8	1.12375	0.05134	0.01874	0.11096	0.000137425	-1.86753	-53.1432	18.2597	0.08204	28.5342	76.8396	386.644
5.09347	0.53642	4	1.04924	0.03205	0.01857	0.14568	0.000223405	1.78473	-37.1641	14.325	0.12395	16.9738	50.788	187.281
15.3536	0.85729	9	1.18976	0.08649	0.0354	0.1697	0.00022676	-0.69677	-69.0665	15.9551	0.07887	30.9911	79.645	369.06
8.49286	0.53804	7	1.02405	0.0146	0.00340187	0.09575	0.000152056	-0.26275	-44.0362	16.4033	0.1102	19.4601	57.209	249.683
8.26543	0.47258	4	1.0149	0.01267	0.00212829	0.0654	8.03582e-05	-1.37464	-51.9125	16.7862	0.11093	19.0475	56.8586	250.471
4.99528	0.70269	8	1.07727	0.03022	0.01628	0.12381	0.000222303	2.5506	-35.8539	16.7011	0.09683	23.4733	65.7255	302.637
7.65247	0.69799	8	1.0611	0.02242	0.01921	0.11315	0.000178532	-0.1095	-64.6347	20.6933	0.07861	28.897	80.5161	465.805
4.1942	0.52923	7	1.04022	0.02906	0.0187	0.13904	0.000337304	0.59882	-35.2833	14.071	0.1275	16.5839	49.5619	181.313
5.0967	0.74036	5	1.06561	0.02707	0.01452	0.13182	0.000235	0.54173	-45.6203	12.5014	0.12537	18.5974	50.3116	181.215
6.8541	0.52687	5	1.02364	0.01642	0.00776416	0.09463	0.00010938	0.81115	-63.4004	16.0271	0.11318	18.8566	55.6209	236.062
3.06467	0.65652	4	1.06049	0.02293	0.01433	0.12954	0.00016359	8.3362	-39.0913	14.3711	0.11624	19.052	54.3315	211.794
3.32347	0.76117	7	1.08346	0.02781	0.0161	0.11641	0.000127897	0.00507656	-37.6204	17.2178	0.0886	26.548	71.3446	355.731
11.5615	0.78207	4	1.09367	0.01872	0.00795345	0.11809	0.00014673	-0.36522	-72.8335	13.9856	0.10685	22.442	59.2003	242.288
2.54044	0.67127	6	1.04705	0.01932	0.01285	0.11579	0.00015749	0.17974	-39.2926	15.6342	0.10649	21.0926	59.1545	256.998
4.8162	0.78528	3	1.12593	0.07805	0.0329	0.15949	0.000170295	-0.47506	-45.5874	15.4098	0.09364	24.8891	67.3689	287.506
12.6927	0.54108	4	1.02144	0.01416	0.00426878	0.09057	0.000149368	-0.50614	-86.6488	14.1469	0.12784	16.8221	49.3135	186.453
6.52711	0.62243	6	1.04378	0.02701	0.01804	0.12948	0.000206077	0.15361	-68.7644	15.7578	0.10852	20.1333	57.9633	247.243
7.1347	0.39805	9	1.02604	0.01883	0.01144	0.10207	0.000198079	0.21202	-38.2696	21.4555	0.08793	23.3882	71.9305	391.865
14.9512	0.54554	5	1.02358	0.01291	0.00405003	0.07222	6.18887e-05	-0.92005	-71.785	18.5884	0.09699	22.1796	64.9556	322.08
6.40865	0.7841	10	1.13204	0.04631	0.04725	0.21736	0.000561348	-0.59135	-46.6317	14.8753	0.09575	23.9676	65.6948	275.846
10.2039	0.80981	6	1.11069	0.02334	0.01154	0.1387	0.000207592	-0.17204	-52.415	12.1346	0.11756	20.6833	53.6573	194.581
6.28827	0.66499	2	1.04339	0.0212	0.01241	0.1164	0.000168212	-0.13511	-47.6229	13.4563	0.12462	18.0173	50.5748	188.826
6.98849	0.85197	4	1.132	0.03469	0.01485	0.11006	0.000102011	-2.88222	-66.6467	13.9448	0.09526	26.6328	66.2305	287.982
1.0257	0.74452	0	1.06336	0.0506	0	0.17042	0.000601639	30.1521	-32.5611	2.59219	0.612	3.88287	10.378	7.76812
6.70077	0.53895	5	1.08421	0.04633	0.03189	0.19047	0.00046073	-0.89092	-41.307	14.6352	0.11917	17.3745	53.2994	195.26
5.99533	0.77187	4	1.07147	0.0185	0.00598517	0.10934	0.000223498	-1.91662	-49.6586	12.2889	0.12404	19.3289	51.0426	185.808
4.7612	0.5872	7	1.08041	0.02604	0.01337	0.14789	0.000281546	-1.54066	-47.3086	13.7531	0.12643	16.9907	50.4217	176.567
19.8275	0.33119	7	1.03668	0.02025	0.01057	0.10322	0.000106817	-0.79236	-100.556	20.4897	0.09279	21.7152	67.8791	342.848
5.7778	0.70518	2	1.04679	0.01354	0.00284227	0.1064	0.000136071	0.12071	-63.7367	13.5413	0.12035	19.0984	52.289	202.142
5.39596	0.67286	5	1.04218	0.01989	0.0092822	0.1127	0.000197508	-4.94221	-58.1971	13.7741	0.1212	18.6195	51.9516	200.083
10.5154	0.63663	0	1.02696	0.01295	0	0.07421	8.83302e-05	-0.10926	-65.018	12.3123	0.14032	15.9657	44.9652	153.939
11.7126	0.71228	7	1.05277	0.01145	0.00309737	0.08239	0.000106772	-0.95535	-89.3091	18.7592	0.08651	26.7266	73.0722	390.695
12.9481	0.68758	6	1.06407	0.03263	0.01522	0.1246	0.000209474	0.1143	-64.1594	14.6407	0.11192	20.1631	56.6545	228.649
11.4259	0.38439	5	1.04072	0.02528	0.01873	0.14423	0.000235174	0.22904	-64.7515	16.3334	0.11439	17.6927	55.1478	224.221
6.43944	0.5631	1	1.0174	0.01222	0.00193355	0.06497	5.45811e-05	0.37183	-58.0409	13.9698	0.12878	16.9047	48.8879	184.846
25.2142	0.64325	6	1.03549	0.01436	0.00333863	0.06938	7.74417e-05	-0.80425	-92.5881	17.0939	0.1003	22.3259	62.9675	297.448
6.26051	0.52755	7	1.02453	0.01313	0.00636963	0.07352	9.33202e-05	0.74048	-40.7231	23.4754	0.07748	27.6335	81.5769	506.532
6.53991	0.70178	4	1.0433	0.01635	0.00496464	0.08781	0.000107082	0.51519	-51.005	13.2728	0.12371	18.6313	50.9828	193.081
4.22196	0.51872	3	1.01693	0.01186	0.000702234	0.06745	8.79929e-05	0.69356	-36.5678	16.2989	0.11233	19.0644	56.1261	243.255
13.7282	0.44135	2	1.01912	0.01644	0.00168614	0.11147	0.000172741	-1.62574	-62.7018	8.48463	0.22072	9.45535	28.5436	62.574
9.3201	0.53088	7	1.02206	0.01331	0.00496685	0.0888	0.00012866	-0.16531	-61.7227	18.7371	0.09686	22.1101	65.1213	324.603
9.58664	0.34889	4	1.02609	0.01916	0.01127	0.11829	0.00017165	0.36356	-68.9215	15.1022	0.12574	16.1148	50.0294	189.68
5.44123	0.50655	5	1.0513	0.03179	0.02541	0.16073	0.000317554	-0.10859	-45.7716	15.6089	0.11478	18.1034	55.0118	219.479
5.467	0.38008	5	1.03936	0.03122	0.02197	0.14644	0.000224571	0.15476	-50.7122	15.4574	0.12114	16.7115	52.1678	200.947
4.12531	0.54008	2	1.01716	0.01487	0.000591364	0.06838	0.000104312	-0.00551597	-44.3059	13.4201	0.13534	15.9457	46.6004	167.761
5.6911	0.42613	6	1.04681	0.0271	0.0173	0.14965	0.000456184	0.0832	-37.2442	14.6161	0.12665	16.1564	50.2064	183.525
9.17549	0.49238	4	1.25672	0.12136	0.06088	0.24856	0.000371834	1.58597	-51.4249	18.4121	0.08443	21.1541	74.7899	271.806
7.09482	0.4777	8	1.04561	0.03094	0.02768	0.1514	0.00023888	-0.18587	-57.9611	23.4382	0.07693	26.6791	81.8403	487.971
8.09965	0.45049	6	1.04566	0.03032	0.02073	0.15462	0.00045056	0.34379	-37.9625	15.3362	0.11986	17.178	53.0101	205.324
15.2663	0.46245	4	1.01745	0.01348	0.0047277	0.0775	0.000100485	-0.48166	-68.9267	17.2307	0.10813	19.4336	58.2694	261.766
6.18589	0.71298	2	1.06423	0.03217	0.01761	0.14139	0.000221661	0.19202	-44.9753	13.9638	0.11457	19.9145	55.0253	216.058
3.25901	0.61339	5	1.04937	0.02889	0.02506	0.14342	0.000201839	0.02816	-37.1993	16.0341	0.10669	20.3019	58.9859	253.735
8.32231	0.54962	5	1.03042	0.01683	0.01142	0.10789	0.00014488	0.83803	-33.775	14.8106	0.12083	17.7285	52.1335	204.792
10.1599	0.7127	10	1.26538	0.12776	0.07744	0.28702	0.000522336	-0.74116	-56.3453	16.1878	0.08473	23.0771	73.9202	270.361
9.37051	0.57104	8	1.0407	0.02723	0.02441	0.14219	0.000203951	0.45741	-67.6441	18.2442	0.09607	22.224	65.4925	316.732
12.4776	0.57644	0	1.03067	0.03191	0	0.09781	0.000181256	0.07826	-57.8992	5.20277	0.3435	6.36703	18.5114	25.8556
8.12661	0.50052	5	1.12243	0.06781	0.05911	0.2423	0.000743487	0.48165	-52.6817	18.1663	0.09321	20.9839	67.3676	285.1
18.6934	0.8699	6	1.14968	0.01929	0.01077	0.11353	0.000123787	-0.41688	-75.7432	12.4967	0.10223	25.3364	61.8593	247.782
7.05277	0.30882	2	1.01931	0.01907	0.0101	0.10852	0.000197963	0.79136	-41.9028	14.7625	0.13014	15.5212	48.3409	178.97
5.9685	0.498	7	1.02981	0.01783	0.01261	0.11385	0.000229278	1.65187	-40.8273	17.8931	0.10208	20.6337	61.8463	288.158
5.53317	0.31575	6	1.02769	0.02161	0.01154	0.1119	0.000174987	-0.13513	-41.1776	17.9923	0.1064	18.9624	59.314	265.435
19.341	0.6606	4	1.0578	0.02641	0.01417	0.12329	0.000134084	-0.78903	-69.5383	16.6404	0.10008	22.1655	62.9368	285.64
6.53809	0.55012	7	1.03104	0.02097	0.01336	0.1198	0.000213279	0.08701	-45.0593	16.2308	0.11021	19.436	57.2619	246.561
6.04383	0.71287	4	1.06011	0.02305	0.01125	0.11063	0.000139494	0.4903	-43.1019	14.0171	0.11487	19.9874	54.8677	216.692
8.45286	0.7222	7	1.061	0.0284	0.01865	0.11286	0.000162836	-0.10425	-56.7702	17.8637	0.08939	25.8264	70.7134	358.64
5.47207	0.51926	9	1.03497	0.02226	0.01535	0.12221	0.00022388	-0.36306	-39.4891	18.7619	0.09627	21.9536	65.6668	321.792
6.8861	0.73099	10	1.06508	0.02311	0.01779	0.1169	0.000210389	0.12646	-37.938	19.3233	0.0817	28.3171	77.3053	427.904
22.0101	0.61665	1	1.02299	0.0133	0.00351196	0.06205	7.10354e-05	-0.49804	-78.8706	15.4219	0.11336	19.5899	55.6093	236.782
6.1413	0.68318	4	1.05407	0.02688	0.01156	0.11877	0.000152576	0.5973	-43.5629	12.397	0.13328	16.9763	47.3336	162.975
12.9337	0.69584	8	1.07464	0.03298	0.0224	0.1362	0.000225449	0.62152	-69.9055	19.1212	0.0844	26.6239	74.6951	389.587
6.85819	0.52523	3	1.01511	0.01248	0.00375617	0.075	7.54732e-05	0.80732	-58.7367	16.3564	0.11161	19.2211	56.4028	246.54
12.2312	0.42447	3	1.01829	0.01319	0.00526669	0.07168	0.000100595	-0.6736	-83.7451	19.6975	0.09574	21.7545	66.0019	335.104
6.8033	0.707	9	1.08552	0.02988	0.02358	0.14787	0.000312079	0.25322	-34.3187	18.4923	0.08629	26.148	73.4465	371.973
6.98353	0.45744	6	1.01715	0.01686	0.00765779	0.09745	0.000171897	0.92548	-45.489	17.2077	0.10827	19.3511	58.1994	261.034
5.33012	0.70735	5	1.04686	0.01574	0.00621055	0.09137	0.000106073	0.08831	-51.2863	14.7976	0.11002	20.934	57.294	241.905
10.6642	0.39075	0	1.00442	0.01854	0	0.03037	1.88443e-05	0.17936	-71.8715	4.76264	0.40214	5.17398	15.6621	19.3706
6.53144	0.6836	0	1.02941	0.02429	0	0.11119	0.000157408	0.18125	-56.7939	4.05048	0.41543	5.54971	15.1774	17.5187
7.11116	0.49906	1	1.01492	0.01356	0.00222098	0.07054	7.52873e-05	2.17287	-52.8718	13.6445	0.13525	15.7455	46.5695	168.061
9.01323	0.73217	5	1.07083	0.04038	0.02255	0.1408	0.000185729	4.92933	-55.8782	13.566	0.11563	19.917	54.4538	208.709
7.29806	0.81329	5	1.15061	0.04079	0.02605	0.16912	0.000236761	3.78354	-57.7968	12.3524	0.11299	21.2289	55.7521	199.062
20.8815	0.73288	5	1.07595	0.02559	0.00557762	0.13765	0.00022325	-0.000330029	-73.2457	10.2856	0.1534	15.1179	41.2636	120.353
11.5403	0.80905	8	1.13525	0.06101	0.02759	0.15623	0.00034026	-3.45259	-81.0241	14.9862	0.09424	25.4981	67.0305	287.217
8.77919	0.45476	7	1.03696	0.02457	0.01731	0.14882	0.000400956	3.09635	-54.7547	16.7719	0.10964	18.8319	57.6197	246.504
12.7257	0.36682	7	1.05493	0.031	0.02136	0.13403	0.000176756	-0.60069	-80.4596	20.8881	0.08929	22.4533	70.7716	360.576
13.5826	0.72379	3	1.06284	0.02954	0.01885	0.1224	0.000134317	-0.59076	-82.8957	15.3673	0.10335	22.2709	60.9047	266.223
5.68599	0.68217	6	1.04681	0.01801	0.00834134	0.10924	0.000163525	-0.03112	-57.2925	15.1568	0.10933	20.7288	57.6622	245.48
8.73868	0.74503	6	1.07027	0.01828	0.01147	0.11946	0.000132878	0.43243	-53.3186	13.9752	0.11148	20.9513	56.4372	227.376
7.96547	0.62547	3	1.03106	0.01424	0.00588619	0.08191	0.000121458	-0.12126	-56.0059	16.0976	0.10754	20.6314	58.6423	259.408
6.01215	0.71454	10	1.06389	0.01998	0.01803	0.12337	0.000300638	-0.17136	-39.4241	17.4285	0.09225	24.9124	68.8112	339.092
13.0663	0.54576	4	1.02386	0.01569	0.00560469	0.07669	8.02427e-05	-0.88976	-71.8535	19.5333	0.09226	23.311	68.3517	356.293
3.92991	0.34244	6	1.02953	0.02323	0.01657	0.13503	0.000361467	0.13764	-37.5632	15.7551	0.12069	16.769	52.4103	206.586
23.9088	0.32271	0	1.00388	0.01266	0	0.03898	2.89478e-05	0.17806	-68.7766	8.9545	0.21716	9.46066	28.9711	66.3179
59.9972	0.51889	0	1.00949	0.01617	0	0.05221	3.35981e-05	-0.47955	-122.797	8.33146	0.22068	9.74624	28.5018	63.6664
79.8095	0.64846	1	1.02928	0.01308	8.02325e-05	0.07587	5.65267e-05	-1.46976	-184.046	11.7301	0.14594	15.409	43.1209	141.359
12.5809	0.70858	5	1.06243	0.02727	0.01503	0.15277	0.00032711	5.32324	-55.8628	12.0924	0.13294	17.1371	47.3707	161.445
15.7291	0.25608	5	1.01493	0.01349	0.00385158	0.08225	0.000108387	0.26874	-81.9963	17.302	0.11254	17.8988	55.9561	242.212
24.7033	0.71417	0	1.04005	0.02207	0	0.13192	0.000187625	0.1795	-81.8773	3.9295	0.4174	5.61377	15.1064	17.094
12.0487	0.73645	6	1.06213	0.01947	0.00784661	0.11439	0.000292181	0.46054	-60.2074	13.6786	0.11564	20.2198	54.6974	215.776
14.9758	0.6603	8	1.03658	0.0143	0.00353005	0.0825	0.00012925	-0.95377	-74.0265	17.582	0.09633	23.4116	65.5794	322.098
4.55736	0.63762	7	1.04637	0.01736	0.00798435	0.10617	0.000105547	-0.14808	-49.3519	16.2869	0.10447	21.1421	60.245	267.64
6.9596	0.5296	13	1.03635	0.01852	0.01361	0.11137	0.000216865	0.38558	-49.5694	23.1257	0.07778	27.2629	81.2707	491.504
4.57061	0.65524	7	1.03536	0.01532	0.00982769	0.09226	0.000144425	-0.22519	-47.1102	19.1829	0.08837	25.3938	71.323	381.669
36.5576	0.82405	2	1.12393	0.0291	0.00455041	0.19725	0.0002863	-0.25951	-74.3021	5.42698	0.25838	9.57964	24.3537	39.6812
20.3251	0.5463	2	1.01571	0.00963829	0.000476825	0.06056	6.28937e-05	-0.15617	-74.7648	15.419	0.11755	18.4088	53.5851	222.46
17.8163	0.41093	7	1.03054	0.02329	0.01888	0.12801	0.000197225	0.2781	-100.698	19.4464	0.09596	21.3306	65.6171	323.55
10.2686	0.74961	5	1.08929	0.03899	0.03513	0.15863	0.000250429	0.67038	-66.7816	17.9105	0.08462	27.0602	74.2349	374.881
9.10161	0.4109	7	1.18726	0.09586	0.06322	0.26401	0.000737204	0.3183	-56.942	18.5305	0.08967	20.3257	70.0602	273.755
12.3645	0.48805	6	1.035	0.02352	0.01698	0.13336	0.000215036	0.36589	-81.4317	17.8264	0.10205	20.4239	61.7056	284.045
7.23178	0.60471	3	1.04475	0.02354	0.01622	0.13766	0.000230395	0.0293	-70.0603	13.2933	0.13022	16.6908	48.4251	172.64
8.06387	0.72045	3	1.0494	0.01376	0.00395735	0.08992	7.74754e-05	0.71449	-60.7118	13.1281	0.12276	18.93	51.2824	193.684
5.10828	0.54246	3	1.0178	0.01232	0.00447582	0.07752	0.000100391	0.35896	-48.2447	18.5726	0.09752	22.1081	64.6151	321.971
12.9746	0.77396	8	1.12409	0.04447	0.03316	0.19423	0.000455365	-0.22878	-54.1682	12.3377	0.11871	19.4836	53.2104	185.375
12.5533	0.63681	9	1.08928	0.02462	0.02029	0.15882	0.000390757	-0.43363	-58.9406	16.7325	0.09992	21.7018	63.3389	275.485
10.3703	0.59331	7	1.06055	0.03481	0.02956	0.16243	0.000320922	0.21687	-62.5428	17.2709	0.09917	21.4553	63.4728	286.895
8.21336	0.74199	7	1.29348	0.12218	0.05802	0.23733	0.000418806	-0.49535	-55.9544	15.407	0.09126	22.9813	69.2909	248.248
