# Supplementary material for: From Cellular Characteristics to Disease Diagnosis: Uncovering Phenotypes with Supercells
Source: PLoS Comput Biol. 2013 Sep 5;9(9):e1003215. doi: 10.1371/journal.pcbi.1003215 (PMC3763994; doi:10.1371/journal.pcbi.1003215)
Supplement: Dataset S4 — Multicolor flow cytometry (CD8+ T cells) from 22 patients labeled according to disease type or healthy status for a randomized single-cell subsample and for the different supercell sizes used in this paper. (XLS) [file pcbi.1003215.s004.xls]

## Sheet: Export Summary
	This document was exported from Numbers. Each table was converted to an Excel worksheet. All other objects on each Numbers sheet were placed on separate worksheets. Please be aware that formula calculations may differ in Excel.
	Numbers Sheet Name	Numbers Table Name	Excel Worksheet Name
	Sheet 1
		Table 2	Sheet 1 - Table 2

## Sheet: Sheet 1 - Table 2
FSC	SSC	IL23R	CD196	CD4	Viability	CD8	CD27	CD45	IL17A	CD197	CD3	IL22	CD62L	CD161	TNFA
Single Cells
Patient 1: Healthy
61939.9	65036.3	138.02	832.24	132.5	340.26	3375.04	7870.5	2730.56	2888.46	226.8	4356.18	2790.46	2368.16	3263.6	826.56
80215	40195.8	135.96	3726.54	139.92	277.72	1992.8	7724.22	3476.8	5524.2	2083.32	7419.6	1694.12	1532.58	10187.7	5443.98
100071	51653.5	166.86	3827.48	262.88	304.22	5037.12	12519.7	2531.28	7596.18	1979.64	4886.73	1904.86	2824.9	11307	5348.86
126538	47917.7	139.05	618	173.84	146.28	3871.12	6061.08	2918.18	3111.21	615.6	9300.42	961.04	2873.28	3265.24	637.14
121540	53052.2	142.14	3138.41	268.18	480.18	4220.92	2303.38	1950.4	1449.09	386.37	8218.26	3055.32	12833	5084	3846.62
82973.5	46179	247.2	754.99	401.74	533.18	6812.62	17345.8	2377.58	6863.13	351.54	4234.68	1567.84	2952.82	6986.4	906.92
129510	63271.9	255.44	4912.07	276.66	572.4	5624.36	1322.88	2307.62	861.03	421.2	6630.66	5533.36	22539.3	9502.98	6898.66
85164.2	61702.2	170.98	1089.74	162.18	332.84	4838.9	13545.7	3057.04	6001.29	1394.01	9386.28	2305.02	4115.58	6268.08	1525.2
94657.1	51444.4	192.61	3440.2	398.56	502.44	4816.64	12103.1	2768.72	5098.14	1609.47	5796.36	4037.68	15690.7	10734.6	4793.72
130360	53982.3	173.04	1506.89	312.7	348.74	2346.84	13683.5	3139.72	6015.87	301.32	6564.24	2586.28	4294.34	7041.34	2005.72
128514	56067	217.33	1258.66	184.44	413.4	1941.92	530	2048.98	456.84	313.47	5594.67	2343.56	6311.54	2301.74	1862.22
77805.8	71915.6	228.66	3365.01	225.78	221.54	3538.28	10875.6	1471.28	4277.61	950.94	3985.2	4882.28	12390.2	9107.74	4245.14
95994.4	46883.5	128.75	3354.71	159	209.88	3510.72	6332.44	1994.92	2515.86	891.81	3758.4	4819.96	13961.3	7650.6	4186.1
47658.2	51411.4	181.28	2251.58	126.14	175.96	4336.46	11022.9	1476.58	4723.11	1632.15	4563.54	2676.48	8012.22	7121.7	2727.32
69004.3	64987.8	220.42	1063.99	160.06	286.2	3210.74	11244.5	2836.56	4158.54	1185.03	5815.8	2507.56	2643.68	4988.88	1207.04
86144.5	56977.5	215.27	902.28	162.18	356.16	7097.76	10623.3	3290.24	4774.14	1082.16	9625.23	1700.68	3877.78	5094.66	1476
35762.2	44407.4	69.01	670.53	146.28	306.34	2777.2	6486.14	2486.76	3009.96	924.21	6927.12	883.14	1692.48	3052.86	769.98
122854	47560.2	175.1	1472.9	84.8	324.36	5337.1	10132.5	2199.5	4017.6	835.92	3935.79	1448.94	5825.28	6442.74	1726.92
214518	185678	524.27	7928.94	738.82	1079.08	8376.12	18417.5	5425.08	7331.31	2029.86	7473.87	13179	31119.8	19912.9	10815.8
109311	41415.3	219.39	1323.55	144.16	347.68	3276.46	9132.96	1918.6	4118.85	933.12	4186.08	1977.02	4697.78	5238.98	1507.98
119351	60140.7	183.34	7506.64	318	469.58	7131.68	8109	3806.46	3475.71	720.9	7983.36	7860.52	31962.8	15367.6	9279.94
125154	61936	328.57	2665.64	379.48	337.08	3019.94	11211.6	3242.54	4983.93	1378.62	5857.92	4291.06	8875.68	7659.62	3055.32
150888	46226.4	179.22	518.09	234.26	274.54	3608.24	2769.78	1903.76	1403.73	357.21	2552.31	844.6	1630.98	1735.94	763.42
32121.6	99399.1	210.12	890.95	295.74	456.86	1814.72	2991.32	2636.22	1323.54	434.16	4569.21	4481.3	2320.6	1712.16	1981.94
80153.6	76552.7	282.22	2996.27	256.52	287.26	4157.32	15620.2	3822.36	6509.16	3004.29	6960.33	4026.2	11550.5	10094.2	4612.5
100132	51457.8	143.17	3968.59	142.04	340.26	5484.44	6143.76	3218.16	2784.78	775.17	6194.88	4334.52	15562.8	8295.94	4476.38
89826.2	61784.6	172.01	4833.79	227.9	286.2	4771.06	12558.9	3198.02	7855.38	2914.38	7872.39	2838.02	3137.32	12931.4	7302.1
119501	63632.4	258.53	5866.88	236.38	378.42	4750.92	8107.94	1926.02	3018.06	677.97	5323.32	6507.52	23315.1	12901.9	7133.18
75356.4	44775.1	113.3	497.49	121.9	340.26	2812.18	7053.24	2578.98	2061.45	213.03	3204.36	871.66	1800.72	3009.4	628.12
65772	62218.2	291.49	5233.43	190.8	302.1	10166.5	9124.48	4198.66	3713.04	1050.57	5751.81	5624.38	22536.1	11586.6	6810.92
115308	59613.3	168.92	790.01	263.94	272.42	5278.8	17232.4	3874.3	6966	1387.53	7853.76	3042.2	3559.62	7609.6	1159.48
71667.1	47654	129.78	1796.32	228.96	203.52	3121.7	9856.94	2086.08	4038.66	590.49	3371.22	4086.88	6942.12	6464.88	2225.48
84252.8	53454.9	158.62	1866.36	182.32	230.02	4972.46	8446.08	2520.68	4111.56	1036.8	6751.35	3879.42	8500.12	6701.04	3047.12
64122.2	61218.1	199.82	694.22	77.38	272.42	3136.54	10008.5	1438.42	3608.55	532.17	3100.68	1327.58	2382.92	4405.86	847.06
111980	55545.8	134.93	1154.63	191.86	447.32	3140.78	9796.52	3897.62	4221.72	192.78	5890.32	2234.5	3697.38	5007.74	1327.58
101362	43905.8	190.55	1233.94	177.02	219.42	2797.34	11189.4	3860.52	4246.83	265.68	5934.06	1353	4702.7	6151.64	1552.26
112888	55745.7	217.33	3391.79	171.72	355.1	3151.38	11692.9	2893.8	4680.18	561.33	3738.15	3269.34	12333.6	9519.38	3998.32
111434	44842.1	176.13	2274.24	400.68	236.38	4106.44	10865	2406.2	3945.51	1480.68	6961.95	3442.36	9120.04	7434.12	3221.78
101245	53299.4	224.54	3994.34	241.68	338.14	6793.54	12241.9	2926.66	5321.7	1115.37	6914.97	3750.68	16796.1	10912.6	4863.42
96959.5	47916.6	178.19	2720.23	214.12	313.76	4419.14	8971.84	3169.4	5448.06	756.54	5519.34	2285.34	2609.24	7686.68	3547.32
78068.8	46782.6	180.25	2297.93	209.88	346.62	6045.18	12278	2763.42	5049.54	1329.21	4608.09	2837.2	9712.08	8376.3	3305.42
64560.7	62539.5	147.29	662.29	238.5	468.52	2797.34	356.16	2170.88	626.94	450.36	4157.73	2222.2	2228.76	600.24	1173.42
96849.5	92758.7	318.27	1427.58	327.54	422.94	6329.26	4059.8	3879.6	1996.65	1177.74	5270.67	4185.28	5969.6	3156.18	1886
121850	139693	489.25	1860.18	513.04	464.28	2463.44	9691.58	3695.16	4573.26	1051.38	5522.58	6148.36	3330.84	5521.06	2420.64
40103.3	78207.9	222.48	845.63	369.94	598.9	6199.94	5463.24	3119.58	3162.24	723.33	6076.62	900.36	2854.42	3347.24	1087.32
150888	46226.4	179.22	518.09	234.26	274.54	3608.24	2769.78	1903.76	1403.73	357.21	2552.31	844.6	1630.98	1735.94	763.42
104130	52959.5	143.17	565.47	153.7	261.82	2479.34	2240.84	1753.24	1104.03	136.08	4335.93	883.14	2374.72	1574.4	535.46
57157	165553	105.06	532.51	66.78	320.12	1961	6023.98	1792.46	3136.32	834.3	6771.6	1488.3	1307.08	2765.86	875.76
151770	65499.8	252.35	2289.69	295.74	574.52	4377.8	6382.26	2401.96	2511	391.23	3341.25	2618.26	9516.92	5736.72	2903.62
49549.1	31970.2	225.57	543.84	156.88	182.32	2005.52	5467.48	2118.94	2345.76	596.97	3136.32	2442.78	1695.76	2742.9	844.6
49445.8	83973.8	169.95	3739.93	251.22	250.16	2802.64	9886.62	2562.02	4283.28	539.46	4050.81	4662.52	14935.5	10069.6	4915.9
77961.2	46860.9	180.25	863.14	147.34	202.46	4399	9524.1	1820.02	4189.32	1021.41	4762.8	1657.22	2692.88	4589.54	1050.42
92895.6	54046.2	202.91	2394.75	155.82	354.04	4771.06	11254	2551.42	5973.75	1295.19	5077.08	2391.94	2614.16	7913.82	3489.1
42696.4	49119.7	145.23	535.6	120.84	172.78	2224.94	11049.4	2717.84	4805.73	1250.64	4107.51	615.82	1125.04	4513.28	1046.32
154305	45046	234.84	1337.97	286.2	645.54	5257.6	11135.3	2675.44	4434.75	362.07	4079.16	1968.82	4320.58	5609.62	1054.52
89931.2	55946.5	262.65	889.92	274.54	389.02	2523.86	14527.3	2130.6	5585.76	707.94	2785.59	2155.78	2198.42	6142.62	682.24
95595.4	49555.4	199.82	2054.85	277.72	242.74	4807.1	12323.6	2406.2	4853.52	1919.7	6198.93	2731.42	8066.34	7639.12	2855.24
89990.9	48907.5	110.21	3101.33	163.24	146.28	3251.02	8488.48	2064.88	3218.13	588.06	3708.99	3798.24	11098.7	7698.16	3860.56
64537.2	64173.1	198.79	1148.45	116.6	315.88	3221.34	20973.2	2246.14	8360.01	678.78	3534.03	2456.72	2206.62	8701.02	1214.42
126957	63968.2	250.29	5106.74	181.26	391.14	3749.22	13223.5	3201.2	5813.37	830.25	5294.16	7017.56	20545.9	13830.1	6176.24
77250.6	59691.6	210.12	2358.7	277.72	503.5	1641.94	4323.74	2352.14	3649.05	1422.36	6712.47	2798.66	2181.2	6651.84	4021.28
95871.7	47708.6	204.97	1097.98	163.24	251.22	3708.94	6574.12	1675.86	2605.77	507.06	3034.26	1129.96	5348.04	4489.5	1851.56
116937	40020.7	189.52	1869.45	239.56	374.18	3188.48	11127.9	2504.78	4658.31	887.76	5708.88	2519.86	6596.08	6785.5	2332.08
103307	61724.8	215.27	3873.83	358.28	378.42	4939.6	11069.6	3333.7	6214.32	1709.1	6505.11	2660.9	2949.54	11076.6	5437.42
120895	67654.5	303.85	2568.82	436.72	433.54	3500.12	6800.96	2518.56	3431.97	326.43	6868.8	4047.52	9795.72	6516.54	3294.76
103966	59402.2	198.79	950.69	256.52	473.82	3525.56	4835.72	2736.92	1971.54	726.57	4626.72	1908.14	3115.18	3194.72	1396.46
80965.9	61384.9	255.44	4745.21	306.34	338.14	4526.2	13473.7	2501.6	5330.61	1500.93	5219.64	5491.54	17274.1	12356.6	6022.9
54762.1	68452.8	147.29	4060.26	193.98	336.02	4221.98	13897.7	2635.16	5763.96	1436.13	7411.5	4141.82	16295	11908	4862.6
99383.8	56978.6	200.85	2613.11	253.34	284.08	3212.86	15308.5	2365.92	6271.02	486.81	4215.24	3983.56	9238.12	9088.06	3129.94
75850.3	67831.7	287.37	1542.94	239.56	371	5394.34	20661.5	3368.68	7551.63	606.69	3885.57	2586.28	4719.92	9785.06	1500.6
102168	65082.6	210.12	4295.1	271.36	356.16	6871.98	16986.5	3452.42	6787.8	1590.03	7554.87	5257.84	18611.5	13494.7	6292.68
81181	48829.2	222.48	2387.54	213.06	278.78	3707.88	10260.8	1675.86	4056.48	1605.42	4348.08	4058.18	9471	7421	3185.7
80028.5	73210.3	261.62	5457.97	149.46	268.18	5576.66	14929	2581.1	5990.76	1562.49	7503.84	5079.9	21956.3	14851.8	6849.46
44288.2	47386.2	116.39	753.96	207.76	453.68	2933.02	7061.72	2593.82	2481.84	825.39	5737.23	1686.74	1682.64	3134.86	1093.88
98524.4	57533.7	243.08	2698.6	327.54	419.76	5913.74	13360.2	2392.42	5986.71	1048.95	6058.8	3978.64	11771.9	9988.42	3230.8
104498	68688.6	192.61	4331.15	231.08	402.8	4371.44	11414.1	2547.18	4811.4	1347.84	4942.62	4819.14	15617.7	10257.4	5183.22
140590	54062.6	124.63	3594.7	269.24	329.66	2690.28	14235.8	3684.56	8067.6	2201.58	11156.1	769.16	1259.52	10625.6	4616.6
123894	45641.4	134.93	7067.86	192.92	254.4	6792.48	1456.44	2677.56	474.66	242.19	3103.92	5522.7	30836.1	12433.7	9006.06
94243	59539.2	155.53	962.02	152.64	220.48	3269.04	9454.14	2012.94	4029.75	929.07	5454.54	1574.4	2897.88	4295.16	987.28
110247	47869.2	241.02	5655.73	326.48	306.34	4948.08	12552.5	2509.02	7737.93	2943.54	6599.07	1820.4	2734.7	14004.8	7765.4
79735.3	45914.3	202.91	2061.03	145.22	173.84	3661.24	10164.3	2389.24	4493.07	1221.48	6757.83	3796.6	8722.34	6875.7	2899.52
145844	52921.4	190.55	2811.9	241.68	411.28	3845.68	14101.2	2375.46	5123.25	760.59	4664.79	3388.24	11559.5	9271.74	3567.82
103880	48948.7	167.89	3356.77	188.68	302.1	4916.28	5925.4	3619.9	2616.3	1076.49	7280.28	4373.06	13665.3	7225.02	3905.66
113118	51837.8	215.27	2393.72	292.56	234.26	5173.86	8357.04	3027.36	5807.7	1431.27	6769.98	1551.44	2733.06	8552.6	3753.96
28526.4	71220.4	179.22	3594.7	283.02	276.66	3813.88	14055.6	2966.94	5780.16	1885.68	7031.61	4953.62	14282.8	11802.3	4853.58
98054	47832.2	120.51	1151.54	174.9	218.36	2129.54	8294.5	1767.02	3436.83	774.36	3900.15	1967.18	3201.28	4530.5	1563.74
151525	52930.7	113.3	3874.86	273.48	312.7	3485.28	7196.34	1892.1	2994.57	445.5	2231.55	2911.82	15668.6	8738.74	4632.18
101079	59155	180.25	927	144.16	378.42	6656.8	10032.9	4742.44	4424.22	772.74	9452.7	1717.08	4276.3	4773.22	1195.56
83282.6	35502	127.72	1116.52	71.02	293.62	2017.18	6594.26	1569.86	3043.98	521.64	4155.3	1888.46	3037.28	3918.78	1148.82
83611.1	69424.1	235.87	2563.67	307.4	315.88	5966.74	7716.8	3483.16	5113.53	1095.93	6609.6	3458.76	4843.74	7062.66	3753.96
75367.3	62501.4	133.9	684.95	368.88	367.82	5864.98	5781.24	3309.32	2167.56	703.08	4526.28	3020.06	3621.12	3171.76	1039.76
101426	55062.8	145.23	3946.96	272.42	432.48	2994.5	6079.1	3502.24	5742.9	2661.66	7808.4	1961.44	1795.8	10883	6418.14
106849	54918.6	129.78	2467.88	216.24	333.9	7342.62	5671	4501.82	2472.93	553.23	8479.89	3366.1	10933.9	5835.94	3208.66
101936	61954.5	208.06	4286.86	160.06	171.72	6498.86	4301.48	2568.38	1751.22	240.57	3709.8	4041.78	18679.6	8933.9	5571.9
107000	46062.6	157.59	1027.94	68.9	224.72	5249.12	19925.9	2072.3	7302.15	507.06	2280.15	1950.78	3307.06	8493.56	1072.56
122549	59162.2	254.41	1627.4	288.32	334.96	4141.42	15679.5	3483.16	6339.87	1909.98	6341.49	2911	5430.86	7658.8	2177.1
102463	52813.2	182.31	5354.97	313.76	412.34	4541.04	10141	3542.52	4108.32	561.33	5452.11	4994.62	21191.3	12409.1	6236.92
88219.3	52813.2	157.59	3058.07	182.32	228.96	5164.32	6250.82	3018.88	4312.44	1251.45	3689.55	3037.28	3261.96	7817.06	4846.2
54927.6	49448.2	193.64	1600.62	821.5	433.54	3508.6	17547.2	2958.46	6219.99	1367.28	5444.82	4249.24	5419.38	8333.66	2266.48
101460	55913.6	225.57	2692.42	305.28	273.48	2887.44	5942.36	3043.26	3305.61	1098.36	3695.22	3658.02	4708.44	6077.02	3922.88
Single Cells
Patient 2: Healthy
28578.5	35683.3	83.43	437.75	137.8	391.14	3273.28	7327.78	1616.5	2826.9	983.34	4582.17	1815.48	1978.66	3221.78	1034.02
116947	40587.2	108.15	383.16	172.78	276.66	6655.74	8363.4	3176.82	4401.54	390.42	6930.36	258.3	2764.22	4138.54	283.72
74732.3	50879.9	166.86	3698.73	205.64	338.14	5257.6	12494.2	1926.02	4783.05	946.08	4168.26	4171.34	15388.9	10616.5	4730.58
76910.4	40033	157.59	2595.6	252.28	286.2	3190.6	10160.1	3916.7	5393.79	1681.56	5184.81	1118.48	1667.88	9295.52	3738.38
49455.8	78989.7	133.9	1056.78	38.16	263.94	2670.14	11642	2055.34	4608.09	692.55	2559.6	2460	2104.94	5340.66	1440.74
54298.4	71818.8	204.97	1372.99	113.42	181.26	3152.44	12276.9	1965.24	4489.02	1398.87	4998.51	3038.92	3890.9	5964.68	1864.68
157291	44709.2	121.54	924.94	200.34	399.62	8407.92	11382.3	2597	4348.89	468.99	5291.73	860.18	4415.7	5143.04	1025
106467	50234.1	151.41	350.2	245.92	279.84	2975.42	6409.82	2341.54	2851.2	251.91	3965.76	236.16	1608.02	2619.08	395.24
119445	38004.9	50.47	381.1	126.14	160.06	4602.52	47.7	2863.06	772.74	466.56	6806.43	777.36	2197.6	246.82	378.02
134316	45693.9	138.02	1187.59	100.7	381.6	5433.56	17334.2	5528.96	6112.26	574.29	5440.77	1011.88	3127.48	7417.72	886.42
135640	38888.7	88.58	1415.22	2.12	225.78	7062.78	14917.4	3858.4	4999.32	563.76	5352.48	866.74	5812.98	7393.94	1480.1
98154.8	38510.7	140.08	305.91	159	302.1	3190.6	595.72	2468.74	856.98	302.94	7758.18	665.84	1703.14	329.64	416.56
128089	50696.6	208.06	280.16	235.32	302.1	2464.5	220.48	1965.24	1244.16	455.22	5585.76	970.06	1119.3	910.2	753.58
126186	36943	191.58	859.02	254.4	159	3402.6	10737.8	1885.74	3845.88	1278.99	3951.18	1836.8	3531.74	5234.88	1081.58
18286	80164.9	424.36	1528.52	339.2	322.24	2005.52	312.7	3153.5	1453.14	1297.62	9419.49	2927.4	1849.1	753.58	2947.9
95665.1	62400.5	189.52	560.32	153.7	391.14	3712.12	389.02	2809	667.44	553.23	6114.69	2282.06	2413.26	263.22	1038.94
97376.2	62048.2	198.79	3396.94	231.08	142.04	3885.96	12344.8	4558	5004.99	626.13	5724.27	3201.28	12333.6	9606.3	3911.4
86968.6	37080	135.96	1264.84	114.48	225.78	4638.56	10966.8	1689.64	3743.01	1522.8	6308.28	1827.78	5612.9	6496.04	1688.38
62971.4	79906.4	237.93	1075.32	223.66	371	2382.88	11531.7	1976.9	4171.5	1043.28	3400.38	1319.38	1996.7	4976.58	1576.86
51183.7	74743	195.7	640.66	174.9	434.6	1397.08	1802	1637.7	949.32	507.06	6701.13	1803.18	1191.46	1184.08	1379.24
98396.8	43920.2	175.1	331.66	258.64	228.96	2889.56	283.02	2189.96	769.5	669.87	8190.72	1507.16	1753.16	329.64	601.06
96095.2	58827.4	200.85	311.06	151.58	276.66	3081.42	65.72	3059.16	895.86	808.38	7870.77	1941.76	1919.62	975.8	938.08
117909	51814.2	250.29	189.52	330.72	343.44	2696.64	291.5	1559.26	617.22	353.16	6374.7	615	1595.72	305.86	388.68
100175	55558.2	200.85	741.6	144.16	381.6	9137.2	3864.76	3044.32	2431.62	685.26	5181.57	1813.02	4535.42	2950.36	1439.92
92155.6	34205.3	81.37	688.04	212	305.28	5593.62	9998.98	3601.88	3713.04	511.11	6050.7	569.9	2487.88	4041.78	623.2
76597.9	83844.1	207.03	1077.38	295.74	249.1	6758.56	10640.3	3212.86	4120.47	720.9	5026.86	3245.56	3885.16	4831.44	1373.5
119745	42128	98.88	821.94	151.58	501.38	2969.06	583	1521.1	765.45	350.73	4236.3	564.98	1355.46	1573.58	986.46
165335	46222.3	184.37	396.55	214.12	299.98	1459.62	3194.84	2887.44	2426.76	494.1	12638.4	667.48	1157.02	1740.04	645.34
31000.2	31946.5	89.61	544.87	146.28	332.84	2202.68	6555.04	1394.96	3083.67	819.72	5070.6	501.02	1144.72	2900.34	560.88
136329	38207.8	54.59	429.51	111.3	308.46	2597	255.46	1486.12	882.9	362.07	3883.95	246.82	1312	782.28	860.18
91970.8	63132.8	264.71	2330.89	308.46	514.1	1762.78	425.06	1616.5	752.49	413.91	6901.2	2723.22	7894.14	3137.32	2809.32
113634	39493.3	70.04	3050.86	179.14	206.7	7736.94	16160.8	2942.56	8105.67	1970.73	6064.47	723.24	3323.46	10986.4	4249.24
83029.8	48475.9	164.8	2743.92	236.38	333.9	4066.16	12158.2	3225.58	5939.73	1314.63	5192.1	1728.56	2438.68	8400.9	3446.46
96380.8	47135.9	179.22	1765.42	119.78	321.18	3940.02	12482.6	2081.84	5047.92	614.79	4954.77	2881.48	6304.16	7084.8	2291.08
87876.6	55080.3	175.1	6287.12	339.2	290.44	7063.84	10193	5155.84	9191.07	3106.35	10090.2	2039.34	3434.16	15324.2	8871.58
169837	103810	282.22	1877.69	505.62	617.98	5025.46	2672.26	5406	1424.79	1046.52	6843.69	2285.34	4834.72	2106.58	2500.18
73371.5	63449	221.45	442.9	238.5	126.14	1788.22	1954.64	2107.28	1351.08	405	4876.2	1580.96	1332.5	1105.36	864.28
131477	63810.6	196.73	640.66	150.52	509.86	2721.02	698.54	1840.16	684.45	316.71	5892.75	1561.28	2606.78	1035.66	1148.82
131055	42551.4	184.37	2694.48	155.82	199.28	4024.82	1919.66	1910.12	991.44	135.27	4621.05	2630.56	13487.4	6009.78	3399.72
90898.9	41322.6	257.5	1708.77	203.52	215.18	3981.36	10254.4	1963.12	3350.97	1180.98	3719.52	2348.48	6873.24	6419.78	2391.94
117015	41324.6	174.07	223.51	231.08	349.8	3372.92	352.98	1859.24	703.08	268.92	4042.71	956.12	1602.28	253.38	756.86
94597.4	35315.6	163.77	2805.72	257.58	338.14	2121.06	6127.86	2025.66	4036.23	850.5	3556.71	1530.94	1553.9	6473.08	3587.5
89875.8	54393.3	129.78	408.91	305.28	364.64	4730.78	347.68	2784.62	882.9	263.25	5175.09	1601.46	2430.48	355.88	450.18
25532.6	46423.1	126.69	531.48	207.76	185.5	2875.78	9049.22	2322.46	4305.15	1453.95	7116.66	972.52	1458.78	3821.2	1184.9
131669	41138.2	121.54	398.61	205.64	286.2	3071.88	2435.88	2128.48	1213.38	238.95	3858.84	296.84	1077.48	1088.96	176.3
111530	46814.5	207.03	2214.5	215.18	288.32	4166.86	416.58	1646.18	447.93	294.03	3072.33	1938.48	9260.26	3398.9	2680.58
21720.7	32793.1	31.93	641.69	213.06	245.92	1356.8	281.96	1314.4	255.15	724.95	4392.63	1688.38	1081.58	392.78	973.34
137356	55816.7	196.73	373.89	314.82	480.18	2695.58	267.12	2046.86	933.93	537.03	6765.93	1366.94	1507.16	334.56	653.54
75130.4	59682.3	141.11	920.82	130.38	284.08	4247.42	9755.18	1410.86	3773.79	1147.77	4075.92	1677.72	2538.72	4542.8	1220.98
121135	65926.2	218.36	2554.4	257.58	420.82	2528.1	845.88	1805.18	1023.03	785.7	5704.02	3061.88	9033.12	4006.52	3680.16
118146	33489.4	144.2	444.96	315.88	311.64	3744.98	3764.06	2798.4	2216.16	381.51	4613.76	523.16	1883.54	2327.16	653.54
116285	45472.4	123.6	1548.09	198.22	411.28	3657	471.7	2513.26	886.95	536.22	8847.63	2030.32	7427.56	2847.04	2131.18
85613.6	41915.8	185.4	3427.84	38.16	239.56	4062.98	12214.4	2311.86	4652.64	1082.97	5839.29	3211.12	13575.1	10450.9	4339.44
142044	41345.2	145.23	700.4	236.38	290.44	3010.4	402.8	1744.76	655.29	331.29	7371.81	1108.64	3097.96	749.48	1127.5
113454	32263.7	134.93	851.81	313.76	334.96	4851.62	18357.1	4319.5	7541.91	746.82	7905.6	608.44	2009.82	7967.94	960.22
100629	53864.9	150.38	329.6	275.6	257.58	1834.86	177.02	2166.64	489.24	256.77	4698.81	2323.88	1467.8	377.2	916.76
34442.5	39223.4	115.36	491.31	127.2	626.46	2324.58	5761.1	2535.52	2866.59	833.49	6057.18	973.34	1316.92	2419	836.4
74985.1	62199.6	207.03	724.09	221.54	276.66	2218.58	8776.8	2947.86	3731.67	400.95	4547.34	1570.3	1768.74	3663.76	1116.84
109848	56020.7	250.29	2147.55	346.62	387.96	4484.86	8757.72	3010.4	3585.06	1064.34	4123.71	1885.18	2520.68	6616.58	3175.86
106638	74224.9	150.38	765.29	386.9	438.84	5079.52	9795.46	3954.86	4076.73	780.03	6844.5	2413.26	2792.1	4855.22	1548.98
112693	41221.6	107.12	243.08	210.94	426.12	4518.78	78.44	2256.74	895.05	563.76	3967.38	837.22	2233.68	546.12	526.44
100994	39977.4	199.82	2301.02	187.62	351.92	5738.84	13335.9	2284.3	5794.74	1962.63	5204.25	2996.28	10488.6	8807.62	3213.58
141681	46377.8	88.58	442.9	183.38	325.42	4459.42	2018.24	2412.56	1466.1	293.22	6478.38	741.28	2165.62	1219.34	476.42
105979	64650	197.76	2175.36	147.34	413.4	2931.96	534.24	2620.32	850.5	477.9	7386.39	3019.24	8544.4	3258.68	2825.72
107487	64896.2	135.96	231.75	231.08	248.04	2145.44	1477.64	2089.26	898.29	319.95	2891.7	379.66	1010.24	763.42	388.68
106446	46328.4	170.98	261.62	271.36	385.84	2078.66	2467.68	1635.58	1679.13	400.95	4714.2	401.8	1015.98	1114.38	650.26
68744.8	77378.8	148.32	626.24	309.52	398.56	3803.28	314.82	1385.42	456.03	365.31	3802.14	2005.72	2050	988.1	1360.38
49443.2	73350.4	155.53	397.58	128.26	186.56	4247.42	147.34	3424.86	822.15	421.2	6083.91	2267.3	2523.14	348.5	838.04
105079	44659.8	125.66	2756.28	308.46	449.44	1736.28	502.44	2483.58	2747.52	1236.87	6172.2	1143.9	1235.74	5808.88	4361.58
99752.5	41442.1	234.84	2277.33	252.28	222.6	4291.94	9617.38	1559.26	3712.23	1278.18	4335.12	2747.82	8532.1	6666.6	2915.92
92783.9	51029.3	188.49	307.97	392.2	157.94	1841.22	146.28	1452.2	574.29	115.83	3939.84	1632.62	1448.12	433.78	743.74
120503	53242.8	164.8	503.67	281.96	321.18	7186.8	6686.48	2364.86	2928.96	272.97	4107.51	1218.52	3620.3	3080.74	558.42
132136	55762.1	129.78	3038.5	234.26	351.92	2867.3	488.66	1472.34	717.66	468.18	8875.17	2461.64	12660.8	4940.5	3317.72
99702.9	38030.7	125.66	512.94	295.74	467.46	2953.16	486.54	2380.76	839.16	497.34	4680.18	956.94	1662.96	901.18	822.46
106079	39150.3	183.34	887.86	111.3	382.66	6895.3	9217.76	2512.2	4719.87	924.21	5823.09	587.94	2660.9	4455.88	1186.54
104929	55593.2	225.57	3299.09	181.26	154.76	5502.46	14442.5	2803.7	5524.2	1669.41	7416.36	3435.8	12538.6	9873.62	3969.62
150335	69199.5	295.61	1110.34	461.1	516.22	2397.72	644.48	2812.18	1551.15	803.52	5740.47	1950.78	1822.86	2257.46	1896.66
88514.2	50143.5	201.88	1018.67	401.74	687.94	3187.42	10796.1	1654.66	4430.7	1556.82	5505.57	2182.84	5014.3	5415.28	1954.06
101438	33158.8	152.44	2976.7	107.06	169.6	5182.34	10248.1	1480.82	3806.19	460.08	3052.89	2714.2	12221.3	8743.66	3979.46
112976	66177.5	184.37	3472.13	290.44	265	2595.94	19304.7	4134	6815.34	1002.78	5707.26	4241.86	12382.8	12668.2	4605.12
82732.4	52202.5	193.64	3464.92	299.98	342.38	3340.06	6411.94	3021	5609.25	1784.43	4635.63	2188.58	2088.54	9454.6	5506.3
50576.4	49806.7	145.23	458.35	208.82	73.14	1914.36	1513.68	2781.44	1031.13	636.66	4807.35	2432.12	1432.54	1073.38	1225.08
38236	58361.9	188.49	613.88	145.22	154.76	2828.08	6849.72	1682.22	2806.65	792.18	5493.42	1348.08	1761.36	3086.48	728.16
109470	36997.6	121.54	802.37	267.12	374.18	4810.28	2800.52	1808.36	1960.2	532.98	4226.58	761.78	2146.76	2018.02	903.64
80540	85478.7	144.2	675.68	274.54	294.68	1290.02	604.2	1874.08	762.21	408.24	4206.33	2196.78	1469.44	1047.96	1539.96
108042	41918.9	181.28	578.86	263.94	232.14	2075.48	9587.7	2776.14	3612.6	381.51	2759.67	1418.6	1442.38	3841.7	709.3
126929	47110.1	167.89	616.97	254.4	361.46	4649.16	6531.72	2506.9	3384.18	491.67	6672.78	1171.78	2756.84	3550.6	664.2
240778	102157	224.54	5172.66	525.76	654.02	8092.04	17023.6	4150.96	9213.75	2766.96	10440.1	3415.3	8358.26	16099.1	7700.62
66168.5	68981.2	192.61	967.17	100.7	323.3	2798.4	12645.8	4387.34	4851.9	489.24	4346.46	2006.54	2009.82	5235.7	1028.28
63821.5	71154.5	175.1	1626.37	150.52	206.7	3729.08	10834.3	1742.64	3978.72	1415.88	3527.55	2635.48	4209.88	5675.22	1746.6
32242.6	63518	160.68	882.71	195.04	270.3	2785.68	9502.9	4510.3	3139.56	479.52	5536.35	2378.82	1945.04	3880.24	1160.3
132136	42906.7	123.6	306.94	142.04	354.04	3185.3	940.22	1822.14	835.92	341.01	5761.53	827.38	1535.04	487.9	642.88
104721	45224.2	162.74	2973.61	193.98	213.06	7496.32	93955.2	3090.96	33961.7	1475.01	7931.52	1459.6	4150.02	37459.2	2390.3
101188	44352.8	162.74	574.74	139.92	368.88	2792.04	308.46	2011.88	702.27	523.26	5629.5	1420.24	1779.4	412.46	560.88
87166.8	40349.2	121.54	3695.64	151.58	160.06	4782.72	9493.36	1790.34	3809.43	1369.71	3278.07	4192.66	15801.4	10044.2	5191.42
82304	62698.2	149.35	2151.67	253.34	343.44	3546.76	13612.5	2203.74	4789.53	1129.14	5077.08	3337.4	7173.36	7719.48	2544.46
47839.7	67629.8	258.53	938.33	201.4	436.72	1926.02	10311.7	1810.48	4112.37	1406.97	3603.69	1325.94	1317.74	4680.56	1170.14
128520	45592.9	148.32	327.54	63.6	224.72	4588.74	5912.68	3171.52	2898.18	243.81	5635.98	628.12	1920.44	2815.06	476.42
30521.4	63545.8	161.71	788.98	143.1	259.7	2096.68	8351.74	2047.92	3832.92	794.61	3991.68	1444.02	1642.46	3852.36	1022.54
118278	43731.7	193.64	605.64	213.06	269.24	5748.38	-31.14	4489.1	960.66	551.61	8805.51	1593.26	3106.16	519.06	875.76
Single Cells
Patient 3: Healthy
103865	47900.2	226.6	436.72	110.24	265	2003.4	7850.36	1269.88	3193.83	854.55	3525.93	1300.52	1200.48	3266.06	339.48
108536	52854.4	236.9	527.36	115.54	218.36	1568.8	310.58	2037.32	481.95	392.04	5061.69	2205.8	1453.04	262.4	1005.32
122136	40260.6	100.94	471.74	212	187.62	1677.98	8776.8	2109.4	3408.48	949.32	4150.44	1514.54	1269.36	3584.22	776.54
90550.3	62971.1	188.49	1116.52	198.22	278.78	5064.68	497.14	2835.5	1795.77	661.77	8573.04	2114.78	2706.82	2086.08	2062.3
134520	63934.2	258.53	622.12	358.28	445.2	3223.46	592.54	2501.6	789.75	1498.5	6936.03	1848.28	1947.5	469.04	952.84
148380	34854.2	185.4	197.76	231.08	277.72	4197.6	466.4	2034.14	818.1	514.35	6207.03	1208.68	1782.68	173.02	294.38
123389	53709.3	161.71	1160.81	256.52	272.42	5369.96	5905.26	2154.98	3431.97	718.47	5151.6	2150.86	2966.76	3751.5	1527.66
60132.2	47049.4	133.9	473.8	226.84	261.82	1896.34	7394.56	2417.86	2544.21	503.01	3084.48	1452.22	1422.7	3131.58	665.84
160506	60523.8	211.15	374.92	297.86	267.12	3773.6	483.36	2187.84	675.54	331.29	5677.29	1406.3	2104.94	438.7	587.94
74469.4	62035.9	214.24	685.98	283.02	265	2736.92	2252.5	1852.88	1408.59	285.12	3492.72	2705.18	2091	1808.92	1147.18
18070.9	47581.9	230.72	717.91	131.44	294.68	1740.52	6996	762.14	2842.29	969.57	2787.21	1443.2	1842.54	3123.38	855.26
30893.5	40914.7	176.13	520.15	126.14	160.06	2563.08	9094.8	1839.1	3592.35	1547.1	5712.12	1062.72	1292.32	3553.06	937.26
104202	48679.9	175.1	249.26	248.04	356.16	4552.7	172.78	3922	670.68	494.91	8619.21	979.9	2122.16	172.2	324.72
127433	36893.6	153.47	619.03	312.7	210.94	5043.48	8562.68	2711.48	3845.88	495.72	7174.17	634.68	2255	3824.48	673.22
48845.2	75801.8	118.45	1128.88	92.22	199.28	3229.82	10555.5	1934.5	4225.77	831.87	5311.98	2350.12	3742.48	5188.14	1661.32
92971.2	66830.5	305.91	473.8	193.98	256.52	2192.08	164.3	2345.78	287.55	284.31	2575.8	2640.4	1672.8	528.08	826.56
164422	40465.6	144.2	81.37	160.06	234.26	3638.98	169.6	1985.38	852.12	293.22	7799.49	669.12	1678.54	350.14	496.92
32854.1	39270.8	149.35	983.65	164.3	586.18	4392.64	14361.9	1790.34	5942.16	1745.55	6807.24	1120.12	2417.36	6205.76	1227.54
100725	52075.8	172.01	601.52	192.92	415.52	1970.54	13510.8	1454.32	5610.87	661.77	4315.68	719.96	1267.72	5407.08	586.3
132687	64003.2	237.93	1233.94	253.34	226.84	3408.96	395.38	1878.32	1176.12	387.18	5363.01	2488.7	4997.08	1911.42	1750.7
169211	64686.1	181.28	889.92	153.7	254.4	2992.38	254.4	1344.08	896.67	507.87	5292.54	1763	1761.36	1347.26	1681.82
58510.2	71914.6	167.89	643.75	134.62	179.14	2622.44	1265.64	2240.84	1174.5	333.72	5576.04	2006.54	1715.44	1052.06	568.26
136014	95139	163.77	2402.99	159	241.68	5137.82	7093.52	3596.58	3001.05	449.55	4861.62	2671.56	8295.12	5660.46	2389.48
6153	19596.8	47.38	4644.27	306.34	183.38	190056	116977	13256.4	41006.2	2289.87	5471.55	2600.22	75550.7	47467.3	3172.58
166373	146940	291.49	4124.12	352.98	463.22	4562.24	5048.78	3887.02	2208.87	861.03	5467.5	5694.08	15767	7952.36	5362.8
153838	59907.9	112.27	468.65	113.42	129.32	3094.14	185.5	1367.4	652.05	162	4889.97	1338.24	1835.98	788.02	567.44
93295.4	95203.9	219.39	1137.12	190.8	387.96	2903.34	12733.8	1417.22	4213.62	360.45	1957.77	2088.54	2649.42	5687.52	1180.8
90842.6	51662.7	131.84	1638.73	248.04	395.38	3087.78	8231.96	1553.96	2701.35	807.57	3209.22	2792.92	6141.8	5298.02	1948.32
104454	41480.2	98.88	376.98	198.22	203.52	2530.22	5696.44	1992.8	2192.67	980.91	4367.52	701.92	1099.62	2313.22	307.5
21596.4	116286	237.93	624.18	215.18	325.42	3901.86	8557.38	1918.6	3528.36	539.46	3998.97	2565.78	2393.58	4121.32	978.26
115256	37178.9	154.5	567.53	98.58	277.72	1821.08	7064.9	1737.34	3033.45	647.19	4323.78	1725.28	1362.84	3660.48	779.82
53428.2	36401.2	134.93	651.99	216.24	337.08	2581.1	313.76	2968	516.78	1815.21	4800.87	745.38	1252.14	487.9	1164.4
40372.1	55546.9	115.36	481.01	44.52	187.62	3181.06	9135.08	2133.78	4007.88	747.63	6484.05	1588.34	1974.56	3890.9	1130.78
89022.4	70620.9	194.67	574.74	234.26	250.16	3700.46	6.36	2621.38	865.08	370.98	4173.12	1837.62	2154.96	219.76	1082.4
64046.6	76571.2	178.19	657.14	325.42	187.62	2412.56	71.02	2759.18	1017.36	497.34	6995.16	2324.7	2083.62	475.6	1207.04
46874.5	79821.9	38.11	610.79	173.84	278.78	3199.08	7063.84	2025.66	3512.97	835.92	4038.66	683.06	1578.5	3295.58	923.32
95108.2	51855.3	301.79	421.27	189.74	345.56	2919.24	8.48	3337.94	375.84	352.35	5681.34	2883.94	2147.58	507.58	795.4
109055	51099.3	165.83	1015.58	156.88	277.72	1359.98	9020.6	2114.7	3724.38	801.9	5082.75	1701.5	3825.3	4878.18	1427.62
52918.3	68673.2	162.74	783.83	274.54	156.88	2768.72	10940.3	1958.88	4245.21	539.46	3676.59	1465.34	2393.58	5071.7	934.8
105718	70753.8	114.33	262.65	170.66	362.52	2464.5	257.58	1767.02	677.16	285.12	3754.35	931.52	1345.62	175.48	426.4
138282	41447.2	177.16	251.32	133.56	368.88	3882.78	2297.02	2642.58	1256.31	536.22	5611.68	717.5	1817.94	933.98	218.12
146472	42628.6	117.42	310.03	166.42	214.12	2908.64	283.02	2403.02	616.41	442.26	7871.58	1445.66	1763	357.52	473.14
87280.2	47917.7	155.53	541.78	65.72	98.58	1832.74	9090.56	1329.24	3342.06	658.53	3410.1	1958.16	1542.42	3748.22	656
67109.3	99282.7	222.48	585.04	208.82	310.58	5276.68	9649.18	2536.58	3404.43	592.92	5939.73	2439.5	2981.52	3996.68	1101.26
144123	49917.9	144.2	440.84	321.18	384.78	3088.84	340.26	2230.24	993.06	429.3	9525.6	1645.74	1940.12	391.96	710.12
132238	41011.5	160.68	589.16	257.58	380.54	5247	8575.4	2111.52	4183.65	691.74	5256.9	1349.72	2393.58	4155.76	767.52
139382	37699	103	226.6	205.64	244.86	4415.96	155.82	2762.36	595.35	427.68	5810.94	579.74	1971.28	344.4	534.64
108603	53618.7	179.22	822.97	257.58	622.22	4226.22	436.72	2839.74	1304.91	603.45	6786.18	1282.48	2556.76	1445.66	1299.7
132687	39455.2	215.27	616.97	226.84	103.88	1947.22	7831.28	1593.18	3073.95	647.19	4322.16	1625.24	1250.5	3767.9	828.2
171237	55588.1	181.28	886.83	155.82	308.46	2581.1	219.42	1919.66	954.18	661.77	7975.26	1457.96	1850.74	1416.96	1176.7
46222.7	48314.2	170.98	699.37	860.72	385.84	2418.92	652.96	1795.64	863.46	588.06	4623.48	2317.32	2382.92	1380.06	1177.52
76655	82194	184.37	537.66	222.6	280.9	2606.54	306.34	1820.02	972.81	319.95	6259.68	2049.18	2039.34	523.16	880.68
118345	37091.3	226.6	456.29	116.6	212	2180.42	9941.74	1435.24	3994.11	354.78	3250.53	1041.4	1230.82	4344.36	742.92
19765.2	38192.4	152.44	800.31	207.76	190.8	3557.36	13304.1	1811.54	5146.74	1178.55	4768.47	1344.8	2034.42	6039.3	1136.52
66885	61846.3	218.36	883.74	90.1	170.66	2040.5	7305.52	2078.66	3325.05	605.88	3011.58	3088.94	2043.44	3399.72	1015.98
152750	40258.6	130.81	206	134.62	296.8	1980.08	-60.52	1283.66	581.58	238.95	5191.29	1315.28	1274.28	387.86	357.52
167687	44789.6	147.29	985.71	242.74	201.4	2052.16	372.06	2629.86	1510.65	695.79	9165.96	1366.94	3094.68	2022.12	1466.16
38924.8	57257.7	105.06	1269.99	96.46	252.28	2768.72	11468.1	1692.82	4557.06	902.34	5078.7	2576.44	4117.22	6040.12	1608.02
61655.2	71007.2	209.09	469.68	323.3	268.18	2149.68	6337.74	1626.04	2819.61	722.52	2924.91	1842.54	1517	2602.68	754.4
108929	68231.3	138.02	201.88	146.28	270.3	2821.72	243.8	2332	540.27	497.34	6540.75	301.76	1049.6	274.7	387.86
59832.4	39082.3	136.99	1084.59	92.22	168.54	3231.94	5409.18	1361.04	2749.14	630.18	5717.79	3207.84	2458.36	3514.52	1579.32
168190	53532.2	145.23	597.4	200.34	212	5433.56	9940.68	4917.34	3998.16	643.95	6933.6	926.6	2420.64	4408.32	842.14
128869	46150.2	187.46	861.08	104.94	408.1	5498.22	10978.4	3817.06	4586.22	560.52	6531.03	1505.52	4197.58	5268.5	1097.16
124097	55658.1	188.49	323.42	173.84	426.12	4837.84	1807.3	3145.02	1084.59	180.63	4081.59	1430.9	2543.64	769.16	566.62
86475.5	101431	196.73	633.45	195.04	307.4	3793.74	237.44	3432.28	999.54	597.78	8911.62	2054.1	2838.02	655.18	1302.16
119972	38553.9	151.41	825.03	255.46	157.94	2452.84	7917.14	1075.9	3194.64	783.27	2587.95	1910.6	2619.9	3792.5	1050.42
80729.9	71613.8	197.76	733.36	217.3	270.3	3816	207.76	2998.74	378.27	304.56	6064.47	3079.1	2713.38	568.26	1240.66
133322	66711	264.71	667.44	183.38	276.66	2594.88	8460.92	1885.74	3518.64	956.61	4550.58	2152.5	1703.96	3722.8	1013.52
70632.2	87929	138.02	363.59	413.4	295.74	3747.1	64.66	2381.82	750.87	455.22	6931.98	979.08	2095.1	226.32	453.46
148128	46872.2	196.73	460.41	257.58	417.64	2654.24	-82.26	1765.96	1018.17	252.72	5954.31	1790.06	1673.62	673.22	886.42
126444	57099.1	181.28	599.46	307.4	302.1	3696.22	144.16	2591.7	955.8	381.51	6619.32	1587.52	2215.64	988.92	978.26
97213.2	68617.6	176.13	665.38	239.56	256.52	2790.98	9314.22	2046.86	3635.28	523.26	3665.25	2042.62	2290.26	3910.58	1134.06
66323.9	56520.2	185.4	1307.07	159	310.58	3205.44	12972.3	1904.82	5476.41	1006.83	5206.68	1680.18	4710.9	7361.96	2027.86
79685.8	82622.5	390.37	920.82	120.84	315.88	2389.24	11472.4	3169.4	4530.33	592.92	4495.5	2502.64	1818.76	4818.32	1396.46
212292	150027	361.53	1002.19	541.66	545.9	6033.52	2097.74	4849.5	2174.85	649.62	13130.1	4406.68	4765.02	1616.22	1542.42
77060.8	79003.1	183.34	848.72	154.76	362.52	2825.96	2077.6	2675.44	2327.13	988.2	10149.3	2833.1	2720.76	2995.46	1830.24
163555	47538.6	282.22	530.45	280.9	256.52	3945.32	477	2922.42	811.62	664.2	8564.94	2016.38	2437.86	713.4	953.66
59562.7	58537	111.24	3459.77	177.02	111.3	1208.4	1362.1	3412.14	3655.53	1733.4	8879.22	947.92	993.84	7696.52	5007.74
61449.4	47739.5	82.4	1134.03	75.26	274.54	3331.58	10728.3	1968.42	4382.1	780.84	6198.12	1832.7	3246.38	5024.14	1345.62
64865.6	34633.8	83.43	541.78	118.72	164.3	3113.22	6267.78	1797.76	3154.14	930.69	4942.62	1271.82	1894.2	2824.08	836.4
72118.2	67038.6	236.9	1514.1	302.1	303.16	3019.94	10903.2	1596.36	5160.51	1649.97	4524.66	1448.12	2031.96	6867.5	2664.18
154841	25965.3	167.89	586.07	61.48	157.94	3143.96	11711.9	1710.84	4275.18	658.53	3716.28	699.46	1331.68	5483.34	521.52
173222	68450.7	204.97	484.1	387.96	458.98	2528.1	488.66	2110.46	994.68	602.64	6539.13	2751.92	1978.66	397.7	1072.56
99698.8	67715.3	195.7	1190.68	295.74	346.62	2758.12	417.64	2538.7	1026.27	766.26	6707.61	2907.72	2109.86	1375.14	1711.34
118271	73445.2	184.37	348.14	189.74	228.96	3519.2	263.94	3310.38	985.77	519.21	9118.98	2008.18	2134.46	542.84	837.22
75211.9	33362.7	159.65	460.41	183.38	210.94	1852.88	6540.2	987.92	2751.57	646.38	3630.42	1643.28	1375.14	3026.62	587.12
115988	39869.2	191.58	265.74	218.36	257.58	1439.48	138.86	2055.34	532.98	99.63	4587.84	1726.92	1320.2	314.06	588.76
124653	46899	220.42	558.26	231.08	267.12	3070.82	10662.5	1241.26	4550.58	610.74	3095.01	1284.12	1961.44	4578.06	891.34
116766	58029.2	186.43	827.09	196.1	228.96	4226.22	13998.4	2040.5	5964.03	1161.54	5930.82	1492.4	2756.02	5929.42	1018.44
213719	43582.4	108.15	210.12	243.8	221.54	3067.64	405.98	2285.36	1039.23	522.45	8918.91	223.86	1228.36	316.52	208.28
143837	59117.9	153.47	2488.48	185.5	237.44	7047.94	13248.9	2671.2	5137.02	1620	6287.22	2838.02	10959.3	8538.66	3405.46
20879.9	56461.5	168.92	843.57	332.84	562.86	4730.78	15161.2	3043.26	6869.61	1470.96	7298.1	1699.04	2411.62	6201.66	1454.68
193276	50276.4	197.76	123.6	225.78	349.8	3540.4	579.82	1977.96	884.52	389.61	8568.18	304.22	1401.38	136.94	323.9
46099.2	99510.4	180.25	554.14	159	217.3	1364.22	911.6	2252.5	1179.36	415.53	7144.2	2844.58	1426.8	777.36	886.42
102194	52366.2	272.95	1448.18	184.44	249.1	2281.12	175.96	2701.94	1062.72	618.84	3333.96	2893.78	1897.48	1986.04	1932.74
109320	46981.4	157.59	413.03	309.52	395.38	4348.12	404.92	2553.54	579.96	442.26	4531.95	2038.52	2460.82	341.94	636.32
108447	63471.7	130.81	393.46	47.7	275.6	3233	145.22	2480.4	1199.61	503.01	6509.97	2473.94	2393.58	434.6	766.7
91657.4	60353.9	166.86	319.3	130.38	336.02	1871.96	167.48	2092.44	549.99	233.28	5533.11	1420.24	1230	288.64	963.5
136146	53156.2	119.48	467.62	145.22	202.46	1816.84	9172.18	1085.44	3252.96	498.15	3290.22	795.4	1053.7	3714.6	683.06
89025.7	74245.5	264.71	528.39	259.7	341.32	1975.84	626.46	2588.52	814.86	546.75	6639.57	3305.42	1958.98	756.86	1157.02
Single Cells
Patient 4: Healthy
107687	56705.6	93.73	3017.9	137.8	224.72	4430.8	15305.3	2148.62	5982.66	1311.39	4877.82	3553.88	11995	10642	4065.56
86944.2	44255	156.56	3329.99	186.56	192.92	5030.76	12884.3	1944.04	4983.12	1508.22	5247.99	3362.82	13539.8	10331.2	4232.84
101359	49734.6	180.25	1204.07	143.1	313.76	4584.5	11787.2	2202.68	5420.52	1243.35	5036.58	1775.3	3889.26	5886.78	1328.4
31749.5	41635.7	75.19	567.53	92.22	245.92	2925.6	7544.02	2178.3	3596.4	576.72	4398.3	957.76	1574.4	3251.3	926.6
109383	38880.4	151.41	2823.23	143.1	197.16	3888.08	12757.1	1578.34	4916.7	561.33	3681.45	3129.12	12175.4	9218.44	3653.92
110893	47257.4	175.1	2638.86	180.2	260.76	6230.68	12781.5	2447.54	5363.82	1061.91	7375.05	2819.98	10574.7	8733	3344.78
3302.04	28637.1	30.9	3895.46	201.4	234.26	134642	99680.3	8835.1	35454.5	1629.72	4386.15	1906.5	46332.5	31049.3	2259.1
119214	73704.7	164.8	969.23	242.74	277.72	4866.46	466.4	2764.48	781.65	455.22	7981.74	2235.32	4268.92	1038.12	1365.3
128754	40197.8	208.06	374.92	108.12	143.1	1610.14	2618.2	1458.56	1053	102.06	2462.4	1026.64	886.42	1155.38	510.04
85710.2	61802.1	219.39	5031.55	228.96	240.62	4190.18	4698.98	3532.98	5699.16	2583.09	6066.9	3274.26	2902.8	10030.2	7001.16
104629	45938	157.59	4813.19	236.38	311.64	7598.08	3817.06	3124.88	5317.65	2515.86	6426.54	2420.64	3586.68	10346.8	6974.1
108862	36726.7	111.24	1096.95	116.6	245.92	3387.76	10230.1	1732.04	3730.86	914.49	2627.64	1382.52	4062.28	5412	1261.16
131061	40814.8	195.7	3973.74	94.34	199.28	5038.18	12760.3	1618.62	4933.71	1466.91	5565.51	3425.96	15218.4	10590.3	4838.82
142442	32801.4	107.12	2411.23	232.14	445.2	4230.46	8823.44	1229.6	3373.65	605.88	5597.1	1592.44	8928.16	6719.08	2891.32
161239	55617.9	173.04	495.43	367.82	417.64	1267.76	219.42	2260.98	895.86	505.44	9520.74	851.16	1386.62	1183.26	1205.4
109884	32231.8	155.53	1962.15	93.28	273.48	4258.02	13942.2	1211.58	4781.43	760.59	5167.8	1786.78	7260.28	7590.74	2364.06
113850	50265	114.33	1013.52	234.26	404.92	3192.72	7541.9	2161.34	3399.57	541.08	5742.09	1205.4	4168.88	5006.92	1696.58
25540.2	31331.6	118.45	940.39	73.14	249.1	1866.66	5170.68	1949.34	2493.18	1777.14	5725.89	960.22	1143.08	2834.74	1202.12
113558	47477.8	214.24	1616.07	182.32	278.78	4209.26	11345.2	1937.68	4596.75	920.16	3858.03	2297.64	6041.76	6487.84	1900.76
45161.8	66844.9	143.17	2525.56	200.34	236.38	2438	7930.92	2144.38	5008.23	1234.44	3217.32	1840.9	1549.8	6864.22	3831.86
117092	38673.4	138.02	1755.12	216.24	321.18	4180.64	8535.12	1565.62	3969	1980.45	5654.61	1981.12	6853.56	5941.72	2438.68
159536	57854.1	255.44	439.81	175.96	356.16	5778.06	523.64	2374.4	763.83	410.67	8297.64	1016.8	3011.86	387.86	682.24
131095	55876.5	241.02	4384.71	259.7	455.8	1497.78	2613.96	2547.18	3819.15	1857.33	3619.08	1731.02	1322.66	7746.54	6403.38
106656	56880.7	220.42	2520.41	216.24	312.7	4432.92	13199.1	1456.44	5032.53	1407.78	5773.68	2796.2	9243.04	9325.86	3152.08
118500	45721.7	144.2	1466.72	150.52	393.26	5854.38	13824.5	2834.44	5653.8	638.28	6263.73	2081.16	5307.86	7311.12	1494.04
149633	46678.6	76.22	2630.62	122.96	278.78	2288.54	8500.14	2493.12	3189.78	584.01	4455.81	2171.36	9651.4	7185.66	3091.4
110007	50263	184.37	2208.32	341.32	267.12	3888.08	11257.2	1606.96	4373.19	2094.66	5798.79	2640.4	8216.4	7750.64	2721.58
126738	42984	159.65	1089.74	146.28	265	4319.5	5001.08	2015.06	2405.7	447.12	5371.92	1157.02	5461.2	3871.22	1483.38
54536.2	55902.2	103	661.26	207.76	217.3	4729.72	11105.6	3274.34	4443.66	486.81	4977.45	1844.18	2414.9	5260.3	1038.94
159519	54730.1	163.77	223.51	258.64	421.88	3675.02	751.54	2390.3	484.38	780.84	3045.6	473.96	1384.16	486.26	177.12
60510.2	49338	118.45	213.21	169.6	107.06	2474.04	8759.84	1823.2	3519.45	833.49	5320.08	849.52	1565.38	3610.46	478.06
74256.8	39783.8	59.74	414.06	117.66	121.9	2146.5	4818.76	1032.44	1829.79	475.47	2719.17	524.8	975.8	2177.92	555.96
165561	51246.6	152.44	4426.94	136.74	342.38	6323.96	5051.96	2431.64	3043.17	1056.24	6143.85	2627.28	15422.6	10077	6016.34
104151	53874.2	204.97	4586.59	249.1	238.5	4731.84	14494.4	2748.58	5137.02	1215.81	4531.95	4085.24	17557.8	12487	5482.52
167541	31007.1	69.01	1491.44	196.1	290.44	3041.14	5056.2	1108.76	1937.52	438.21	3134.7	1093.06	6075.38	4510.82	1720.36
146522	51756.5	185.4	3681.22	187.62	408.1	3492.7	3535.1	1600.6	2501.28	575.91	5603.58	3627.68	14094.2	8714.96	5535
132476	47244	134.93	5072.75	352.98	487.6	6724.64	6020.8	1792.46	2941.92	464.13	5997.24	3262.78	20409	10921.6	6214.78
140003	42960.3	139.05	1545	185.5	220.48	7451.8	6186.16	3256.32	4064.58	1070.82	6424.11	949.56	3430.06	5004.46	2497.72
180315	62020.4	202.91	3161.07	340.26	500.32	4655.52	10264	2353.2	3820.77	473.85	5060.88	2977.42	11280.7	8122.1	3666.22
62649.7	63639.6	176.13	1908.59	72.08	377.36	3897.62	11600.6	1689.64	4495.5	1246.59	4936.95	3159.46	6936.38	7006.9	2241.06
111631	52192.2	158.62	2206.26	63.6	257.58	3579.62	11777.7	1269.88	4435.56	1095.12	4591.08	2683.86	8063.88	7409.52	2974.96
103311	38853.7	153.47	1786.02	236.38	231.08	5546.98	14441.4	2299.14	5418.09	1091.88	6134.13	2130.36	8620.66	8015.5	2638.76
137941	38360.3	139.05	351.23	120.84	214.12	3131.24	4355.54	1810.48	2154.6	289.17	3037.5	488.72	1279.2	1688.38	290.28
142873	49684.1	155.53	4252.87	240.62	334.96	5743.08	5157.96	1682.22	2229.12	496.53	5159.7	4067.2	19611.9	9639.92	5430.86
75326.2	46579.7	135.96	634.48	108.12	174.9	2038.38	9821.96	1419.34	4301.91	728.19	2410.56	1212.78	1353	4486.22	733.08
154211	61085.2	121.54	2252.61	151.58	386.9	2271.58	5305.3	3150.32	2165.94	955.8	2717.55	1107.82	1312	2824.9	2282.06
71586.5	56249.3	217.33	3159.01	236.38	182.32	4175.34	10640.3	2289.6	4087.26	1132.38	4489.83	3459.58	13183.1	9549.72	4669.9
128679	48248.3	112.27	882.71	119.78	244.86	5523.66	17541.9	2290.66	6377.13	768.69	3876.66	1392.36	3141.42	7280.78	1123.4
51907	64862.2	198.79	787.95	169.6	348.74	3174.7	8627.34	2689.22	3279.69	546.75	2962.17	2297.64	2564.96	4095.9	1229.18
150352	65263.9	230.72	1209.22	287.26	375.24	4606.76	2600.18	2122.12	1952.1	929.88	6541.56	657.64	2054.1	2913.46	1480.92
150257	47134.9	122.57	3056.01	321.18	242.74	4463.66	9138.26	1606.96	3798.09	491.67	4341.6	2879.02	13375.8	8420.58	3854.82
104138	49110.4	189.52	3296	136.74	359.34	5306.36	10741	1532.76	4788.72	1715.58	4804.92	3139.78	15168.4	10052.4	4381.26
78929.8	42094	189.52	3426.81	101.76	236.38	4742.44	10120.9	1871.96	3860.46	1153.44	5243.13	3284.1	15364.3	9757.18	4192.66
135993	40482.1	87.55	930.09	171.72	236.38	3363.38	2500.54	1477.64	1590.03	143.37	3588.3	394.42	3844.98	2139.38	1155.38
99694.6	46736.2	211.15	595.34	41.34	205.64	2116.82	8716.38	1824.26	4298.67	657.72	3007.53	1298.06	1382.52	4054.08	732.26
136023	50630.7	139.05	2341.19	627.52	291.5	4262.26	6009.14	2093.5	2602.53	379.08	4638.87	1783.5	7770.32	5371.82	2446.06
154345	36376.5	44.29	1896.23	267.12	315.88	4578.14	4637.5	1488.24	2574.99	464.13	5143.5	1484.2	7197.14	4807.66	2860.98
75760.4	37077.9	105.06	607.7	134.62	124.02	2474.04	7386.08	2000.22	2767.77	913.68	3589.92	1241.48	1441.56	2963.48	868.38
136371	60786.5	268.83	4729.76	195.04	310.58	3265.86	1260.34	2103.04	501.39	584.82	5325.75	4566.58	19785	8100.78	6045.86
191977	51165.2	141.11	141.11	306.34	355.1	6459.64	358.28	3224.52	707.13	661.77	6104.97	675.68	2640.4	256.66	349.32
83358.2	48198.8	191.58	3342.35	249.1	334.96	3506.48	12211.2	2774.02	4851.9	1661.31	3971.43	4561.66	13188.1	9654.68	4565.76
37041.5	71371.8	247.2	3006.57	148.4	316.94	3690.92	11042	1208.4	4178.79	773.55	2845.53	2535.44	10544.4	8152.44	4226.28
133515	53415.8	193.64	2092.96	292.56	351.92	4949.14	772.74	2696.64	634.23	908.01	3970.62	1990.96	6410.76	3495.66	2610.88
142790	41698.5	122.57	2361.79	253.34	234.26	2771.9	649.78	1086.5	713.61	329.67	4921.56	1995.88	10141.8	4437.84	3041.38
154712	68580.5	244.11	3537.02	288.32	430.36	9621.62	767.44	4024.82	850.5	550.8	6034.5	4226.28	16236	5854.8	4344.36
96389.2	49677.9	136.99	2149.61	179.14	199.28	5090.12	12639.4	2441.18	4918.32	1115.37	6445.17	2330.44	8600.16	8028.62	2874.1
127242	38738.3	241.02	1799.41	222.6	280.9	2170.88	10335	1987.5	4100.22	1276.56	6479.19	1773.66	6057.34	6550.16	1977.84
68288.6	53073.8	229.69	545.9	263.94	331.78	1494.6	2485.7	2933.02	1330.83	281.07	4362.66	2918.38	1546.52	1398.1	859.36
144337	44555.7	82.4	236.9	46.64	296.8	3511.78	161.12	1680.1	337.77	290.79	2785.59	400.16	1846.64	305.04	328
142042	42441.2	164.8	1978.63	262.88	234.26	4920.52	17426.4	2571.56	5985.09	766.26	4280.04	1127.5	6625.6	8897	2296
93058.6	51403.2	200.85	1634.61	153.7	351.92	3291.3	2047.92	1765.96	1668.6	411.48	4949.91	2701.08	4947.88	3693.28	1803.18
106236	44401.2	94.76	731.3	148.4	121.9	3657	13883.9	2256.74	5968.89	729	6493.77	1385.8	2176.28	5922.86	706.02
112821	88248.3	119.48	3403.12	177.02	383.72	2161.34	6681.18	1509.44	5091.66	1492.83	4205.52	1067.64	1275.1	7931.04	4355.02
106798	50261.9	144.2	1766.45	83.74	205.64	3035.84	12469.8	2669.08	4452.57	1539.81	6077.43	2138.56	6418.14	7536.62	2300.92
59174.6	41406	56.65	805.46	147.34	124.02	2451.78	7388.2	1487.18	3141.18	541.08	4092.12	943.82	2373.9	3735.92	842.14
81201.1	48624.2	166.86	4926.49	184.44	155.82	4185.94	11990.7	1604.84	4727.16	1031.13	3279.69	4332.88	19338.9	12559.1	5774.44
152594	40681.9	139.05	3993.31	185.5	233.2	3782.08	802.42	3335.82	3164.67	1770.66	6240.24	847.06	1799.08	5725.24	5380.02
144934	47354.2	167.89	4039.66	170.66	261.82	5968.86	809.84	3359.14	4006.26	2268.81	6998.4	2178.74	2952.82	7161.06	5845.78
200151	85715.6	326.51	8991.9	401.74	489.72	6538.08	12908.7	3950.62	5468.31	1846.8	4953.15	7442.32	32353.9	18504.9	10619
177589	47952.7	117.42	730.27	225.78	373.12	3461.96	2901.22	1550.78	1445.04	222.75	3708.18	807.7	3143.88	2009	731.44
144945	56632.5	224.54	3886.19	188.68	391.14	5175.98	4192.3	2799.46	4695.57	2042.01	5128.11	2024.58	2638.76	8394.34	5755.58
124264	53245.8	191.58	2684.18	256.52	278.78	4173.22	10419.8	2047.92	4105.89	748.44	4240.35	3633.42	9677.64	7645.68	3093.86
139247	36610.3	149.35	2151.67	21.2	232.14	4347.06	6213.72	2645.76	2651.94	487.62	3572.91	1730.2	9721.92	6154.92	2611.7
128565	42256.8	105.06	891.98	218.36	333.9	1841.22	680.52	634.94	799.47	462.51	2645.46	619.92	702.74	2004.08	1274.28
107915	39360.4	178.19	1128.88	240.62	345.56	2941.5	10061.5	1690.7	3817.53	418.77	3188.97	1860.58	4557.56	5100.4	1337.42
107523	43463.9	149.35	750.87	97.52	272.42	4933.24	9704.3	2467.68	3880.71	1192.32	6404.67	1246.4	2799.48	4260.72	938.08
77504.3	46666.2	255.44	1858.12	257.58	273.48	3927.3	11815.8	1862.42	4002.21	1217.43	3321.81	2835.56	6669.06	7034.78	2672.38
128761	55325.4	159.65	443.93	261.82	360.4	4274.98	1419.34	1829.56	1918.89	532.98	9857.7	565.8	2457.54	889.7	806.06
118824	46399.4	142.14	4574.23	232.14	253.34	4117.04	13065.6	1752.18	5328.18	1377.81	4186.89	4874.9	17069.9	11140.5	5302.12
64554.8	57458.6	202.91	2252.61	266.06	168.54	2095.62	4637.5	1716.14	2903.85	1243.35	2968.65	2831.46	1950.78	5248	3301.32
246351	85619.8	385.22	3419.6	359.34	527.88	7185.74	21791.5	4230.46	8086.23	2030.67	9154.62	3762.16	12864.2	12641.1	4602.66
112432	36482.6	189.52	1761.3	309.52	379.48	3898.68	13479	1985.38	4821.93	1215.81	3970.62	1838.44	6306.62	7011	1970.46
104636	63102.9	244.11	7020.48	357.22	290.44	9939.62	17353.3	2507.96	5737.23	760.59	5305.5	6683.82	30774.6	18083.5	9329.96
100391	50306.2	158.62	445.99	315.88	200.34	3997.26	273.48	1962.06	985.77	230.85	8450.73	1442.38	2325.52	471.5	606.8
60011.3	39384.1	66.95	2979.79	49.82	186.56	4561.18	10410.3	1421.46	3523.5	922.59	2735.37	2863.44	13599.7	9352.1	4096.72
123997	45659.9	177.16	2093.99	170.66	273.48	4182.76	15466.5	2266.28	5954.31	1581.93	6860.7	2539.54	7824.44	8807.62	2501.82
90820	40843.6	115.36	510.88	272.42	232.14	2669.08	8196.98	1168.12	3938.22	520.02	3104.73	399.34	1400.56	3808.08	408.36
74972.5	74022	224.54	1671.69	226.84	440.96	3237.24	3551	2911.82	2850.39	1185.03	7607.52	2940.52	2472.3	4191.84	2573.16
99571.1	42098.2	241.02	4063.35	215.18	379.48	6048.36	553.32	3703.64	2751.57	1567.35	7282.71	1426.8	2933.96	5683.42	5199.62
127030	53345.8	145.23	3628.69	142.04	323.3	4898.26	13554.2	2843.98	5208.3	684.45	4536.81	3930.26	14473	10448.4	4478.02
Single Cells
Patient 5: Healthy
201411	43367.1	173.04	169.95	202.46	426.12	2416.8	3614.6	1893.16	1481.49	285.12	4215.24	323.9	926.6	1473.54	286.18
183473	57243.3	239.99	458.35	277.72	364.64	1365.28	1545.48	1650.42	929.07	421.2	5676.48	1562.92	1607.2	1071.74	637.14
96739.4	110840	342.99	2702.72	368.88	562.86	5500.34	563.92	3554.18	541.08	685.26	3744.63	3784.3	11280.7	4025.38	3594.88
179358	63559.2	223.51	550.02	270.3	400.68	1649.36	153.7	1641.94	852.12	311.85	5371.11	1157.02	1238.2	587.12	518.24
63730.8	57689.3	242.05	600.49	163.24	417.64	2182.54	1078.02	1764.9	1168.83	460.08	4595.13	2523.96	1781.86	1239.84	1020.08
187623	41253.6	148.32	4136.48	270.3	410.22	7075.5	5214.14	2504.78	1958.58	1371.33	3227.85	3257.86	18429.5	9371.78	5192.24
81265.8	59356.8	245.14	944.51	130.38	220.48	2478.28	7224.96	3438.64	3230.28	652.86	4461.48	2735.52	2144.3	3189.8	1370.22
93319.8	55526.3	285.31	490.28	295.74	404.92	2478.28	6596.38	2661.66	2664.09	604.26	3828.06	1899.12	1569.48	2905.26	632.22
156656	48903.4	141.11	482.04	174.9	191.86	2594.88	75.26	1587.88	636.66	306.99	4484.16	847.06	2173	438.7	665.02
60184.3	53568.2	152.44	901.25	255.46	685.82	2866.24	6070.62	3063.4	2927.34	722.52	4550.58	2681.4	1963.9	3172.58	1330.04
251115	52834.9	235.87	262.65	349.8	522.58	5020.16	157.94	2634.1	667.44	334.53	5678.1	558.42	2162.34	125.46	382.12
141478	68324	262.65	1252.48	184.44	319.06	6143.76	6178.74	2760.24	2472.12	331.29	4189.32	2868.36	6716.62	4127.06	1818.76
122905	79095.8	249.26	734.39	178.08	166.42	2139.08	5160.08	3384.58	2936.25	663.39	6806.43	3855.64	2387.84	2736.34	1354.64
86186.5	56569.7	169.95	4808.04	311.64	381.6	3403.66	9267.58	3280.7	7746.84	2637.36	7105.32	1489.12	1919.62	12082.7	6241.84
210127	45860.8	162.74	437.75	243.8	182.32	3138.66	1391.78	1208.4	650.43	448.74	4079.16	464.94	1201.3	851.98	555.96
40442.6	78899	215.27	920.82	321.18	816.2	1438.42	389.02	1689.64	412.29	463.32	4186.89	4898.68	2219.74	990.56	2169.72
91146.7	58012.7	212.18	250.29	359.34	273.48	993.22	232.14	1871.96	292.41	199.26	2927.34	1393.18	870.84	336.2	396.06
116221	38439.6	164.8	290.46	272.42	451.56	1767.02	4802.86	1446.9	2305.26	261.63	4912.65	975.8	1061.9	2267.3	494.46
216228	46209.9	176.13	269.86	153.7	255.46	1004.88	76.32	2694.52	780.84	446.31	6629.04	618.28	604.34	173.84	420.66
42365.4	76779.3	239.99	614.91	265	414.46	1912.24	2227.06	1746.88	1605.42	483.57	5712.93	2638.76	1662.14	1334.14	1094.7
110785	69906.1	336.81	973.35	306.34	463.22	1636.64	4365.08	2425.28	1638.63	569.43	4919.13	3816.28	1934.38	2355.04	1578.5
158738	58740.9	184.37	613.88	191.86	429.3	10390.1	12861	4004.68	5489.37	431.73	6522.12	2240.24	5237.34	5532.54	1056.98
67940	90516.4	293.55	684.95	222.6	405.98	1626.04	950.82	1705.54	812.43	460.08	4674.51	4029.48	1953.24	914.3	1241.48
71295	76243.7	159.65	750.87	143.1	273.48	3068.7	5324.38	2257.8	2495.61	346.68	5344.38	2279.6	2191.86	2445.24	939.72
240942	54907.2	212.18	4562.9	180.2	309.52	8491.66	9611.02	2807.94	3227.04	750.87	5997.24	3872.86	20714.8	11038	5998.3
146788	67854.3	267.8	1312.22	147.34	336.02	2220.7	246.98	1946.16	1247.4	896.67	4138.29	3144.7	1886.82	2425.56	1845.82
68098	63330.6	335.78	1046.48	387.96	482.3	1410.86	363.58	1703.42	759.78	716.04	4855.95	3317.72	1838.44	1283.3	1787.6
112083	54679.6	324.45	785.89	221.54	437.78	1343.02	465.34	2301.26	707.13	458.46	4409.64	3950.76	1895.02	731.44	1201.3
186168	58686.3	321.36	766.32	245.92	304.22	1115.12	962.48	1520.04	1117.8	436.59	5239.89	3304.6	1784.32	995.48	1154.56
131330	66989.1	197.76	2680.06	334.96	467.46	2549.3	8189.56	1352.56	2954.88	704.7	2439.72	1914.7	9751.44	7040.52	3559.62
36334.2	53893.7	100.94	516.03	146.28	149.46	1316.52	-32.08	1831.68	215.46	445.5	2601.72	1262.8	993.84	279.62	1025
135289	43210.6	81.37	407.88	244.86	113.42	4206.08	4866.46	3463.02	1637.82	305.37	4004.64	398.52	1830.24	2267.3	397.7
151420	49142.3	182.31	4230.21	203.52	520.46	156080	10629.7	3607.18	6585.3	2260.71	7948.53	3719.52	64566.8	11345.5	6076.2
180810	61117.1	95.79	647.87	279.84	418.7	2955.28	6116.2	2016.12	2660.85	252.72	4832.46	574	2354.22	3228.34	760.96
72760.8	31017.4	76.22	3011.72	109.18	302.1	4446.7	62955.5	1741.58	23152.2	1706.67	2680.29	720.78	2013.1	28000.5	2629.74
97109	65682.1	284.28	2762.46	261.82	228.96	1275.18	1671.62	3597.64	3170.34	1087.02	5818.23	4509.18	2174.64	5663.74	4512.46
62922.7	62563.2	267.8	612.85	281.96	271.36	2933.02	330.72	1747.94	305.37	437.4	2698.11	3024.98	2414.08	692.9	1309.54
165290	62082.2	260.59	354.32	193.98	413.4	1259.28	55.12	1840.16	912.87	314.28	5890.32	1621.96	1045.5	405.9	688.8
21770.3	60658.8	297.67	887.86	243.8	295.74	2041.56	3291.3	1779.74	1936.71	254.34	3673.35	2551.84	1919.62	2373.08	1152.1
58658.9	66736.8	265.74	517.06	126.14	387.96	2224.94	196.1	2083.96	649.62	621.27	5011.47	3176.68	1954.06	617.46	992.2
89471.8	65374.1	149.35	1354.45	46.64	304.22	3237.24	8470.46	2138.02	3500.82	1036.8	4729.59	2969.22	5198.8	5430.86	1948.32
162987	70018.4	180.25	793.1	263.94	310.58	2209.04	5788.66	1539.12	2395.17	165.24	2945.16	1836.8	2260.74	2888.04	983.18
218349	39652.9	128.75	146.26	159	320.12	1514.74	677.34	1761.72	624.51	495.72	5168.61	955.3	843.78	410.82	423.94
104996	80580	203.94	476.89	228.96	537.42	2152.86	799.24	1865.6	1188.27	463.32	6193.26	3216.86	2270.58	764.24	1298.88
8680.56	39889.8	63.86	727.18	275.6	252.28	3456.66	3753.46	1386.48	1414.26	1078.92	3553.47	705.2	1789.24	1996.7	816.72
256428	41377.2	49.44	92.7	279.84	281.96	1935.56	408.1	990.04	383.13	85.86	4334.31	239.44	696.18	141.04	145.14
65323.4	78833.1	107.12	632.42	238.5	698.54	3273.28	1846.52	2262.04	1670.22	609.93	4871.34	599.42	1549.8	1813.84	1125.86
57892.8	48323.5	181.28	738.51	161.12	367.82	4951.26	390.08	3741.8	1190.7	726.57	8896.23	2487.88	2823.26	953.66	1274.28
67683.8	46126.5	140.08	671.56	173.84	291.5	2817.48	8217.12	1859.24	2881.17	1099.98	5074.65	1204.58	1418.6	3318.54	601.88
156970	48301.8	184.37	457.32	240.62	243.8	1376.94	1199.92	1496.72	1334.07	363.69	5657.85	2292.72	1281.66	1049.6	1052.06
192753	56285.4	193.64	536.63	351.92	366.76	1495.66	7477.24	2876.84	3615.03	699.03	10425.5	1343.16	1657.22	3607.18	606.8
212109	49976.6	177.16	2048.67	169.6	241.68	4308.9	11543.4	2431.64	5014.71	1944	7733.88	2400.14	6172.14	6951.14	2121.34
137382	52658.8	196.73	1123.73	112.36	325.42	2705.12	8131.26	1385.42	3060.18	880.47	4827.6	2847.04	4494.42	4446.04	1657.22
67085.8	58798.6	196.73	665.38	179.14	413.4	2078.66	4531.5	1827.44	1807.92	266.49	3350.97	1649.02	1347.26	1927	1023.36
202850	50990.2	133.9	2442.13	336.02	369.94	3825.54	17062.8	2628.8	5904.9	1020.6	6223.23	1576.04	8473.88	9523.48	2629.74
106035	67030.3	200.85	326.51	221.54	215.18	860.72	886.16	1062.12	722.52	217.08	2523.96	1804	894.62	622.38	627.3
48668.8	110378	366.68	1147.42	414.46	498.2	2397.72	510.92	2298.08	1112.94	997.92	6390.9	4095.08	2370.62	1500.6	1992.6
159524	49844.8	234.84	1110.34	241.68	272.42	3535.1	12573.7	2366.98	4527.09	1041.66	3336.39	3330.84	3405.46	6183.62	1662.96
104886	80650	248.23	4836.88	236.38	338.14	4894.02	9549.54	2648.94	3249.72	1036.8	5104.62	5812.16	21075.6	11389.8	6462.42
86454.5	54894.9	208.06	829.15	104.94	268.18	2947.86	10506.7	2283.24	4313.25	1395.63	4353.75	1572.76	2012.28	4151.66	1176.7
175001	35629.8	118.45	199.82	290.44	303.16	2150.74	301.04	1304.86	767.07	224.37	5185.62	721.6	1034.02	305.86	565.8
111457	65307.2	157.59	581.95	180.2	395.38	3021	7274.78	1362.1	2898.18	609.93	3086.91	2927.4	2737.16	3366.1	1118.48
100896	93946.3	260.59	1021.76	286.2	297.86	1923.9	1899.52	3877.48	1423.98	722.52	5963.22	3386.6	1857.3	1948.32	1429.26
4729.2	77838.1	152.44	788.98	339.2	507.74	4085.24	3417.44	2332	1825.74	1958.58	6820.2	2068.04	2545.28	2238.6	1765.46
106899	82945.9	256.47	626.24	125.08	452.62	1475.52	81.62	2083.96	437.4	386.37	4553.01	3738.38	1813.02	796.22	1513.72
56755.4	53836	260.59	936.27	237.44	507.74	2474.04	458.98	2991.32	1210.14	818.91	7789.77	2312.4	1633.44	1165.22	1577.68
94326.1	68882.3	263.68	714.82	276.66	402.8	2001.28	321.18	2411.5	231.66	463.32	3494.34	2955.28	2028.68	545.3	1162.76
74517.2	85280.9	348.14	955.84	234.26	365.7	1058.94	998.52	1604.84	1296	518.4	6577.2	2724.04	1459.6	892.16	1567.84
169899	73022.9	251.32	311.06	321.18	471.7	3913.52	2736.92	1124.66	1277.37	487.62	4787.1	2028.68	2357.5	1580.14	787.2
125896	45180.9	159.65	3074.55	266.06	362.52	1646.18	8439.72	2495.24	5934.06	1745.55	3414.96	1202.12	1106.18	8592.78	4939.68
31504.2	94933	185.4	899.19	334.96	363.58	3407.9	252.28	3436.52	623.7	487.62	4228.2	4493.6	3135.68	973.34	1827.78
135884	52278.7	162.74	508.82	206.7	399.62	952.94	159	1141.62	395.28	119.88	2336.85	2117.24	1211.14	476.42	643.7
99183	50524.6	256.47	750.87	184.44	275.6	1009.12	-22.68	1967.36	699.03	536.22	4375.62	3385.78	1633.44	606.8	1361.2
154767	62689.9	183.34	1702.59	161.12	165.36	3940.02	15809.9	3518.14	6986.25	660.15	4594.32	1889.28	5609.62	8446	2122.16
89720.4	62353.1	145.23	5074.81	149.46	267.12	4566.48	5567.12	2530.22	2605.77	597.78	3687.93	4694.5	21822.7	11601.4	6646.92
153243	79687	197.76	187.46	352.98	295.74	1494.6	403.86	1431	606.69	136.08	5387.31	928.24	926.6	504.3	451.82
60307.8	52503.2	204.97	576.8	289.38	275.6	2943.62	1503.08	1929.2	1114.56	398.52	3025.35	2250.9	1980.3	968.42	715.86
126171	58510.2	261.62	572.68	265	292.56	2513.26	122.96	1877.26	794.61	518.4	6518.88	2542.82	2231.22	806.06	951.2
64757.3	65700.6	97.85	2402.99	157.94	209.88	1157.52	568.16	4018.46	2809.08	1764.18	9736.2	2095.92	1237.38	5707.2	4187.74
101139	52682.4	217.33	464.53	149.46	339.2	863.9	106	1012.3	166.05	126.36	1852.47	2331.26	1329.22	323.08	970.06
157016	65417.4	328.57	7189.4	212	515.16	6204.18	7519.64	2446.48	2419.47	596.16	2881.98	5726.06	28732	14394.3	8750.22
214420	46266.6	204.97	636.54	284.08	307.4	2882.14	666.74	2749.64	506.25	801.09	3567.24	1324.3	1617.86	210.74	994.66
80623.2	60687.6	253.38	701.43	206.7	437.78	1070.6	214.12	1462.8	680.4	565.38	4301.91	2733.88	1383.34	782.28	1375.96
53718.8	48479	177.16	681.86	85.86	190.8	3577.5	11652.6	2252.5	4917.51	1224.72	7077.78	1211.14	1754.8	5023.32	788.84
65237.8	67815.2	255.44	576.8	324.36	447.32	1028.2	1178.72	1620.74	559.71	427.68	4260.6	2678.12	1409.58	922.5	1052.06
218834	54040	120.51	5393.08	311.64	412.34	8287.08	2516.44	2880.02	937.17	652.05	3163.05	4387	24649.2	10564.9	6891.28
101749	66395.9	241.02	267.8	266.06	339.2	2281.12	181.26	2059.58	271.35	202.5	3758.4	1820.4	1531.76	341.94	734.72
103327	66590.5	300.76	1834.43	261.82	552.26	2381.82	382.66	2915	1602.99	878.04	6189.21	4070.48	2501	2884.76	2843.76
52115.3	163156	210.12	3236.26	358.28	1126.78	55249.3	54264.6	8393.08	19493.5	4620.24	4899.69	3036.46	24514.7	22969.8	3965.52
97429.9	45882.4	215.27	2689.33	283.02	446.26	2851.4	6965.26	2775.08	4553.01	1330.83	4334.31	1707.24	1644.1	7538.26	3810.54
167934	70619.9	183.34	3069.4	226.84	519.4	7184.68	3346.42	2453.9	1239.3	400.14	3500.82	3328.38	14318.8	6478	3723.62
49270.2	76324	302.82	541.78	112.36	316.94	1649.36	150.52	3064.46	180.63	528.93	3289.41	2843.76	1905.68	359.16	1176.7
103937	60533.1	182.31	696.28	154.76	311.64	2228.12	8388.84	3564.78	3468.42	619.65	4923.18	3060.24	2095.1	3955.68	1127.5
83072.6	72747.9	233.81	744.69	332.84	371	2082.9	2417.86	2558.84	1377	405	4355.37	3285.74	2279.6	1547.34	1023.36
50167.3	51751.3	206	711.73	424	912.66	2694.52	615.86	2415.74	1092.69	648.81	7761.42	1908.14	1744.96	1131.6	1398.1
73185	42389.7	227.63	691.13	223.66	271.36	1408.74	443.08	2187.84	582.39	450.36	2881.17	3365.28	1720.36	494.46	910.2
49649	97895.3	134.93	1347.24	231.08	181.26	4387.34	347.68	1715.08	753.3	406.62	3105.54	2231.22	6267.26	2042.62	2137.74
75961.2	81990.1	296.64	659.2	325.42	396.44	2359.56	6618.64	3068.7	3172.77	529.74	3384.99	3257.04	2082.8	3086.48	1047.96
191790	49434.8	232.78	3631.78	140.98	235.32	6152.24	9595.12	2048.98	3627.99	461.7	3147.66	4273.02	16039.2	9298.8	4379.62
131190	47543.8	225.57	3219.78	153.7	319.06	4100.08	12485.7	3483.16	4849.47	1134.81	6843.69	4828.98	12764.9	9344.72	3968.8
Single Cells
Patient 6: Healthy
51710.4	39881.6	154.5	456.29	159	322.24	2501.6	8046.46	1820.02	3433.59	1620.81	6320.43	703.56	1327.58	3470.24	979.08
95913.7	42052.8	185.4	328.57	234.26	311.64	1745.82	1977.96	1783.98	926.64	177.39	3290.22	1625.24	1515.36	1254.6	665.84
25013.5	50454.6	106.09	1031.03	99.64	670.98	1333.48	4112.8	1446.9	2271.24	1190.7	6522.12	1095.52	1013.52	2001.62	1413.68
27760.3	87246.1	198.79	657.14	164.3	308.46	2960.58	6099.24	2163.46	2947.59	485.19	3613.41	1584.24	1758.08	3354.62	895.44
64802.6	75949.1	211.15	7689.98	320.12	284.08	12031	216584	2816.42	69819.6	2741.04	2609.01	2350.12	6291.04	90215.6	5873.66
137409	52292.1	231.75	2203.17	134.62	183.38	3236.18	6776.58	1946.16	3574.53	939.6	2370.87	1791.7	1927.82	5949.1	2841.3
111960	53201.6	241.02	455.26	129.32	140.98	2178.3	3088.84	2534.46	1516.32	203.31	3746.25	1955.7	1904.86	1447.3	720.78
92059.8	113071	400.67	744.69	195.04	338.14	1915.42	3263.74	1319.7	1706.67	378.27	2754.81	3208.66	1949.14	1672.8	1300.52
77007.8	55372.8	82.4	1719.07	112.36	150.52	2542.94	9106.46	1435.24	3817.53	549.18	3623.13	2592.84	6473.08	6204.12	2419.82
156588	38115.2	117.42	3456.68	206.7	58.3	2638.34	9463.68	1453.26	2790.45	1487.97	2934.63	3304.6	13799.8	8769.08	4617.42
103781	79731.3	248.23	537.66	85.86	371	2382.88	3672.9	2086.08	1547.1	668.25	2813.94	2737.98	2236.14	1949.96	1016.8
51563.4	53778.4	287.37	659.2	188.68	270.3	1303.8	150.52	2734.8	521.64	541.89	4053.24	3867.12	1832.7	710.12	1219.34
182715	50897.4	92.7	2987	235.32	326.48	17838.7	15156.9	3680.32	7276.23	1489.59	6004.53	731.44	7580.9	11093.8	4205.78
86505.7	47451.1	206	271.92	307.4	336.02	1315.46	2211.16	1687.52	1149.39	450.36	4136.67	1602.28	1085.68	922.5	564.16
75712.6	49310.2	124.63	158.62	111.3	371	2503.72	984.74	2715.72	834.3	260.01	5384.88	1210.32	1705.6	563.34	567.44
44630.9	46695.1	153.47	398.61	212	316.94	2246.14	22.26	2323.52	741.96	415.53	5185.62	1608.02	1272.64	225.5	738
143217	44335.3	162.74	1506.89	159	184.44	4616.3	9085.26	1860.3	3960.09	1367.28	5059.26	2429.66	5995.84	5955.66	2109.04
117566	61046	170.98	387.28	166.42	329.66	3658.06	271.36	1712.96	668.25	498.15	6138.99	2083.62	2149.22	338.66	722.42
163717	70358.3	94.76	764.26	161.12	333.9	2958.46	220.48	2330.94	1261.98	396.09	6876.09	353.42	1197.2	1444.84	1381.7
69557	55935.2	202.91	1588.26	170.66	66.78	2486.76	8963.36	2373.34	4179.6	774.36	2506.14	1986.04	1643.28	6029.46	2059.02
53117.4	47959.9	89.61	766.32	210.94	509.86	2585.34	7473	2440.12	3386.61	1296.81	10464.4	915.12	1359.56	3544.86	1007.78
59636.6	93676.4	207.03	641.69	308.46	497.14	2201.62	779.1	2041.56	792.99	325.62	3934.98	3810.54	2364.06	580.56	1158.66
74258.5	54713.6	186.43	459.38	81.62	161.12	1800.94	460.04	1517.92	837.54	459.27	3643.38	2147.58	1408.76	784.74	1050.42
136384	67464	219.39	771.47	146.28	234.26	1453.26	1197.8	1441.6	854.55	562.95	4382.91	3031.54	1917.98	978.26	1170.96
64223.9	63771.4	228.66	496.46	96.46	302.1	1128.9	5066.8	1995.98	2294.73	201.69	2418.66	2179.56	1539.14	2713.38	733.08
84429.2	52970.8	173.04	301.79	319.06	413.4	3697.28	203.52	2860.94	833.49	574.29	5665.95	1310.36	2209.08	452.64	296.84
142061	49910.7	122.57	470.71	131.44	184.44	4802.86	4394.76	2308.68	2061.45	472.23	3769.74	1657.22	2641.22	2385.38	609.26
68981.6	50787.2	184.37	490.28	106	312.7	2430.58	3029.48	1903.76	1259.55	405.81	2957.31	2614.16	1916.34	1617.04	888.06
67052.2	70015.3	228.66	807.52	259.7	310.58	1494.6	2654.24	2342.6	1328.4	412.29	4498.74	3332.48	1966.36	1507.98	1215.24
231982	80799.4	327.54	1400.8	251.22	412.34	1756.42	2644.7	2929.84	1591.65	765.45	9692.46	3815.46	3933.54	2649.42	1818.76
204192	37179.9	141.11	1844.73	138.86	307.4	7150.76	8081.44	1962.06	4039.47	829.44	3780.27	855.26	3308.7	5808.88	2309.12
94936.8	76857.6	355.35	1550.15	268.18	419.76	2329.88	5868.16	2399.84	2685.15	609.93	5175.9	3469.42	4011.44	3497.3	2346.84
115586	49290.7	224.54	401.7	214.12	237.44	1980.08	76.32	1421.46	438.21	189.54	4134.24	2406.7	1557.18	282.9	819.18
170270	62297.5	106.09	1236	77.38	175.96	3198.02	4101.14	1005.94	1594.08	109.35	2913.57	1759.72	5516.14	3507.96	1330.86
20790.8	38078.1	81.37	932.15	81.62	428.24	3588.1	4502.88	2123.18	2396.79	1628.1	6247.53	1097.98	1736.76	2391.94	1370.22
22202.9	93530.2	338.87	901.25	134.62	429.3	1424.64	1157.52	1618.62	692.55	291.6	4582.98	3624.4	1798.26	769.16	1672.8
126902	55498.5	173.04	330.63	166.42	293.62	4602.52	206.7	2251.44	466.56	383.13	2920.05	1317.74	2854.42	466.58	759.32
160585	53190.2	189.52	1637.7	182.32	243.8	5421.9	9526.22	3243.6	4811.4	1023.03	2900.61	1984.4	2968.4	6482.92	2222.2
138219	55046.3	170.98	206	72.08	255.46	1211.58	-71.92	2241.9	908.82	464.13	8611.92	1339.06	998.76	297.66	450.18
175077	81424.6	252.35	521.18	188.68	414.46	2724.2	1940.86	1481.88	1048.95	169.29	4587.03	2482.14	2206.62	1239.84	1047.96
163065	45866.9	222.48	349.17	114.48	342.38	1893.16	1308.04	1549.72	951.75	395.28	5409.18	1479.28	1182.44	731.44	697
130810	60589.8	279.13	797.22	251.22	296.8	3254.2	321.18	3517.08	494.1	492.48	6330.96	3594.06	2624.82	578.1	1011.06
52448.8	63158.6	198.79	602.55	263.94	288.32	2794.16	8423.82	2395.6	3517.83	1041.66	4213.62	1240.66	1614.58	3993.4	734.72
76773.5	67710.1	238.96	944.51	305.28	521.52	2179.36	4294.06	3187.42	2941.11	715.23	7120.71	3993.4	2197.6	2569.06	1559.64
41653.9	48832.3	236.9	1570.75	209.88	354.04	1829.56	5928.58	3136.54	3334.77	1099.17	4739.31	3364.46	2044.26	5453	2581.36
80714.8	55169.9	225.57	908.46	90.1	345.56	1650.42	6092.88	1574.1	2626.83	670.68	3458.7	2204.16	3530.1	3926.16	1302.98
72203	20946.1	149.35	119.48	190.8	505.62	2871.54	251.22	1672.68	1063.53	626.13	4855.95	467.4	1189.82	313.24	256.66
92446.2	94006	167.89	1676.84	99.64	255.46	2316.1	1986.44	1622.86	1370.52	908.01	2322.27	2384.56	1893.38	3045.48	2546.1
120273	53396.2	246.17	509.85	323.3	605.26	2390.3	2354.26	2316.1	1288.71	233.28	2788.83	3019.24	2755.2	1849.1	1164.4
24625.4	63121.5	252.35	707.61	309.52	403.86	1612.26	289.38	2240.84	653.67	503.82	6363.36	3529.28	2014.74	456.74	1155.38
95011.6	80540.9	245.14	977.47	133.56	234.26	2883.2	4170.04	2065.94	1759.32	318.33	3201.93	3621.94	3140.6	2838.02	1533.4
26674.2	88685.1	276.04	1712.89	208.82	312.7	1761.72	899.94	2513.26	1073.25	536.22	5627.07	4627.26	6199.2	2622.36	2621.54
65629.2	31235.8	122.57	637.57	61.48	253.34	3262.68	6600.62	2100.92	3208.41	1493.64	7604.28	1747.42	1995.06	2891.32	958.58
85388.5	21255.1	53.56	399.64	130.38	259.7	1468.1	4091.6	1747.94	1275.75	376.65	3543.75	823.28	889.7	1749.88	437.88
86683	74807.9	294.58	641.69	290.44	186.56	1464.92	4216.68	1792.46	1564.11	384.75	3412.53	2783.08	1630.98	2006.54	960.22
60712.7	76426	154.5	381.1	243.8	239.56	2960.58	6384.38	1197.8	2850.39	1365.66	5060.07	1565.38	1625.24	2572.34	929.06
114717	77226.3	219.39	2438.01	473.82	705.96	1406.62	5194	2297.02	4025.7	1170.45	3083.67	3193.9	1576.86	5585.84	3471.88
182344	81306.1	228.66	691.13	185.5	351.92	4087.36	137.8	2507.96	626.94	217.89	4685.85	2315.68	2479.68	598.6	1216.06
51415.6	45862.8	62.83	390.37	184.44	324.36	2470.86	5972.04	2359.56	2514.24	739.53	6833.16	1379.24	1339.88	2660.9	477.24
197697	53091.3	139.05	439.81	183.38	344.5	4789.08	195.04	2045.8	242.19	124.74	3986.82	1593.26	2448.52	346.86	528.9
203024	56460.5	192.61	737.48	241.68	484.42	5051.96	2566.26	2603.36	1617.57	370.98	6557.76	1973.74	3178.32	1630.98	898.72
107556	49323.6	165.83	409.94	182.32	180.2	1622.86	267.12	1950.4	463.32	208.98	2848.77	2348.48	1511.26	337.02	610.08
26674.2	88685.1	276.04	1712.89	208.82	312.7	1761.72	899.94	2513.26	1073.25	536.22	5627.07	4627.26	6199.2	2622.36	2621.54
181608	58380.4	201.88	2037.34	222.6	243.8	1065.3	4926.88	2790.98	3415.77	897.48	3284.55	2192.68	1198.02	5443.16	2899.52
58034.8	47134.9	123.6	186.43	72.08	259.7	2344.72	3923.06	1700.24	1455.57	341.82	3739.77	792.94	1124.22	1556.36	561.7
205640	26254.7	121.54	588.13	68.9	268.18	4556.94	8455.62	2274.76	3016.44	467.37	5274.72	679.78	2277.96	3877.78	468.22
187223	51200.3	182.31	2183.6	225.78	358.28	4009.98	8033.74	1538.06	2884.41	512.73	2003.13	2920.84	9435.74	6584.6	2765.86
49031.6	98804.8	193.64	650.96	234.26	327.54	2058.52	429.3	1617.56	511.92	468.99	4032.18	3249.66	1957.34	658.46	988.1
227550	71040.1	182.31	934.21	222.6	604.2	2784.62	3677.14	2158.16	1531.71	553.23	4706.91	2677.3	3366.92	2237.78	1548.16
74875.1	50138.3	247.2	1899.32	91.16	210.94	2700.88	8327.36	1599.54	3570.48	1788.48	4022.46	2965.12	6806	6097.52	2482.96
105717	60130.4	98.88	455.26	338.14	373.12	1154.34	2025.66	1432.06	1142.1	195.21	3585.06	794.58	919.22	1268.54	337.02
129670	52338.4	169.95	2616.2	184.44	142.04	938.1	4571.78	3012.52	3974.67	1319.49	5746.14	1830.24	948.74	6318.92	3504.68
31961.2	69758.8	152.44	5190.17	642.36	867.08	162698	96729.2	11883.7	33466.8	4019.22	6398.19	3649.82	68478.2	39563.4	4896.22
59477	86001.9	148.32	878.59	65.72	418.7	2545.06	11130	1491.42	4715.01	984.96	3455.46	1274.28	1973.74	5129.1	997.12
120894	76122.1	300.76	696.28	310.58	428.24	2191.02	51.94	2448.6	646.38	524.88	5298.21	2981.52	1900.76	478.06	1375.96
52865.4	33431.7	97.85	475.86	149.46	461.1	1163.88	606.32	1371.64	677.97	857.79	2502.09	907.74	857.72	512.5	648.62
46996.3	63735.4	163.77	2570.88	227.9	271.36	5577.72	13389.9	2103.04	6934.41	1595.7	3207.6	1712.98	2582.18	9872.8	3864.66
120437	66586.4	176.13	833.27	163.24	349.8	2777.2	9039.68	1923.9	3486.24	371.79	2895.75	2118.06	1817.94	4255.8	1494.86
54331.2	57907.6	158.62	351.23	121.9	238.5	1354.68	1171.3	1374.82	1160.73	567	5706.45	1000.4	912.66	546.94	502.66
22008	55729.2	128.75	879.62	185.5	447.32	1245.5	591.48	2241.9	985.77	1583.55	8319.51	1893.38	983.18	743.74	1613.76
70755.7	51508.2	252.35	407.88	258.64	433.54	2409.38	1297.44	1734.16	896.67	222.75	4211.19	1895.84	1477.64	797.04	371.46
100617	101429	220.42	1060.9	284.08	474.88	4950.2	434.6	2747.52	1197.99	865.08	11984.8	2808.5	4321.4	1067.64	2063.12
177596	45417.8	208.06	6868.04	257.58	239.56	9611.02	120006	2290.66	41851.9	3148.47	7639.92	3164.38	14763.3	53281.1	6518.18
16885.7	90581.3	185.4	966.14	832.1	682.64	1764.9	1814.72	1603.78	1045.71	3257.82	4398.3	692.9	904.46	1162.76	2144.3
95769.2	68850.4	276.04	772.5	152.64	351.92	4476.38	2961.64	2797.34	1681.56	480.33	7008.12	2870	3330.02	2185.3	1343.16
42100	33670.7	120.51	544.87	166.42	371	3383.52	5012.74	1777.62	2523.96	1273.32	5304.69	1360.38	1799.9	2143.48	886.42
109319	85476.6	285.31	609.76	216.24	193.98	3307.2	1440.54	2016.12	692.55	527.31	4000.59	3303.78	2394.4	1079.12	1256.24
93735.6	34317.5	155.53	899.19	239.56	274.54	5499.28	13649.6	3935.78	5495.85	433.35	4769.28	1387.44	3284.92	6206.58	929.88
60763.1	67995.4	316.21	733.36	164.3	294.68	2107.28	5694.32	1548.66	2399.22	340.2	2674.62	1872.88	2045.08	3188.16	1072.56
61254.5	82774.9	254.41	758.08	243.8	461.1	2449.66	1083.32	2105.16	1145.34	541.89	6809.67	2326.34	2081.98	902.82	1287.4
174674	55814.7	159.65	425.39	336.02	313.76	3750.28	465.34	1850.76	731.43	254.34	5267.43	1214.42	2464.1	776.54	756.86
180218	43340.3	135.96	406.85	232.14	328.6	2986.02	1417.22	2081.84	905.58	343.44	5087.61	1321.84	1637.54	735.54	455.1
43028.2	45634.2	158.62	785.89	204.58	244.86	3175.76	11419.4	2740.1	4981.5	524.88	4079.97	1371.86	2195.14	4902.78	1076.66
38803.8	47731.2	198.79	650.96	324.36	361.46	2396.66	7247.22	1301.68	2515.86	1445.04	3602.07	1711.34	2204.16	3046.3	1111.1
185832	53414.8	116.39	831.21	226.84	395.38	3965.46	114.48	2173	717.66	588.87	6646.05	1990.96	2243.52	901.18	1330.86
92981.3	49560.5	87.55	1315.31	192.92	242.74	3358.08	9346.02	1985.38	3613.41	1422.36	4842.99	2523.96	3908.94	4823.24	1721.18
134949	54976.2	246.17	489.25	262.88	385.84	1951.46	310.58	2386.06	571.86	513.54	6017.49	2525.6	1705.6	470.68	1193.1
88910.6	104112	168.92	778.68	296.8	270.3	3456.66	4507.12	2502.66	1875.96	423.63	4126.14	3208.66	2980.7	2525.6	1005.32
25786.3	81289.7	214.24	912.58	179.14	474.88	2378.64	5354.06	2434.82	2359.53	349.11	3792.42	2916.74	2594.48	2774.06	1391.54
180691	48553.2	165.83	2468.91	160.06	299.98	3018.88	10074.2	2431.64	5598.72	1391.58	4008.69	933.16	1656.4	7972.86	3923.7
Single Cells
Patient 7: Healthy
152980	54790.8	276.04	1018.67	235.32	361.46	4970.34	8494.84	3479.98	3492.72	442.26	5060.07	2123.8	3207.84	4919.18	1344.8
17624.9	41331.8	118.45	997.04	208.82	538.48	1220.06	3402.6	2893.8	1966.68	1266.84	7294.86	1795.8	1304.62	1776.94	1896.66
87496.1	80460.5	298.7	1171.11	216.24	265	2283.24	6034.58	1675.86	2864.97	1151.01	4635.63	3106.16	2749.46	3446.46	1198.02
52681.4	52290	119.48	813.7	209.88	288.32	3563.72	11649.4	2405.14	3981.15	1355.13	4691.52	3694.92	2576.44	4888.84	1512.08
122428	49823.2	169.95	2766.58	143.1	285.14	1383.3	6330.32	1706.6	4681.8	1486.35	5101.38	1210.32	1016.8	7576.8	4200.04
136190	49859.2	158.62	358.44	204.58	344.5	4331.16	357.22	3146.08	467.37	608.31	9070.38	1522.74	2213.18	428.86	557.6
76844	45842.2	145.23	509.85	86.92	272.42	2807.94	9147.8	1463.86	3413.34	618.84	2547.45	1822.04	2046.72	3626.04	918.4
96528.6	66173.4	182.31	646.84	348.74	271.36	3843.56	4672.48	2786.74	1936.71	332.91	4952.34	1607.2	2426.38	2382.1	874.12
106909	38903.1	232.78	2635.77	217.3	268.18	1184.02	189.74	2775.08	1765.8	967.95	3417.39	3334.12	1781.86	5270.14	4083.6
80980.2	86172.9	219.39	535.6	118.72	422.94	6210.54	4976.7	3313.56	2007.18	515.97	5599.53	1666.24	3451.38	2223.84	795.4
167530	64172.1	229.69	297.67	47.7	216.24	2325.64	210.94	2377.58	431.73	266.49	3470.04	1471.9	1420.24	546.12	692.08
104581	56426.5	141.11	2790.27	163.24	135.68	3820.24	10296.8	2298.08	4530.33	1465.29	5423.76	3639.98	10382	8251.66	3440.72
171053	61913.3	188.49	5004.77	236.38	339.2	4936.42	546.96	2093.5	403.38	185.49	2288.25	4546.9	20917.4	8913.4	5971.24
31646.2	65932.4	248.23	1036.18	187.62	326.48	2674.38	10947.7	2032.02	4899.69	1580.31	5571.18	1594.9	2394.4	5089.74	1063.54
87405.4	52189.1	276.04	761.17	295.74	419.76	1699.18	11893.2	1615.44	4493.88	943.65	3996.54	2112.32	1386.62	4719.92	801.96
128432	66100.2	288.4	483.07	391.14	384.78	3458.78	491.84	3141.84	946.89	381.51	7299.72	1910.6	2093.46	564.16	753.58
28679.3	70845.5	167.89	537.66	227.9	354.04	913.72	101.76	1509.44	36.45	387.18	1986.12	1287.4	906.92	304.22	875.76
62289.4	38023.5	100.94	440.84	237.44	132.5	1676.92	4368.26	1649.36	2273.67	783.27	5330.61	697.82	949.56	2044.26	587.94
102001	61338.6	291.49	901.25	153.7	385.84	2040.5	8476.82	2004.46	3875.85	677.97	2975.13	1582.6	1517.82	3940.92	1130.78
126745	43445.4	149.35	486.16	44.52	217.3	1781.86	6608.04	1414.04	3255.39	1395.63	4049.19	2222.2	1421.06	2895.42	814.26
132015	49137.2	214.24	505.73	118.72	219.42	1401.32	2610.78	2318.22	1513.89	434.16	2873.88	1986.86	1359.56	1455.5	742.92
131173	90326.9	524.27	1550.15	322.24	535.3	2004.46	4788.02	2259.92	2889.27	987.39	3057.75	4737.96	2379.64	3977	2538.72
124434	39070	261.62	594.31	349.8	221.54	1620.74	9532.58	1433.12	3664.44	728.19	3092.58	1857.3	1330.86	4249.24	621.56
30858.2	60019.1	142.14	879.62	111.3	214.12	3273.28	10405	2282.18	4106.7	1976.4	6199.74	1363.66	2121.34	4668.26	1127.5
155049	59914.1	215.27	520.15	209.88	297.86	1358.92	3468.32	1951.46	1731.78	119.07	3133.08	898.72	962.68	1670.34	489.54
159200	46044.1	113.3	317.24	249.1	301.04	3180	241.68	2814.3	545.94	397.71	4285.71	1462.88	2040.16	469.04	568.26
41006.3	42319.6	112.27	436.72	76.32	168.54	3898.68	10915.9	2020.36	4808.16	1267.65	4918.32	1599	2168.9	4937.22	969.24
105669	62282	161.71	762.2	218.36	257.58	4152.02	12498.5	1927.08	5087.61	1765.8	7522.47	2277.14	2752.74	5711.3	1195.56
70635.6	125599	360.5	3404.15	244.86	576.64	2753.88	10840.6	2191.02	4672.08	470.61	4095.36	4933.12	10523.1	8368.1	3881.06
125645	42703.8	216.3	585.04	173.84	223.66	1676.92	2456.02	1550.78	1219.86	361.26	2769.39	1184.9	1067.64	1323.48	686.34
146903	41552.3	289.43	393.46	183.38	293.62	1615.44	7584.3	1196.74	2366.01	488.43	3369.6	1489.12	1215.24	3015.96	736.36
127183	42973.7	184.37	687.01	307.4	350.86	1373.76	1088.62	1847.58	845.64	467.37	4753.08	1889.28	1273.46	1810.56	1255.42
149456	53878.3	198.79	709.67	129.32	199.28	1534.88	306.34	1509.44	481.14	168.48	4651.83	2204.16	1733.48	425.58	1045.5
103243	57539.9	217.33	575.77	173.84	260.76	1356.8	7758.14	1549.72	3346.11	613.17	3431.97	2823.26	1708.88	3564.54	961.04
105420	38767.1	217.33	410.97	254.4	332.84	1118.3	3353.84	1158.58	1683.99	216.27	1613.52	1871.24	1199.66	1842.54	775.72
194979	52323	209.09	382.13	165.36	250.16	954	-29.26	2001.28	686.88	353.97	6657.39	557.6	551.04	209.1	459.2
95370.2	48627.3	208.06	667.44	75.26	149.46	3008.28	8995.16	1689.64	3636.09	1330.02	2954.88	1775.3	1776.94	4109.02	1107
125095	35992.3	198.79	434.66	126.14	295.74	2717.84	8120.66	1129.96	3188.16	1220.67	4135.05	1466.16	1549.8	3551.42	730.62
108613	47959.9	190.55	981.59	64.66	285.14	3333.7	13268	2020.36	4907.79	827.82	5634.36	1936.84	2775.7	5794.94	1047.14
89069.4	31896	148.32	244.11	153.7	89.04	1143.74	4621.6	1320.76	1822.5	745.2	2055.78	1521.1	865.1	2418.18	603.52
136707	57176.3	207.03	833.27	193.98	330.72	2598.06	8935.8	1065.3	3534.84	853.74	3969	1360.38	2252.54	4100	889.7
133185	55658.1	194.67	844.6	195.04	219.42	5626.48	12135.9	3511.78	4336.74	654.48	5861.16	2013.92	2929.86	5061.86	871.66
48520.9	48825.1	98.88	761.17	243.8	288.32	3680.32	7880.04	2817.48	3471.66	1640.25	7119.09	1981.12	2221.38	3448.1	1043.86
78581.2	73670.8	252.35	799.28	166.42	216.24	1930.26	4219.86	2699.82	2008.8	312.66	2991.33	4303.36	2501.82	2457.54	1454.68
87265.1	68143.8	196.73	439.81	215.18	350.86	1455.38	4864.34	1559.26	1693.71	280.26	2319.03	1665.42	1548.98	2441.96	588.76
120474	75348.6	193.64	503.67	162.18	337.08	2900.16	2250.38	2855.64	1708.29	356.4	5260.14	2895.42	2223.02	1240.66	865.92
48827.5	53227.3	63.86	671.56	190.8	313.76	922.2	862.84	1299.56	1321.11	590.49	3964.95	542.84	647.8	1373.5	1081.58
69490.7	61435.4	221.45	619.03	33.92	360.4	2003.4	1570.92	2825.96	1078.92	472.23	4328.64	3880.24	2204.98	1078.3	1125.04
115177	40407.9	122.57	678.77	191.86	144.16	1152.22	5756.86	3082.48	2082.51	261.63	4081.59	1218.52	959.4	2539.54	487.08
74336.6	36915.2	219.39	461.44	503.5	243.8	807.72	3364.44	1371.64	1321.92	474.66	1872.72	1439.92	807.7	1819.58	318.98
129809	47257.4	195.7	499.55	171.72	143.1	1181.9	243.8	1941.92	513.54	340.2	3781.08	1733.48	1206.22	395.24	656.82
104263	29366.3	124.63	487.19	205.64	220.48	1461.74	1780.8	2343.66	1165.59	302.13	3487.05	893.8	1034.02	1275.1	633.86
152963	30014.2	185.4	654.05	303.16	279.84	1428.88	2412.56	1578.34	1216.62	366.12	3352.59	1343.98	2132	1526.02	861
99895.3	60019.1	178.19	5440.46	107.06	291.5	4364.02	9839.98	3258.44	3957.66	588.06	4825.98	5322.62	21953.9	12655.1	6901.94
207236	37897.8	192.61	705.55	168.54	216.24	2855.64	8290.26	4060.86	2729.7	271.35	5090.85	856.08	2007.36	3518.62	905.28
92681.4	32140.1	182.31	417.15	60.42	400.68	1809.42	6761.74	1469.16	2415.42	650.43	3885.57	1435.82	1170.96	3168.48	651.08
112845	62399.5	249.26	475.86	177.02	319.06	2195.26	128.26	2081.84	772.74	691.74	8432.1	1573.58	1353.82	302.58	961.04
129457	34112.6	192.61	569.59	191.86	253.34	1291.08	6897.42	1759.6	3018.87	484.38	3175.2	1659.68	1071.74	3084.02	590.4
77768	101975	214.24	876.53	322.24	377.36	1755.36	168.54	1930.26	882.9	455.22	4860.81	3391.52	2353.4	867.56	1579.32
31847.8	92198.4	190.55	714.82	147.34	349.8	2524.92	104.94	2301.26	479.52	462.51	3943.08	2375.54	1722.82	533.82	1739.22
129500	24135	144.2	522.21	132.5	243.8	1954.64	8819.2	1547.6	3271.59	852.93	4831.65	1948.32	1535.86	3837.6	705.2
114227	44120.1	215.27	656.11	47.7	257.58	2595.94	9401.14	2144.38	3747.87	488.43	6335.01	2055.74	2399.32	4044.24	888.88
112783	59272.4	188.49	785.89	174.9	287.26	1914.36	6159.66	2722.08	2195.1	444.69	3138.75	1696.58	1651.48	2680.58	916.76
141043	63265.7	250.29	692.16	142.04	339.2	1632.4	2173	3192.72	1355.13	346.68	3662.82	2461.64	1428.44	1416.96	1007.78
107987	64001.1	229.69	352.26	177.02	296.8	1339.84	181.26	1365.28	1181.79	487.62	8962.65	1198.84	952.02	405.9	481.34
181523	51329	173.04	631.39	79.5	544.84	2335.18	216.24	1922.84	1069.2	519.21	4194.99	1641.64	1385.8	1176.7	1425.98
159139	44824.6	133.9	522.21	164.3	296.8	2731.62	-7.52	1385.42	648.81	488.43	4088.88	1443.2	1723.64	756.04	942.18
130140	77102.7	295.61	799.28	382.66	472.76	4185.94	467.46	3470.44	631.8	722.52	5687.01	3693.28	3145.52	804.42	1412.86
57187.2	83194.1	296.64	2499.81	254.4	334.96	4550.58	477	2425.28	594.54	461.7	5520.15	3858.92	11762.9	4063.1	3543.22
103012	54973.2	252.35	745.72	74.2	180.2	1626.04	510.92	2784.62	689.31	302.94	3437.64	2481.32	1514.54	909.38	1342.34
171186	40965.2	144.2	374.92	179.14	157.94	2082.9	6363.18	1912.24	2873.07	1179.36	4341.6	1603.1	1507.16	2795.38	678.14
56914.2	85062.6	179.22	584.01	85.86	333.9	2300.2	1037.74	1995.98	699.03	112.59	2565.27	1977.02	1685.92	699.46	904.46
123535	47821.9	200.85	725.12	185.5	216.24	3332.64	8687.76	1675.86	3133.89	1292.76	4244.4	2181.2	2250.9	4095.08	1228.36
122479	49938.5	224.54	390.37	213.06	364.64	1253.98	5296.82	1708.72	2350.62	443.88	2617.11	2113.96	1309.54	2517.4	738
129525	45846.3	192.61	825.03	170.66	199.28	1474.46	6935.58	2518.56	2547.45	522.45	3727.62	2044.26	1534.22	3207.84	860.18
140986	52340.5	190.55	759.11	228.96	422.94	4603.58	-94.6	2196.32	863.46	628.56	7345.08	1969.64	3339.04	1216.06	1179.98
66009.7	82305.2	214.24	971.29	263.94	409.16	1153.28	302.1	2480.4	741.15	456.84	8201.25	4506.72	2040.16	820	1919.62
124386	30576.6	122.57	367.71	148.4	96.46	1008.06	4977.76	689	2383.83	651.24	3388.23	1184.08	863.46	2086.08	478.88
77699.2	47343.9	180.25	700.4	233.2	242.74	1802	2405.14	1855	963.09	213.84	2877.93	1652.3	2577.26	1723.64	851.98
47048.4	65359.7	215.27	401.7	236.38	215.18	2422.1	4415.96	2637.28	1845.99	364.5	3662.82	1931.92	1840.08	2665	720.78
64897.6	48140.1	113.3	694.22	151.58	545.9	2299.14	2714.66	2485.7	1406.97	322.38	3559.95	3137.32	2081.16	1754.8	873.3
43446.5	65042.4	151.41	3041.59	159	200.34	3212.86	9035.44	2003.4	3711.42	1414.26	5008.23	3617.84	11696.5	8289.38	4282.86
166916	46531.3	170.98	243.08	171.72	156.88	2975.42	2915	2101.98	1493.64	421.2	4812.21	833.94	1562.92	1362.02	391.96
46240.3	49276.2	139.05	576.8	50.88	185.5	2288.54	7224.96	1002.76	2899.8	805.14	4199.04	810.98	1122.58	3161.92	643.7
147142	71476.9	116.39	860.05	204.58	170.66	3696.22	269.24	3142.9	918.54	734.67	7576.74	2144.3	2253.36	1628.52	1612.94
77931	56929.1	159.65	1372.99	143.1	248.04	1049.4	391.14	1895.28	1179.36	892.62	4663.98	2665	1382.52	2209.9	2630.56
46896.4	36263.2	239.99	699.37	-4.7	440.96	1374.82	5199.3	1155.4	2155.41	653.67	2496.42	1808.1	1099.62	2716.66	644.52
187461	39304.8	64.89	526.33	230.02	360.4	1759.6	4208.2	1772.32	2239.65	529.74	4544.1	570.72	687.16	1860.58	307.5
152150	36379.6	132.87	223.51	140.98	173.84	1407.68	-76.62	599.96	147.42	328.05	2028.24	569.08	915.94	256.66	141.04
134414	39926.9	151.41	523.24	137.8	212	1667.38	6609.1	1485.06	2570.94	1022.22	4110.75	1452.22	1202.12	2768.32	987.28
33573.1	91940.9	280.16	1082.53	179.14	322.24	2704.06	5673.12	2601.24	2862.54	720.9	3960.9	2555.94	2189.4	4011.44	1942.58
158918	62067.8	290.46	2248.49	96.46	404.92	3326.28	455.8	2284.3	737.91	299.7	5748.57	2505.1	9825.24	3867.94	2919.2
159249	49336	136.99	225.57	212	249.1	2126.36	899.94	1341.96	886.95	464.13	6045.84	958.58	2200.06	1066	804.42
105807	29839.1	236.9	420.24	244.86	218.36	751.54	5326.5	1410.86	2553.12	219.51	2153.79	745.38	710.94	2588.74	474.78
115471	58220.8	226.6	2345.31	84.8	339.2	4287.7	12187.9	2147.56	4962.06	1591.65	5160.51	3236.54	7993.36	8033.54	2510.02
130166	36897.7	249.26	597.4	309.52	309.52	2482.52	2575.8	3376.1	1372.95	737.1	4587.84	1580.96	1430.9	1630.98	892.16
77444.6	69058.4	218.36	1602.68	243.8	313.76	3386.7	3784.2	3792.68	1917.27	503.82	6566.67	2770.78	5940.08	3747.4	1964.72
69847.7	75843	199.82	540.75	134.62	342.38	1399.2	256.52	2135.9	541.08	502.2	4103.46	1785.14	1163.58	479.7	787.2
15166.2	50864.5	78.28	837.39	219.42	249.1	1889.98	184.44	1873.02	834.3	1278.18	7677.18	647.8	1091.42	380.48	1388.26
87664.1	41986.9	94.76	1697.44	263.94	331.78	3239.36	8173.66	1754.3	3207.6	1095.93	2872.26	2515.76	6869.14	5355.42	2360.78
Single Cells
Patient 8: Healthy
135517	39089.5	165.83	1902.41	223.66	337.08	5172.8	6479.78	2064.88	3030.21	648	5452.92	2291.9	6729.74	5246.36	1917.16
158669	33437.9	59.74	586.07	242.74	284.08	3878.54	5252.3	1820.02	2252.61	320.76	2402.46	441.16	1776.12	2350.12	373.1
123205	55625.2	168.92	1695.38	199.28	191.86	4036.48	243.8	2191.02	1371.33	609.12	3280.5	1953.24	2343.56	3049.58	2447.7
179137	46095.6	187.46	4886.32	272.42	385.84	5383.74	885.1	2080.78	424.44	33.21	2648.7	4053.26	22444.2	9284.04	6442.74
127464	35438.2	168.92	2359.73	245.92	346.62	1381.18	4590.86	2226	3078.81	1065.96	3845.88	2091	1465.34	6099.98	3414.48
118237	46652.8	146.26	1302.95	153.7	235.32	3059.16	9022.72	1537	3363.93	716.85	3316.14	2079.52	4915.9	5653.08	1881.9
36019.2	45808.2	108.15	564.44	185.5	174.9	1002.76	6507.34	1822.14	2783.97	385.56	2815.56	659.28	705.2	3169.3	728.98
96727.7	56342	172.01	3965.5	212	341.32	4281.34	4908.86	1988.56	1926.18	519.21	2635.74	3672.78	15797.3	7885.94	4544.44
78223.3	92907	273.98	3641.05	348.74	331.78	1757.48	657.2	2654.24	1901.88	600.21	10014	3148.8	11252	5990.92	4858.5
166657	42031.2	117.42	2696.54	238.5	401.74	3997.26	6385.44	1672.68	4631.58	1243.35	4310.82	1361.2	2121.34	7728.5	4234.48
150409	79365.6	295.61	2975.67	250.16	314.82	6057.9	6991.76	2944.68	3363.12	600.21	6952.23	3029.08	12874	7768.68	3445.64
84304.9	64324.5	143.17	700.4	136.74	270.3	1341.96	1966.3	2156.04	1145.34	230.04	4170.69	2091	1340.7	1618.68	1111.1
120284	40192.7	151.41	2799.54	220.48	249.1	3387.76	14065.1	1763.84	5160.51	1031.94	4487.4	2963.48	10533.7	10006.5	3356.26
159693	40589.2	189.52	1892.11	204.58	452.62	3619.9	9568.62	1761.72	4636.44	1094.31	3231.09	1150.46	1733.48	7288.16	3102.06
116663	68348.7	230.72	762.2	181.26	321.18	2469.8	6573.06	2039.44	2017.71	677.97	2340.09	2119.7	2361.6	3308.7	691.26
155674	31347	58.71	1226.73	11.66	226.84	3393.06	12563.1	1689.64	4859.19	384.75	3235.95	1190.64	5920.4	6983.94	1876.98
132779	38770.2	196.73	616.97	42.4	56.18	3426.98	9483.82	1534.88	4241.97	689.31	3758.4	1703.14	2186.94	4277.94	929.06
177946	37288.1	111.24	169.95	212	360.4	2944.68	4773.18	1211.58	1993.41	246.24	5419.71	276.34	1265.26	1848.28	394.42
61999.6	31453.1	61.8	351.23	147.34	122.96	1277.3	5254.42	1074.84	1720.44	566.19	4749.84	484.62	626.48	2194.32	577.28
95320.7	53899.9	125.66	828.12	221.54	292.56	2851.4	9272.88	1610.14	3070.71	956.61	4594.32	2633.02	2314.86	4188.56	1192.28
133489	70434.5	262.65	1239.09	375.24	367.82	4262.26	4034.36	2111.52	2322.27	180.63	2613.87	2673.2	5904	3701.48	1920.44
161676	46566.3	127.72	2628.56	163.24	187.62	4987.3	7485.72	1990.68	4626.72	1096.74	3728.43	1300.52	2565.78	8366.46	4131.16
112517	44056.2	46.35	105.06	234.26	95.4	1645.12	1190.38	1587.88	689.31	129.6	4156.92	453.46	906.1	615.82	232.88
141133	44577.4	132.87	1378.14	153.7	273.48	4094.78	5155.84	1429.94	2118.15	428.49	4396.68	1674.44	7225.02	4283.68	1872.06
121043	36362.1	140.08	319.3	150.52	260.76	1513.68	1344.08	854.36	1087.83	397.71	3571.29	991.38	1436.64	1054.52	577.28
92990.5	60409.5	235.87	1721.13	201.4	332.84	2353.2	8942.16	2380.76	3841.02	1436.13	4975.02	3652.28	5056.94	5781.82	2166.44
122191	39215.2	231.75	819.88	145.22	195.04	1443.72	8608.26	1726.74	3473.28	680.4	3376.89	2822.44	1624.42	4195.12	1218.52
93674.3	60833.9	103	589.16	69.96	170.66	2337.3	5912.68	2152.86	2785.59	473.04	5532.3	1703.96	1553.08	2776.52	696.18
128080	36527.9	110.21	468.65	245.92	281.96	3452.42	9413.86	1866.66	3556.71	365.31	4992.84	675.68	1641.64	3565.36	510.86
92241.2	43045.8	108.15	3513.33	104.94	191.86	4324.8	9437.18	2056.4	4148.82	914.49	4486.59	3855.64	16659.1	10403.3	5147.96
158573	36623.7	97.85	124.63	83.74	107.06	4214.56	2779.32	1604.84	1500.93	393.66	5404.32	379.66	1990.96	1265.26	193.52
52736	61776.3	110.21	586.07	154.76	280.9	1641.94	3432.28	1250.8	1331.64	410.67	4582.17	1579.32	1289.04	1414.5	984.82
157445	57643.9	211.15	1255.57	263.94	323.3	5051.96	13678.2	4126.58	5255.28	792.99	5394.6	2051.64	4215.62	6379.6	1353
158177	42717.2	118.45	453.2	241.68	260.76	3308.26	3559.48	1746.88	1669.41	413.91	5528.25	1695.76	2054.1	1937.66	674.04
191454	37661.9	114.33	3676.07	193.98	302.1	4271.8	5136.76	1910.12	2428.38	456.84	4260.6	2508.38	15618.5	7953.18	4357.48
35753.8	33210.3	79.31	532.51	138.86	425.06	2619.26	7613.98	2011.88	3679.83	1220.67	5034.96	1440.74	1617.04	3293.12	1030.74
72201.4	58926.3	187.46	751.9	96.46	345.56	1597.42	5255.48	1109.82	1779.57	742.77	2247.75	2410.8	2427.2	3087.3	981.54
139852	46458.2	170.98	775.59	67.84	328.6	4483.8	6637.72	2101.98	2537.73	155.52	4087.26	1325.94	4329.6	3637.52	1066
162814	51073.6	147.29	3018.93	226.84	256.52	1759.6	556.5	2188.9	2707.83	1158.3	3340.44	1961.44	1621.14	5791.66	4590.36
160601	47293.5	206	2805.72	162.18	314.82	2333.06	6248.7	2236.6	4824.36	1347.84	7132.05	1773.66	1808.1	7989.26	4111.48
90256.3	58789.3	264.71	3738.9	199.28	303.16	3581.74	9325.88	2990.26	6491.34	1767.42	3637.71	2198.42	2258.28	10332	5759.68
116691	52790.6	160.68	863.14	855.42	313.76	2394.54	6450.1	1647.24	3076.38	576.72	4032.18	1558	2291.9	3361.18	853.62
163451	30778.5	95.79	333.72	138.86	208.82	4417.02	5646.62	2408.32	2702.97	548.37	6036.93	400.16	1924.54	2563.32	495.28
118469	52887.4	150.38	822.97	224.72	340.26	4472.14	10551.2	2721.02	3907.44	468.99	4318.11	1919.62	2592.02	5166.82	1079.94
175219	46515.8	134.93	3485.52	209.88	237.44	4954.44	9293.02	2645.76	3278.88	309.42	4373.19	3024.16	13381.6	8094.22	4121.32
60977.3	59476.3	172.01	304.88	230.02	191.86	875.56	166.42	1136.32	246.24	167.67	2916	1696.58	820.82	281.26	464.12
132979	47776.6	160.68	777.65	48.76	225.78	3388.82	6935.58	1084.38	3081.24	654.48	3667.68	1641.64	3182.42	3738.38	1078.3
136976	36867.8	129.78	296.64	214.12	269.24	2504.78	10179.2	2326.7	3468.42	313.47	2962.17	856.9	1217.7	3920.42	437.88
156115	45334.4	162.74	3493.76	223.66	323.3	2141.2	3438.64	1764.9	2400.84	524.88	6584.49	2724.86	14387.7	7585.82	4351.74
104386	51989.2	144.2	2543.07	110.24	351.92	3371.86	9701.12	2164.52	3626.37	1238.49	6534.27	3439.9	9625.16	7352.94	3471.06
102283	54929.9	208.06	1577.96	191.86	362.52	4167.92	13557.4	1812.6	5028.48	1549.53	4388.58	3479.26	5632.58	6658.4	2224.66
61051.2	73707.8	211.15	1900.35	311.64	487.6	3100.5	9485.94	1760.66	3650.67	1053.81	3112.02	2809.32	6922.44	6355	2707.64
30642.4	53459.1	177.16	387.28	78.44	372.06	2050.04	8183.2	1796.7	3191.4	541.89	4448.52	1788.42	1529.3	3767.9	897.9
114070	39061.7	108.15	282.22	25.44	197.16	3358.08	2241.9	1931.32	1291.95	251.91	3990.87	935.62	1698.22	1287.4	242.72
55931.4	61959.7	202.91	992.92	128.26	249.1	2009.76	6375.9	753.66	3045.6	829.44	3026.16	1455.5	2116.42	3302.96	1257.06
113761	57519.3	153.47	1748.94	191.86	290.44	3827.66	12069.2	2222.82	4769.28	1220.67	6785.37	2306.66	5483.34	6365.66	1825.32
161503	34989.1	160.68	533.54	177.02	188.68	3108.98	5739.9	1655.72	2801.79	621.27	4557.06	1336.6	2994.64	3170.94	882.32
66277.7	39723	176.13	538.69	87.98	297.86	1935.56	7685	1733.1	3186.54	204.93	4348.89	1189.82	1162.76	3246.38	394.42
210678	49792.3	111.24	1430.67	179.14	369.94	2468.74	1905.88	1397.08	1189.08	376.65	5786.64	849.52	6048.32	3074.18	1898.3
112072	51197.2	170.98	4170.47	193.98	262.88	5106.02	9626.92	1989.62	3448.98	740.34	3750.3	4360.76	16981.4	10648.5	5214.38
152966	57027	214.24	3984.04	371	401.74	7676.52	19526.3	4113.86	9199.98	2131.11	6257.25	2325.52	5163.54	14619.8	6342.7
80141	69781.5	220.42	2180.51	157.94	669.92	1469.16	7178.32	2339.42	4134.24	757.35	3345.3	3368.56	2196.78	6464.88	3190.62
134046	50433.9	143.17	5819.5	192.92	382.66	5980.52	8332.66	1945.1	7087.5	2989.71	4904.55	2256.64	6209.04	15051.9	9007.7
145442	45104.7	187.46	163.77	267.12	293.62	1348.32	197.16	1423.58	520.83	162	6844.5	683.06	892.16	306.68	109.88
105752	49706.8	192.61	257.5	175.96	267.12	1659.96	5.3	1407.68	426.06	162	5410.8	1456.32	1165.22	220.58	533
53533.2	99964.6	177.16	675.68	183.38	265	2344.72	9485.94	1567.74	3448.17	676.35	3562.38	1745.78	1584.24	3885.16	1129.96
70862.4	53011	227.63	794.13	94.34	256.52	4035.42	12881.1	2631.98	4787.1	908.82	4217.67	2918.38	3203.74	5646.52	1226.72
44058.8	39486.1	62.83	442.9	132.5	134.62	2189.96	7287.5	1138.44	3214.89	662.58	5435.1	983.18	1268.54	3397.26	676.5
62603.5	58534.9	113.3	2938.59	165.36	347.68	3928.36	10650.9	1434.18	4369.95	1632.15	4953.96	3820.38	12054	9064.28	4075.4
146604	37326.2	114.33	445.99	147.34	362.52	4530.44	9334.36	2254.62	2827.71	530.55	4040.28	998.76	2271.4	3835.96	605.16
66660.7	71682.9	180.25	910.52	178.08	238.5	1594.24	12511.2	1570.92	5107.86	662.58	3698.46	1645.74	1503.88	5465.3	985.64
41124.7	25983.8	75.19	780.74	113.42	320.12	2853.52	8725.92	2270.52	3450.6	1121.04	4143.96	923.32	1556.36	3653.92	740.46
96912.5	44725.7	167.89	674.65	136.74	299.98	1498.84	8068.72	1882.56	3332.34	577.53	5178.33	3002.84	1694.12	3621.94	816.72
49387.8	51309.4	228.66	709.67	142.04	440.96	1861.36	5506.7	1930.26	2705.4	478.71	4193.37	2638.76	1912.24	3086.48	1040.58
90193.3	95083.4	293.55	5406.47	260.76	418.7	3832.96	11297.5	3912.46	4241.16	795.42	2656.8	7468.56	22083.4	13429.1	7193.86
109204	46086.3	150.38	1596.5	95.4	368.88	2584.28	7192.1	1450.08	3138.75	614.79	3863.7	3127.48	5629.3	4953.62	1767.92
83517.8	48266.8	178.19	1576.93	186.56	314.82	2763.42	9044.98	1889.98	3374.46	683.64	3893.67	2883.12	5288.18	5605.52	1858.12
103099	46557	141.11	4147.81	208.82	321.18	3411.08	7715.74	2531.28	5333.04	2127.06	3845.07	1062.72	1718.72	10895.3	6323.84
171088	47266.7	154.5	2770.7	190.8	368.88	4543.16	2765.54	1343.02	2741.85	1300.05	2594.43	1357.1	2506.74	5501.38	3109.44
172018	40898.2	97.85	1023.82	193.98	294.68	7000.24	12341.6	3387.76	4766.85	492.48	3335.58	1117.66	4867.52	6237.74	1238.2
95958.2	48987.8	158.62	613.88	143.1	198.22	1559.26	6623.94	1137.38	2120.58	637.47	2808.27	1922.08	1477.64	2681.4	992.2
158962	37726.8	65.92	283.25	199.28	250.16	4902.5	6043.06	2289.6	3105.54	593.73	6017.49	581.38	2256.64	2895.42	380.48
159199	39467.5	145.23	496.46	161.12	280.9	2346.84	3465.14	1794.58	2071.17	319.95	5254.47	585.48	1906.5	1975.38	609.26
121692	45243.8	122.57	987.77	99.64	226.84	3724.84	7805.84	1299.56	2920.86	464.94	3727.62	2560.04	4122.96	4493.6	1484.2
129286	61060.5	120.51	2288.66	67.84	183.38	6292.16	10219.5	2527.04	4453.38	741.96	5363.82	3299.68	9254.52	7064.3	2421.46
193433	55738.4	268.83	6414.84	208.82	560.74	8602.96	3878.54	4134	6680.88	3230.28	7168.5	2204.98	4189.38	13790.8	9973.66
83717.8	76250.9	363.59	1464.66	489.72	465.34	1906.94	7674.4	1582.58	2735.37	767.88	3789.99	3097.96	4262.36	4480.48	1789.24
104885	47500.5	145.23	631.39	49.82	100.7	1637.7	7027.8	1643	2587.14	307.8	2540.16	1614.58	1357.92	3112.72	788.02
140786	48435.8	297.67	718.94	107.06	213.06	4293	11036.7	1924.96	4067.01	786.51	3308.85	2110.68	3367.74	5402.16	1394
53897.8	106423	346.08	2656.37	420.82	364.64	1985.38	1552.9	2527.04	1257.93	835.11	7221.15	5563.7	9768.66	4391.92	4121.32
159333	42016.8	197.76	3360.89	191.86	341.32	4571.78	9659.78	1616.5	3406.05	1296	2879.55	4018.82	13801.4	8851.9	4159.86
113729	56071.1	175.1	828.12	136.74	283.02	2783.56	8576.46	944.46	3309.66	888.57	3860.46	2056.56	2496.9	3901.56	1495.68
102882	82129.1	169.95	3318.66	248.04	474.88	2984.96	7220.72	3691.98	3198.69	2093.85	7882.11	3427.6	6826.5	5586.66	4300.9
27144.6	29141.8	98.88	556.2	290.44	470.64	3552.06	7145.46	2615.02	2834.19	797.85	7053.48	1049.6	1891.74	2837.2	706.84
129746	52405.4	170.98	1470.84	327.54	263.94	6251.88	9684.16	3561.6	3858.03	703.89	5837.67	2298.46	6943.76	6116.38	1878.62
149854	34155.8	180.25	1078.41	268.18	215.18	3555.24	10477	1232.78	3952.8	856.98	6316.38	1072.56	4696.14	5398.06	1381.7
125500	54630.2	197.76	2668.73	285.14	312.7	5754.74	49383.3	2266.28	16837.5	1170.45	5499.09	1992.6	5524.34	22067	2432.94
30061.9	60207.6	131.84	3636.93	363.58	279.84	1267.76	1345.14	2424.22	4126.95	1861.38	5544.45	1384.16	1152.1	7792.46	5703.1
142710	39936.2	139.05	1559.42	395.38	259.7	1988.56	443.08	1038.8	1384.29	720.9	2219.4	1239.84	1314.46	2674.84	2168.9
69566.3	99784.3	206	1280.29	232.14	268.18	2338.36	4262.26	1767.02	2054.16	356.4	2017.71	2435.4	1960.62	3121.74	1824.5
Single Cells
Patient 9: Sarcoidosis
217524	74819.2	358.38	732.6	188.1	286	2083.4	192.5	1287	492.96	429	4772.04	2968	2334.4	846.4	1172.8
157156	69052.5	168.3	386.1	253	168.3	1558.7	206.8	841.5	529.62	392.34	2394.6	2520	1524	479.2	652
104224	86404.2	255.42	3029.4	502.7	371.8	3269.2	2533.3	1930.5	1974.18	535.86	4414.02	4956.8	11160	6491.2	4214.4
172470	77627.9	245.52	632.61	320.1	303.6	1218.8	422.4	1075.8	605.28	401.7	5085.6	3736	2210.4	586.4	1088
156120	61563.2	256.41	300.96	333.3	184.8	1216.6	156.2	910.8	266.76	321.36	3335.28	2994.4	1943.2	493.6	812
135788	79243.6	346.5	833.58	378.4	273.9	2071.3	647.9	1145.1	1460.16	535.86	5705.7	4128	2967.2	1853.6	1642.4
153767	67529.9	200.97	910.8	239.8	148.5	1986.6	541.2	848.1	946.14	487.5	5750.94	3955.2	2353.6	2036	2016.8
184854	60853.3	314.82	376.2	266.2	333.3	1617	245.3	1126.4	564.72	193.44	3256.5	2846.4	1780.8	522.4	593.6
199184	41655.2	253.44	1456.29	270.6	163.9	1796.3	891	1610.4	645.84	717.6	2320.5	3307.2	2610.4	1175.2	1532.8
140522	68841.6	285.12	1490.94	278.3	291.5	4250.4	13536.6	3493.6	4851.6	719.94	4624.62	4399.2	4860.8	6543.2	1648.8
28648.3	41093.9	167.31	6158.79	375.1	180.4	45925	73012.5	13378.2	22779.1	2378.22	5799.3	4546.4	27417.6	35320	5759.2
153543	69488.1	279.18	477.18	341	279.4	2526.7	2222	2992	1326	538.2	4777.5	3434.4	2408	1606.4	1064
202212	77129.9	377.19	560.34	346.5	233.2	2774.2	278.3	1967.9	547.56	519.48	6060.6	3632	2803.2	705.6	1164
156005	78636.7	252.45	793.98	321.2	245.3	1893.1	12.1	1455.3	564.72	457.08	5268.9	4347.2	3155.2	998.4	1072
150986	67662.5	236.61	889.02	317.9	238.7	1606	97.9	1339.8	474.24	494.52	4111.38	3463.2	3196	1457.6	1440
123492	91097.8	370.26	5469.75	267.3	379.5	4371.4	6372.3	2004.2	1850.16	549.12	2888.34	7408.8	22843.2	11783.2	7189.6
189161	56023.1	268.29	414.81	361.9	305.8	1288.1	81.4	695.2	393.9	331.5	3180.06	2796.8	1594.4	343.2	704
157231	41440.4	269.28	335.61	331.1	258.5	1849.1	140.8	745.8	331.5	163.8	3321.24	2805.6	2359.2	820.8	788
95822.7	59030.7	172.26	2023.56	258.5	260.7	2915	4671.7	2593.8	2206.62	833.04	3384.42	3520	2392.8	2826.4	2294.4
159980	56957.7	177.21	480.15	260.7	194.7	1775.4	849.2	1576.3	848.64	322.92	3546.66	2504	2143.2	761.6	780.8
130933	61293.9	140.58	680.13	85.8	159.5	2131.8	3515.6	1777.6	1894.62	485.94	2514.72	2809.6	1885.6	2534.4	1206.4
146896	58360.5	245.52	361.35	330	242	1969	347.6	1614.8	306.54	296.4	4560.66	3294.4	1792	470.4	793.6
25538.1	47977.4	64.35	10749.4	224.4	112.2	141759	254298	42812	66736.8	3876.6	15954.1	3148.8	56492.8	96264.8	6976
28848.4	14499.5	57.42	2717.55	58.3	81.4	27278.9	49938.9	8074	14717	908.7	3478.8	3122.4	13076.8	22402.4	1992
130792	77756.6	264.33	757.35	215.6	346.5	1320	1127.5	971.3	623.22	299.52	3331.38	3428.8	2046.4	1311.2	1282.4
182901	51015.7	328.68	475.2	278.3	331.1	1788.6	211.2	1238.6	497.64	552.24	4098.9	3278.4	2069.6	581.6	682.4
169861	43343.2	207.9	412.83	214.5	136.4	1582.9	233.2	1184.7	353.34	135.72	2538.12	3050.4	1924	385.6	817.6
93922.8	70018.7	239.58	583.11	332.2	305.8	1785.3	267.3	1090.1	618.54	333.84	4339.92	3920.8	2327.2	610.4	1022.4
170834	71795.8	180.18	420.75	490.6	368.5	1934.9	486.2	1150.6	641.16	160.68	2776.02	3180.8	1871.2	520.8	1163.2
205117	69626.7	297.99	1210.77	297	292.6	1871.1	1988.8	1607.1	1660.62	574.08	3269.76	3259.2	1933.6	2846.4	1888.8
159181	77227.9	230.67	717.75	823.9	292.6	1808.4	313.5	810.7	473.46	343.2	2632.5	3652.8	2486.4	660	955.2
198820	64887.6	225.72	623.7	251.9	233.2	1489.4	245.3	1168.2	435.24	521.82	4171.44	4019.2	2268	586.4	1124.8
183879	61835.4	298.98	6603.3	301.4	289.3	3912.7	5033.6	1386	1739.4	446.94	1712.1	7962.4	30069.6	14118.4	8899.2
229148	68636.7	261.36	1893.87	254.1	424.6	2901.8	1942.6	1769.9	1223.82	283.14	4405.44	3870.4	7927.2	3616.8	2259.2
207507	195792	1108.8	9043.65	719.4	711.7	4799.3	4936.8	3929.2	1854.84	11101	5538	13915.2	26423.2	12503.2	14087.2
140565	65528.1	210.87	565.29	228.8	199.1	2541	1304.6	1364	1204.32	337.74	4676.88	3541.6	2157.6	1112	944
191313	72357.1	267.3	1378.08	232.1	235.4	2162.6	784.3	1955.8	1652.04	1018.68	4376.58	3350.4	2096.8	2912	2704
168492	69011.9	224.73	498.96	333.3	365.2	2002	507.1	1441	716.04	207.48	6010.68	2934.4	2078.4	590.4	883.2
184080	73612.4	277.2	550.44	245.3	291.5	1276	410.3	1361.8	736.32	429.78	3721.38	3458.4	1824	544	936.8
167721	65124.2	284.13	301.95	320.1	368.5	2483.8	151.8	1037.3	641.94	223.86	3801.72	3343.2	2212	491.2	557.6
68459.3	77001.2	201.96	12297.8	605	523.6	136190	242502	45988.8	74897.9	5159.7	18142.8	6880	66847.2	108338	10361.6
178876	47778.4	261.36	5377.68	243.1	159.5	3933.6	2926	2107.6	1173.12	780	2457.78	7355.2	25656	10911.2	7222.4
135071	84935.1	223.74	1467.18	248.6	284.9	1901.9	918.5	1342	860.34	219.96	4711.2	5678.4	7629.6	3136	2251.2
191873	79162.4	241.56	910.8	305.8	355.3	2522.3	1654.4	2582.8	701.22	484.38	4183.14	3785.6	3550.4	1517.6	1152
165724	67910	276.21	4000.59	233.2	369.6	2614.7	1827.1	1408	1992.12	693.42	3349.32	4500.8	12989.6	7648	5360.8
132434	63103.6	193.05	456.39	129.8	202.4	1733.6	904.2	974.6	776.1	244.92	4095	3518.4	2198.4	650.4	916
11509.5	14636.2	22.77	3435.3	152.9	62.7	48281.2	82203	14976.5	22737	1258.14	6148.74	1232.8	19524	32721.6	2600.8
173109	47653.7	191.07	349.47	166.1	310.2	1083.5	61.6	690.8	273	135.72	3189.42	2982.4	1709.6	413.6	660.8
11261.1	36672.6	49.5	7901.19	158.4	112.2	94895.9	168388	32505	45064.5	2689.44	11806.1	2778.4	39061.6	68428.8	5414.4
151609	65210.3	259.38	975.15	322.3	207.9	1630.2	510.4	1020.8	1116.96	411.84	4690.92	3372.8	2213.6	1911.2	1922.4
40010.3	48411	162.36	3783.78	323.4	270.6	17475.7	29476.7	6436.1	8587.8	1349.4	4509.18	3917.6	17508	16447.2	4193.6
137972	67023	244.53	955.35	216.7	225.5	1523.5	1230.9	1307.9	1081.08	478.92	2864.16	3177.6	2380	1848.8	1426.4
19416.8	54000.5	206.91	2037.42	256.3	310.2	2139.5	3546.4	2021.8	1686.36	4211.22	5032.56	3267.2	2625.6	2781.6	2560
172205	54887.6	231.66	379.17	327.8	174.9	2194.5	137.5	1444.3	829.14	381.42	5768.88	2932.8	1984	496.8	840.8
146070	76814.1	281.16	4270.86	316.8	253	3225.2	2762.1	1392.6	1489.8	749.58	4586.4	6013.6	14352.8	7403.2	5468
109317	65579.6	229.68	7423.02	194.7	294.8	4559.5	1662.1	1211.1	648.96	364.26	2737.8	8099.2	32192.8	13815.2	9956
153318	53515.4	207.9	624.69	201.3	245.3	1793	662.2	1210	615.42	352.56	3708.9	3481.6	2720.8	1382.4	816
177909	68306	270.27	1609.74	320.1	172.7	1668.7	1468.5	1001	1220.7	530.4	4003.74	3808	4431.2	3159.2	2362.4
168728	68104.1	247.5	2151.27	247.5	256.3	2618	1213.3	1713.8	733.98	340.08	4403.88	4329.6	7376	3322.4	2332.8
196811	61121.6	321.75	594.99	394.9	377.3	2323.2	894.3	2139.5	1021.8	664.56	5177.64	3040.8	1988	1160.8	1233.6
183304	62634.3	343.53	1007.82	275	253	1332.1	581.9	1008.7	952.38	464.88	3102.84	3687.2	1891.2	1235.2	1245.6
123476	63675.8	229.68	662.31	254.1	205.7	1604.9	883.3	996.6	1132.56	423.54	3882.84	3419.2	2045.6	1513.6	1476.8
103775	58117.9	237.6	438.57	246.4	172.7	1446.5	191.4	1116.5	497.64	368.16	4197.18	3364.8	1999.2	579.2	1000.8
180336	46138	171.27	165.33	236.5	126.5	1394.8	414.7	1094.5	318.24	245.7	2513.16	2226.4	1306.4	589.6	562.4
98685.4	72612.5	315.81	763.29	324.5	221.1	2200	203.5	1500.4	507	446.16	3991.26	3916.8	2824.8	948.8	1213.6
175924	69901.9	318.78	1118.7	292.6	299.2	1278.2	770	1266.1	924.3	277.68	3666	2946.4	1797.6	1735.2	1736.8
155577	58436.7	232.65	533.61	191.4	235.4	1426.7	443.3	1119.8	451.62	232.44	2606.76	4283.2	2373.6	664	836.8
15777.6	18892.2	55.44	3480.84	193.6	97.9	36721.3	64463.3	14610.2	22856.3	1305.72	6092.58	1379.2	19998.4	33927.2	2748.8
170576	52647.2	196.02	437.58	302.5	328.9	1164.9	130.9	1208.9	521.82	273	4123.86	3777.6	1853.6	552.8	957.6
127256	80331.6	218.79	535.59	288.2	250.8	1213.3	78.1	1214.4	439.14	281.58	4034.94	3324.8	1975.2	677.6	854.4
145634	64070.8	256.41	588.06	343.2	347.6	1786.4	236.5	1556.5	460.2	331.5	4040.4	3832.8	2702.4	848	1042.4
117422	66032	253.44	1056.33	294.8	316.8	1596.1	748	1273.8	547.56	410.28	3670.68	3432.8	4318.4	1803.2	1729.6
164516	61461.2	269.28	748.44	272.8	236.5	1139.6	420.2	783.2	606.84	440.7	2692.56	3316	1825.6	909.6	1206.4
124528	65089.5	263.34	464.31	255.2	390.5	1094.5	675.4	977.9	719.94	292.5	4084.08	3512.8	1772.8	731.2	1226.4
120611	71236.4	219.78	5093.55	1180.3	436.7	3408.9	5834.4	1449.8	2182.44	1188.72	3219.06	6137.6	20212	10580	6470.4
158620	46036	242.55	349.47	168.3	272.8	1252.9	144.1	1096.7	226.2	385.32	3511.56	2417.6	1472	311.2	517.6
174150	67237.8	289.08	1218.69	332.2	330	2802.8	567.6	1443.2	1045.2	322.92	5927.22	3915.2	4492	1395.2	1546.4
182432	79343.5	174.24	864.27	189.2	294.8	1661	305.8	1329.9	349.44	535.08	3623.88	3192.8	1990.4	1308.8	1065.6
184835	64819.3	378.18	1041.48	283.8	253	1837	963.6	1193.5	724.62	611.52	4931.16	3618.4	2860	1364	1234.4
172501	63722.3	198.99	346.5	282.7	349.8	1221	261.8	1267.2	411.84	236.34	2861.04	3112.8	1624.8	643.2	761.6
12901.9	17322	62.37	3922.38	294.8	184.8	34422.3	84196.2	16790.4	22652.8	1596.66	6412.38	1736	16266.4	38272.8	2685.6
18042.5	161987	242.55	10726.7	532.4	374	91841.2	148213	29624.1	43516.2	4144.14	12007.3	8166.4	45382.4	63893.6	10073.6
138282	77000.2	258.39	583.11	367.4	284.9	1196.8	156.2	1367.3	583.44	372.06	5161.26	3914.4	2163.2	688.8	1266.4
172151	67446.7	246.51	2349.27	316.8	291.5	2354	1828.2	1427.8	1173.9	436.8	5954.52	4642.4	9485.6	4580	3438.4
175653	47884.3	147.51	367.29	315.7	299.2	1159.4	41.8	915.2	548.34	255.84	3345.42	2442.4	1326.4	458.4	832
134895	74608.4	290.07	612.81	266.2	377.3	1155	653.4	1356.3	626.34	531.18	4002.18	3532.8	1896.8	797.6	1252.8
153028	65167.7	225.72	779.13	229.9	205.7	4076.6	1020.8	2036.1	778.44	365.04	3181.62	3376.8	3084	1332.8	1327.2
160628	56251.8	224.73	1546.38	229.9	260.7	1915.1	2246.2	1707.2	1843.14	822.9	5020.86	3432	2238.4	4216	2785.6
121258	60758.3	189.09	579.15	286	108.9	1202.3	997.7	895.4	812.76	388.44	3412.5	2744	1632.8	961.6	932
146317	68385.2	302.94	842.49	224.4	191.4	1709.4	530.2	1019.7	563.94	300.3	2776.8	4103.2	2584	763.2	1014.4
41208.3	112445	398.97	7136.91	1131.9	441.1	25010.7	39175.4	6629.7	14320.8	1755	3446.82	11478.4	28428	25874.4	8756
176623	79462.4	279.18	889.02	380.6	409.2	1322.2	381.7	861.3	585	408.72	3175.38	4303.2	2147.2	1324.8	1508.8
222017	67223	418.77	1802.79	392.7	305.8	2362.8	492.8	1216.6	810.42	521.82	4616.04	7161.6	7700.8	2730.4	2220.8
158599	66414.1	266.31	4534.2	364.1	349.8	4073.3	6253.5	1713.8	2117.7	489.06	2460.9	6286.4	18092.8	9675.2	5698.4
163148	79145.5	332.64	756.36	314.6	423.5	1325.5	605	913	657.54	388.44	3124.68	3386.4	1719.2	804	1120.8
124463	76102.3	212.85	1405.8	238.7	246.4	2006.4	1828.2	1731.4	1793.22	609.96	4356.3	3494.4	2763.2	2903.2	2180.8
201423	69496	258.39	818.73	236.5	160.6	1283.7	248.6	906.4	918.84	478.14	4025.58	3407.2	1846.4	1359.2	1410.4
202999	70004.9	285.12	524.7	374	326.7	1927.2	160.6	1382.7	475.8	268.32	4918.68	3783.2	2034.4	578.4	990.4
156636	66406.2	252.45	1406.79	187	225.5	2787.4	4811.4	1413.5	1633.32	412.62	2604.42	4164.8	2766.4	2616.8	1639.2
133036	68901	141.57	1059.3	176	216.7	2476.1	1393.7	1976.7	1588.08	668.46	5421.78	2923.2	2167.2	1912	1428.8
Single Cells
Patient 10: Sarcoidosis
86279.6	56852.7	242.55	2578.95	186.18	191.53	2880.44	7266.37	3127.61	3168.55	464.31	4010.93	1985.6	8159.2	6726.4	3184.8
97408.2	53936.2	103.95	617.76	280.34	251.45	2885.79	3784.59	2540.18	2288.44	447.37	5039.65	982.4	1724	2161.6	932
66004.5	76474.5	275.22	1742.4	285.69	411.95	3475.36	597.06	2700.68	589.05	1446.83	3078.46	1248.8	2201.6	796.8	2146.4
96020.6	63535.2	268.29	472.23	212.93	119.84	1365.32	242.89	1005.8	317.24	392.7	2944.48	476	852	264	703.2
159998	105956	398.97	3903.57	432.28	610.97	3443.26	1095.68	2554.09	3465.77	1519.21	5540.15	2185.6	2180.8	7323.2	6762.4
78715	46069.7	176.22	474.21	170.13	352.03	2691.05	2498.45	1729.12	1336.72	251.02	3321.78	740.8	1815.2	1486.4	550.4
72716.1	63395.6	218.79	4126.32	294.25	247.17	4029.62	4423.38	2523.06	1516.13	458.15	3839.99	3312.8	17240.8	8242.4	5441.6
70359.8	54109.4	195.03	603.9	218.28	262.15	2876.16	462.24	1730.19	428.89	419.65	3816.12	938.4	1872	449.6	1244.8
97892.5	46985.4	234.63	396.99	52.43	201.16	1557.92	157.29	806.78	376.53	518.98	2815.89	969.6	1072	556.8	893.6
95668.3	51391.9	180.18	3985.74	185.11	185.11	3893.73	5669.93	1940.98	2216.06	923.23	4134.13	2832.8	13861.6	7905.6	4784
115045	45261.8	145.53	1360.26	165.85	197.95	3345.89	2013.74	3296.67	1423.73	773.85	3969.35	688.8	1758.4	1291.2	1689.6
21294.1	53728.3	148.5	12877.9	358.45	284.62	110949	239426	47893.2	83762.1	5122.81	17864.8	2381.6	57655.2	118648	10113.6
138599	35534.1	177.21	424.71	128.4	133.75	2278.03	3406.88	2555.16	1854.93	217.91	2815.89	524.8	1537.6	1749.6	373.6
134726	57136.9	311.85	1259.28	324.21	341.33	2379.68	334.91	1814.72	1185.03	733.04	5396.16	944	2012	1817.6	2075.2
89231.2	50006.9	212.85	561.33	225.77	263.22	1924.93	180.83	944.81	512.05	294.14	3230.15	763.2	1237.6	208.8	664
130922	54874.7	258.39	1926.54	241.82	376.64	1732.33	798.22	3304.16	452.76	902.44	2742.74	895.2	967.2	810.4	1860.8
118697	71598.8	208.89	755.37	321	184.04	2915.75	1493.72	1625.33	763.07	436.59	3064.6	1195.2	1727.2	978.4	1076
36202.9	57833.8	190.08	621.72	404.46	281.41	2004.11	451.54	1943.12	566.72	396.55	5044.27	801.6	1199.2	309.6	1414.4
122133	84756.9	296.01	852.39	227.91	370.22	2256.63	270.71	1602.86	552.09	677.6	4496.03	1290.4	1346.4	438.4	1459.2
80177	66162.7	303.93	948.42	293.18	370.22	1661.71	157.29	973.7	1160.39	546.7	3222.45	1217.6	1340.8	1156	1997.6
119541	63137.2	229.68	482.13	207.58	197.95	772.54	277.13	832.46	729.19	367.29	3654.42	1028	736.8	284.8	897.6
111650	62669	297	568.26	220.42	279.27	2429.97	1511.91	1898.18	1157.31	401.94	3798.41	887.2	1400	786.4	820.8
123912	59836.6	157.41	771.21	182.97	335.98	2785.21	2761.67	3548.12	1552.32	639.1	5342.26	772	1642.4	1468.8	835.2
12072.2	48666.4	50.49	11900.8	102.72	251.45	52102.6	166265	58280.8	52933.6	5955.18	23647.5	1529.6	26531.2	84540.8	10090.4
12418.1	6616.17	600.93	1848.33	-1.07	-7.49	888.1	2514.5	1101.03	51306.6	2714.25	6034.49	528	772.8	1471.2	437.6
113496	62054.2	296.01	1161.27	308.16	308.16	2046.91	632.37	1846.82	493.57	449.68	4315.85	1131.2	1556.8	749.6	1524
87116.3	42531.4	108.9	481.14	197.95	203.3	2356.14	84.53	1142.76	364.21	244.86	3625.93	816.8	1202.4	324	780.8
140017	59056.5	240.57	753.39	341.33	196.88	3743.93	664.47	2649.32	452.76	631.4	4184.95	996.8	2048	588.8	1153.6
114950	55613.2	188.1	2407.68	278.2	187.25	2406.43	577.8	2545.53	885.5	863.17	3383.38	608	1453.6	430.4	1928.8
122101	68169.4	222.75	805.86	225.77	357.38	1575.04	340.26	860.28	807.73	361.13	2772	983.2	947.2	805.6	1245.6
58291.6	47977.4	120.78	3404.61	174.41	175.48	3383.34	3704.34	1893.9	2005.08	636.02	4276.58	2673.6	13744.8	7196.8	4278.4
98905.9	47013.1	211.86	500.94	262.15	243.96	4174.07	4502.56	2295.15	2511.74	624.47	6015.24	1016.8	2042.4	2112	1034.4
12649.8	18041.8	39.6	3239.28	174.41	22.47	32600.8	67432.5	11820.3	19775.1	1258.95	4565.33	792	14760	29132.8	2268.8
118411	36797.3	132.66	575.19	99.51	281.41	1130.99	462.24	1011.15	324.17	275.66	3171.63	795.2	1036	336	780
39204	75093.5	299.97	1343.43	372.36	393.76	3636.93	995.1	2311.2	710.71	672.98	5389.23	1680	2536.8	842.4	1889.6
136020	63713.4	228.69	6953.76	268.57	317.79	4461.9	5093.2	3696.85	2015.86	839.3	5135.9	5005.6	26681.6	13308	8913.6
60914.4	48743.6	306.9	602.91	256.8	220.42	1624.26	302.81	1890.69	643.72	446.6	4144.14	1025.6	1149.6	465.6	1160
130137	52573.9	196.02	439.56	203.3	187.25	815.34	997.24	1839.33	739.2	186.34	3678.29	528.8	895.2	829.6	1156.8
165075	81397.8	316.8	946.44	245.03	381.99	4685.53	7609.84	2291.94	2819.74	636.79	2714.25	977.6	3189.6	4475.2	1233.6
152807	71083	332.64	2260.17	327.42	390.55	1658.5	505.04	1028.27	970.97	411.95	4787.86	1973.6	7221.6	3240.8	3042.4
136205	60818.7	152.46	521.73	342.4	338.12	1332.15	1055.02	1443.43	570.57	26.18	3032.26	509.6	721.6	614.4	885.6
95396.1	49716.8	187.11	7281.45	321	278.2	50251.5	81341.4	15779.3	32725.8	2888.27	6837.6	2645.6	33943.2	47268	7004
95396.9	65728.1	216.81	559.35	417.3	411.95	2489.89	359.52	1672.41	354.97	381.92	4613.07	1032.8	1489.6	385.6	1039.2
129435	45189.5	214.83	613.8	79.18	188.32	1231.57	309.23	903.08	559.02	369.6	2316.16	395.2	604	520.8	738.4
60450.3	44858.9	152.46	451.44	186.18	223.63	3174.69	890.24	1409.19	1283.59	426.58	4981.13	572.8	2496	888.8	524.8
100391	48939.7	253.44	838.53	191.53	409.81	2405.36	875.26	1430.59	659.12	411.95	4614.61	863.2	1562.4	947.2	1223.2
96724.5	53705.5	193.05	1159.29	245.03	360.59	4923.07	2000.9	1216.59	751.52	338.8	3736.04	1134.4	2541.6	1313.6	1157.6
136337	53086.8	181.17	715.77	150.87	280.34	1098.89	258.94	1104.24	595.98	627.55	2714.25	615.2	744.8	520.8	1228.8
104590	63876.8	253.44	1847.34	300.67	420.51	3850.93	1596.44	1797.6	1115.73	1150.38	5534.76	1266.4	2009.6	1268	1867.2
152931	52130.4	138.6	237.6	100.58	208.65	2475.98	2164.61	2642.9	1064.91	246.4	4413.64	461.6	1332.8	1023.2	615.2
112791	48847.6	168.3	504.9	177.62	119.84	2538.04	5962.04	2089.71	2628.01	331.1	2737.35	696	1724.8	3323.2	858.4
121714	51183	181.17	445.5	258.94	201.16	1136.34	287.83	1046.46	633.71	274.89	3416.49	751.2	853.6	538.4	690.4
44262.4	53916.4	230.67	771.21	294.25	203.3	1187.7	340.26	1308.61	435.05	348.81	4228.07	872.8	933.6	318.4	1411.2
105082	65386.5	315.81	634.59	379.85	582.08	2056.54	655.91	1274.37	508.2	533.61	3997.07	1320	1565.6	712	1190.4
136091	73059	199.98	591.03	170.13	309.23	1470.18	406.6	1277.58	374.22	316.47	4794.02	937.6	1653.6	526.4	1145.6
134338	59342.6	251.46	953.37	393.76	328.49	1433.8	387.34	1315.03	384.23	744.59	3663.66	979.2	3132	1441.6	1812.8
127091	45027.2	269.28	531.63	308.16	218.28	985.47	218.28	1286.14	662.97	268.73	3762.22	801.6	899.2	463.2	705.6
108990	49948.5	238.59	904.86	146.59	118.77	1797.6	243.96	1047.53	847.77	512.05	4255.79	681.6	1623.2	1231.2	1480.8
114957	63755	240.57	1322.64	338.12	251.45	1716.28	1144.9	1236.92	795.41	313.39	4412.1	1340.8	4108	2008	1574.4
102625	53795.6	229.68	1316.7	260.01	203.3	2987.44	517.88	2840.85	867.79	623.7	4008.62	1116.8	2017.6	906.4	1484
153736	42852.2	209.88	801.9	209.72	195.81	1184.49	128.4	1005.8	586.74	383.46	3180.1	460.8	788.8	548.8	1417.6
96770.7	54446	294.03	396.99	324.21	311.37	1536.52	-93.09	996.17	538.23	448.91	4556.86	794.4	960.8	190.4	888.8
21127.2	29606	29.7	9685.17	189.39	54.57	148547	205454	33662.2	66897.6	3998.61	11616.2	2033.6	61003.2	83456.8	6229.6
107623	62514.5	112.86	753.39	223.63	236.47	2103.62	3330.91	2312.27	1777.93	487.41	3650.57	950.4	1472	1829.6	790.4
101197	80716.7	255.42	975.15	193.67	381.99	3894.8	2579.77	1350.34	1520.75	726.11	4824.05	1274.4	2240.8	1768	1192.8
154727	67637.8	351.45	7823.97	233.26	180.83	5538.32	2681.42	2351.86	783.09	295.68	2460.15	5618.4	30553.6	13424.8	10088.8
153984	58246.7	191.07	574.2	238.61	109.14	1285.07	196.88	937.32	344.96	290.29	3539.69	878.4	917.6	127.2	1252.8
103511	67838.8	224.73	595.98	226.84	190.46	2741.34	1667.06	2088.64	1138.83	479.71	4887.96	1148	1537.6	1006.4	976.8
115894	56836.9	232.65	6247.89	80.25	177.62	3006.7	4875.99	1462.69	1576.19	475.09	2867.48	4350.4	23208	11768	7687.2
153454	68810.9	248.49	587.07	184.04	130.54	2012.67	798.22	1522.61	592.13	343.42	3856.93	1740	1373.6	559.2	912
101783	61810.7	217.8	786.06	173.34	400.18	2846.2	1598.58	3584.5	1222.76	472.01	4431.35	822.4	1641.6	1524	1253.6
213342	98701	342.54	2516.58	432.28	263.22	2578.7	1434.87	865.63	1369.83	701.47	3233.23	2634.4	8810.4	4104	3264
169531	52570	174.24	116.82	150.87	239.68	1813.65	203.3	1382.44	450.45	301.07	3502.73	398.4	888.8	225.6	813.6
60460.8	51937.4	170.28	4466.88	296.39	271.78	3048.43	4462.97	1558.99	1858.01	833.14	3956.26	3660.8	15936	8376.8	5644.8
124759	48904	273.24	505.89	217.21	303.88	1865.01	321	1239.06	271.04	398.09	3663.66	1075.2	1183.2	500	561.6
151847	49223.8	306.9	506.88	424.79	278.2	1104.24	426.93	1137.41	269.5	324.94	3866.94	677.6	1084.8	411.2	929.6
160634	96939.8	426.69	953.37	317.79	620.6	3696.85	844.23	2129.3	960.19	669.9	7217.21	1573.6	2278.4	621.6	1538.4
107813	63959.9	211.86	715.77	384.13	205.44	1483.02	161.57	1295.77	530.53	284.13	4922.61	800	1162.4	346.4	766.4
70587.5	44178.8	210.87	12.87	284.62	96.3	1927.07	155.15	1571.83	624.47	182.49	3845.38	756	1160	367.2	647.2
138597	58777.3	214.83	800.91	252.52	281.41	1153.46	453.68	821.76	422.73	445.06	3055.36	1034.4	977.6	297.6	1381.6
101585	57151.7	199.98	638.55	295.32	302.81	1979.5	268.57	1449.85	551.32	498.19	4059.44	780	1090.4	608	1274.4
111985	62820.4	325.71	601.92	253.59	360.59	1914.23	513.6	2007.32	348.81	577.5	4821.74	874.4	1119.2	526.4	1055.2
111996	99297	309.87	13510.5	359.52	343.47	6183.53	2091.85	2137.86	539.77	477.4	3104.64	9909.6	55864.8	24500.8	17494.4
112128	58052.6	213.84	459.36	190.46	278.2	1856.45	1235.85	1475.53	1085.7	348.04	5143.6	968	1994.4	1238.4	987.2
109662	48619.9	297	965.25	328.49	354.17	1634.96	724.39	1597.51	1154.23	533.61	3957.03	833.6	960.8	1516	1870.4
105358	54167.9	120.78	679.14	66.34	448.33	2417.13	572.45	1437.01	621.39	456.61	3970.12	955.2	1394.4	411.2	946.4
105349	44733.2	234.63	598.95	200.09	230.05	1035.76	287.83	590.64	339.57	238.7	3001.46	839.2	1006.4	377.6	1149.6
52946.5	46956.7	179.19	1174.14	124.12	199.02	2955.34	608.83	1974.15	1414.49	652.19	4775.54	1131.2	1931.2	2409.6	2114.4
12333.9	72162.1	629.64	4799.52	1293.63	666.61	15175.8	48326.6	17271.9	19251.5	6338.64	7187.95	1400	7554.4	24840	5012.8
104722	38038.8	131.67	912.78	218.28	240.75	928.76	174.41	837.81	974.05	605.22	3589.74	481.6	736.8	1907.2	1712
49289.3	62171	145.53	393.03	133.75	234.33	1631.75	420.51	1282.93	356.51	539	4052.51	690.4	754.4	172	866.4
72781.7	60154.4	267.3	1071.18	181.9	236.47	2643.97	725.46	2106.83	1109.57	739.97	4988.06	989.6	1432.8	1244.8	1764
120783	52381.9	275.22	882.09	331.7	392.69	1698.09	601.34	2003.04	823.13	521.29	5756.52	1085.6	1833.6	761.6	1305.6
65785.8	67262.6	225.72	1406.79	255.73	249.31	1453.06	282.48	1399.56	582.12	383.46	4248.86	1441.6	4505.6	1864	2430.4
62525.5	48150.6	234.63	803.88	139.1	322.07	2298.36	250.38	1310.75	307.23	472.78	5446.21	771.2	1923.2	723.2	1088.8
80579.6	80046.5	225.72	1483.02	277.13	224.7	2793.77	1487.3	1683.11	1559.25	546.7	4583.81	1486.4	2006.4	2537.6	2267.2
103025	59828.7	263.34	4166.91	401.25	187.25	3748.21	2127.16	2837.64	978.67	370.37	3210.13	3358.4	15573.6	6958.4	4821.6
140209	63130.3	301.95	593.01	162.64	285.69	1019.71	326.35	522.16	246.4	160.93	2080.54	1032.8	979.2	397.6	908
109906	56795.3	248.49	757.35	211.86	172.27	1123.5	277.13	873.12	415.8	210.98	2932.93	837.6	1933.6	892	1152
7654.5	28942.7	62.37	9258.48	82.39	72.76	155962	155551	27459.4	64937.9	3736.04	11104.2	2855.2	83088	85614.4	6735.2
Single Cells
Patient 11: Sarcoidosis
221356	80943.4	238.59	1326.6	271.44	392.08	2453.36	486.72	2790.32	1097.25	981.75	6211.59	6255.22	3410.43	2032.67	2847.16
49804.5	62614.5	153.45	2042.37	148.72	229.84	1727.44	3757.52	1151.28	1908.83	860.86	4064.06	3271.39	6971.75	4146.71	2983.04
136206	94311.4	197.01	4228.29	241.28	427.44	3185.52	4668.56	1010.88	2000.46	803.11	3283.28	4536.97	14709	7670.11	5405.18
85740.9	61361.2	126.72	3468.96	151.84	162.24	3050.32	4665.44	2095.6	2220.68	1122.66	5546.31	5125.52	13350.2	7606.12	4762.91
107698	74183.7	147.51	2876.94	292.24	263.12	2335.84	3285.36	1005.68	1777.16	1079.54	4055.59	6411.64	11166.7	5902.88	3875.74
26954.4	66375.5	150.48	2870.01	244.4	165.36	3239.6	5584.8	1475.76	2324.63	509.74	3726.8	5581.35	12080.7	7429.95	4060.6
223335	221809	944.46	8851.59	669.76	894.4	4592.64	6130.8	4344.08	3014.55	4934.93	7939.47	17046.6	24484.5	12339	15538.5
108313	72145.3	105.93	2514.6	225.68	353.6	2907.84	3628.56	1927.12	1584.66	763.07	4555.32	7177.94	8893.03	5080.49	3859.94
166019	68726.8	157.41	1227.6	147.68	376.48	1487.2	1836.64	1380.08	1002.54	837.76	4034.8	4288.12	2894.56	1420.42	2087.18
80643.6	65181.6	114.84	519.75	341.12	253.76	2368.08	224.64	1252.16	337.26	1225.84	3695.23	2313.12	2052.42	609.88	1273.48
107826	76096.4	138.6	2774.97	148.72	416	2089.36	4146.48	1222	1530.76	887.04	3949.33	4578.05	9399.42	5270.09	4196.48
163016	57043.8	146.52	3051.18	122.72	218.4	2604.16	4298.32	1899.04	1466.85	1087.24	2965.27	7019.94	12463.8	6408.48	4978.58
65922.7	90900.8	184.14	4474.8	135.2	204.88	3122.08	3598.4	1924	2820.51	679.91	2644.18	5297.74	16191.1	8404.81	5991.36
127338	73438.2	138.6	3184.83	202.8	188.24	2679.04	3678.48	2055.04	1892.66	674.52	4334.33	4020.31	13009.7	6971.75	4195.69
95528.2	88661.4	144.54	1019.7	137.28	151.84	2966.08	661.44	2245.36	799.26	417.34	6708.24	3359.08	4869.56	1646.36	2397.65
85319.7	74834.1	197.01	3233.34	287.04	267.28	3567.2	6820.32	2350.4	3048.43	1339.03	5497.03	6356.34	10722.7	6498.54	4405.04
121237	62943.2	144.54	4374.81	139.36	160.16	2335.84	5507.84	1480.96	1954.26	2076.69	4914.91	4975.42	17269.4	9058.14	5850.74
74340.2	51176.1	219.78	2760.12	164.32	328.64	1932.32	3378.96	1632.8	1767.15	1100.33	3287.9	6225.2	12366.7	6706.31	4525.91
99379.7	54644	159.39	1706.76	81.12	252.72	3959.28	6446.96	2527.2	2723.49	642.18	4577.65	3812.54	6922.77	4979.37	2870.07
227866	82281.9	206.91	1836.45	185.12	361.92	2863.12	639.6	2881.84	475.86	343.42	5353.04	5943.96	6703.15	2458.48	2946.7
126880	68609	198.99	2217.6	122.72	316.16	2451.28	736.32	1973.92	428.12	378.07	4558.4	5314.33	9717	4181.47	3231.1
180362	60605.8	145.53	868.23	169.52	273.52	1034.8	318.24	2030.08	813.12	576.73	5533.99	5545.01	2787.12	902.97	1765.65
217505	89726.7	172.26	840.51	121.68	187.2	3865.68	1693.12	2229.76	785.4	221.76	3269.42	3749.34	3904.97	1542.08	1704.03
135750	73953	239.58	1752.3	213.2	349.44	1661.92	1000.48	1420.64	949.41	487.41	3647.49	3992.66	6809.01	3159.21	2946.7
249660	44973.7	118.8	805.86	99.84	208	2964	1459.12	1679.6	709.17	411.18	2204.51	4503	2740.51	1325.62	871.37
118445	71275	144.54	3941.19	114.4	322.4	2935.92	4308.72	1612	2102.1	1055.67	4887.96	7743.58	15861.6	8689.21	5988.2
71742.5	87635.8	102.96	755.37	108.16	335.92	1301.04	1588.08	2221.44	1271.27	434.28	3783.01	3430.18	1893.63	1506.53	1544.45
154387	57969.4	67.32	3962.97	88.4	231.92	2994.16	3852.16	1352	1940.4	1163.47	4229.61	3882.85	14773.8	7418.1	5387.01
103590	90290	218.79	4682.7	286	267.28	3139.76	4378.4	1612	1986.6	1041.04	4909.52	6318.42	16320.6	8735.82	6312.89
95443.9	78035.8	307.89	4053.06	199.68	299.52	3762.72	3099.2	2398.24	1319.78	821.59	3053.82	6697.62	17214.1	7823.37	6636
248220	48888.2	230.67	2466.09	240.24	434.72	2265.12	596.96	1928.16	909.37	482.02	5543.23	6292.35	10129.4	3908.92	4387.66
80979.8	56559.7	98.01	5101.47	43.68	256.88	2709.2	3937.44	1345.76	1406.79	1122.66	3355.66	4615.18	18916.6	9853.67	6571.22
142488	62230.4	134.64	1164.24	190.32	258.96	1390.48	884	1721.2	1180.41	1054.13	5126.66	6317.63	3468.1	1794.09	2810.03
154782	53746.1	161.37	2393.82	99.84	225.68	2432.56	3255.2	1185.6	1727.11	756.14	3907.75	3265.86	9751.76	5021.24	3611.09
95154.8	54487.6	145.53	1903.77	151.84	191.36	2454.4	3255.2	1400.88	1788.71	574.42	4593.82	3092.85	8092.76	4709.19	3005.16
103660	55011.3	152.46	3552.12	87.36	145.6	1830.4	2925.52	1328.08	1262.03	1118.81	4347.42	4220.18	13185.9	7038.9	4334.73
234138	121756	470.25	2753.19	529.36	647.92	1963.52	601.12	2004.08	1251.25	2215.29	5368.44	7380.97	4200.43	2037.41	5377.53
141127	86672.5	357.39	2530.44	137.28	297.44	2241.2	5893.68	1456	2792.79	1252.02	4242.7	4977.79	9378.88	6117.76	3837.82
224859	231823	982.08	8839.71	1256.32	962	3798.08	4671.68	4713.28	3179.33	4442.9	7780.85	20074.7	22782	11020.5	16195.8
49585	76280.5	187.11	4575.78	211.12	366.08	4427.28	5502.64	2360.8	3015.32	1165.01	5333.79	6349.23	18494.7	9651.43	5854.69
102002	67677.4	122.76	1956.24	88.4	263.12	1774.24	2832.96	1310.4	1002.54	417.34	2761.22	4386.87	9226.41	4679.96	3054.93
138203	76384.4	233.64	1131.57	150.8	388.96	2933.84	1512.16	1419.6	914.76	794.64	7073.99	4570.15	2987.78	1248.2	2189.88
176063	78569.4	163.35	812.79	247.52	292.24	1001.52	497.12	1744.08	704.55	401.94	5698.77	4847.44	2404.76	1035.69	1858.87
118391	88767.4	210.87	1060.29	54.08	202.8	1443.52	497.12	1853.28	924	530.53	5994.45	3614.25	2133	1002.51	1730.89
141327	81779	207.9	3419.46	126.88	360.88	3672.24	5344.56	1628.64	2055.13	1205.05	3512.74	4962.78	14269	7290.12	5560.02
78648.6	88337.7	136.62	3267.99	268.32	189.28	2108.08	7563.92	1877.2	2973.74	990.22	2721.95	6617.04	10157	6876.16	4462.71
82369.7	50469.2	179.19	1912.68	152.88	204.88	1924	3756.48	1548.56	2334.64	1112.65	3642.87	3649.8	8691.58	5056	3641.11
90938.7	72348.2	170.28	4463.91	149.76	246.48	3663.92	4631.12	1428.96	1637.79	1266.65	5195.96	5592.41	17264.7	8804.55	6094.06
69902.2	71418.6	255.42	5121.27	140.4	191.36	2827.76	3381.04	1632.8	1683.99	591.36	4909.52	4664.95	19633.9	8930.95	6474.84
223211	259647	861.3	7828.92	657.28	965.12	2956.72	1020.24	5763.68	1980.44	3471.93	6826.82	18399.9	16217.1	6881.69	14682.2
87002.9	69183.2	134.64	3628.35	227.76	205.92	2116.4	5308.16	1748.24	2325.4	746.13	4728.57	9566.9	12963.9	6812.96	5359.36
154221	49718.8	58.41	3035.34	109.2	183.04	2564.64	4786.08	1513.2	1829.52	815.43	4553.01	5222.69	12734.8	6417.17	4375.02
82893	70123.7	126.72	2518.56	329.68	350.48	2884.96	5853.12	1482	2714.25	1663.2	4255.02	4039.27	8071.43	5595.57	3763.56
116166	85277.6	161.37	857.34	393.12	297.44	1454.96	199.68	1862.64	360.36	335.72	2805.88	2996.47	2847.16	994.61	1556.3
159178	81852.2	237.6	1471.14	153.92	324.48	2147.6	455.52	1380.08	809.27	475.86	4808.65	2216.74	5709.33	2385.01	2750.78
185083	64224.3	132.66	1563.21	235.04	246.48	1609.92	2990	2487.68	938.63	354.97	3433.43	4736.05	4375.02	2813.98	2321.81
260583	184032	430.65	3110.58	497.12	838.24	3195.92	793.52	4083.04	1979.67	2065.14	7171.78	11705.4	5797.81	4175.15	6251.27
123509	55892.4	208.89	1074.15	187.2	142.48	1163.76	4134	2252.64	1636.25	740.74	3056.13	3639.53	2811.61	2501.14	2185.93
256951	81748.3	230.67	3800.61	157.04	239.2	3308.24	972.4	1440.4	709.17	687.61	5103.56	3393.05	14478.3	5764.63	4952.51
127372	55295.5	62.37	2689.83	94.64	114.4	1681.68	2441.92	1508	1157.31	455.84	2790.48	5094.71	10306.3	4981.74	4059.81
91731.7	75559.8	150.48	3956.04	187.2	292.24	2778.88	4268.16	1348.88	2301.53	1044.89	4556.09	7782.29	15384.5	7741.21	5780.43
132069	69022.8	206.91	3751.11	112.32	237.12	3047.2	5546.32	1213.68	1871.1	1182.72	3449.6	5639.81	14647.4	7825.74	5358.57
147324	45948.9	100.98	938.52	125.84	194.48	2477.28	3109.6	2436.72	1522.29	472.01	4081.77	4066.92	3465.73	2276.78	1593.43
83561.2	67984.3	155.43	1857.24	144.56	147.68	1516.32	3367.52	1034.8	1797.95	1419.88	4890.27	3455.46	6105.12	3692.46	3114.18
144752	80090	183.15	1089.99	188.24	289.12	4120.48	3967.6	2115.36	1954.26	502.81	4502.19	3081.79	2955.39	2661.51	1570.52
106071	54919.3	149.49	1546.38	194.48	159.12	1443.52	6673.68	1083.68	2250.71	378.07	2581.81	2852.69	4349.74	3983.18	2368.42
126426	73066	147.51	2889.81	169.52	163.28	2631.2	5748.08	2612.48	2383.92	852.39	5175.94	6740.28	10489.6	6653.38	4273.9
111854	81896.8	193.05	1200.87	266.24	417.04	3549.52	1384.24	2035.28	1129.59	432.74	4161.85	3158.42	5071.8	2164.6	2157.49
137093	66519.1	132.66	2477.97	136.24	149.76	1876.16	4088.24	1774.24	2383.15	870.1	5234.46	3861.52	8385.85	5076.54	3726.43
223741	127414	359.37	4660.92	340.08	521.04	3307.2	4632.16	2735.2	2004.31	1569.26	4488.33	7824.95	15958	8531.21	7283.01
90954.1	73807.5	101.97	3799.62	204.88	261.04	2272.4	3727.36	2848.56	1751.75	943.25	4442.9	7430.74	14541.5	7203.22	5037.04
107255	58485.2	140.58	1205.82	309.92	316.16	3060.72	1339.52	1464.32	879.34	274.12	2696.54	3077.84	5005.44	2122.73	2139.32
161452	198736	1171.17	6904.26	686.4	772.72	4480.32	989.04	5228.08	2091.32	4574.57	6613.53	17344.5	11743.4	4528.28	13775.2
140761	69283.2	182.16	4116.42	157.04	374.4	2821.52	4273.36	1584.96	1980.44	796.95	3367.98	7046.01	14992.6	7955.3	5685.63
119572	64975.7	128.7	2142.36	164.32	281.84	2125.76	6072.56	1842.88	2468.62	950.18	4981.13	3748.55	6790.84	5028.35	3445.19
232749	225095	942.48	8741.7	578.24	953.68	3702.4	5481.84	4553.12	3136.21	4048.66	5571.72	18623.5	19961.7	9755.71	15397.1
38994.2	66550.8	132.66	3082.86	273.52	229.84	1697.28	4606.16	1281.28	1845.69	737.66	4328.17	3745.39	10609.7	6285.24	3952.37
76980.8	71870	153.45	3618.45	83.2	262.08	1893.84	4969.12	2085.2	2416.26	816.2	3967.81	4414.52	12680.3	7204.01	5089.18
117772	75950.8	73.26	4417.38	238.16	204.88	3273.92	4342	2257.84	1948.1	1346.73	5233.69	7811.52	16951.8	8388.22	5862.59
101267	89073.3	124.74	1038.51	114.4	195.52	3924.96	4476.16	2647.84	1981.98	403.48	3667.51	2629.91	2778.43	2125.89	1771.97
119706	57493.3	90.09	3572.91	74.88	72.8	2160.08	4212	1066	2116.73	760.76	4719.33	5153.17	12613.1	7304.34	4716.3
80731.1	72305.6	209.88	3338.28	94.64	306.8	2368.08	2820.48	1322.88	1377.53	1079.54	5066.6	4584.37	11649.3	6075.1	4526.7
127562	80578.1	179.19	1274.13	275.6	400.4	2267.2	206.96	2051.92	880.11	641.41	5508.58	4220.97	2915.89	1176.31	2382.64
158792	103415	165.33	903.87	371.28	908.96	4781.92	3465.28	2351.44	1564.64	569.03	6224.68	2303.64	2575.4	2090.34	1275.06
196376	86532.9	244.53	1451.34	180.96	274.56	2578.16	201.76	2165.28	850.85	586.74	4582.27	5296.16	4243.09	1681.91	2419.77
71186	72835.3	123.75	4450.05	140.4	140.4	2929.68	4515.68	1430	1943.48	754.6	3212.44	5378.32	17031.6	8656.03	5210.05
108163	81625.5	229.68	4768.83	254.8	394.16	3450.72	6119.36	2139.28	2842.84	1573.11	5455.45	6395.05	19392.9	10014	7200.85
99851.9	77484.3	138.6	3269.97	102.96	265.2	2899.52	5538	1807.52	2174.48	1132.67	4047.89	4670.48	13178	7472.61	4936.71
152167	81787.9	231.66	880.11	159.12	287.04	2069.6	331.76	1625.52	363.44	261.03	3341.03	3462.57	2166.97	700.73	2088.76
77162.2	82339.3	228.69	2252.25	245.44	239.2	2213.12	5562.96	2181.92	2430.89	969.43	5746.51	4254.94	6952	4748.69	3848.88
146158	98605	172.26	1346.4	247.52	384.8	1725.36	235.04	2647.84	1110.34	538.23	6587.35	5411.5	4818.21	1732.47	2431.62
89986.1	56397.3	85.14	2962.08	127.92	238.16	2329.6	4381.52	1626.56	1921.92	776.93	3134.67	5890.24	11725.2	6118.55	4281.8
169093	95574.6	293.04	972.18	395.2	356.72	1544.4	61.36	2067.52	1282.05	686.84	8185.1	3471.26	2156.7	816.07	1875.46
51611.6	65151.9	135.63	4310.46	148.72	318.24	3816.8	4574.96	1626.56	1780.24	773.08	2797.41	7256.94	18021.5	9364.66	6277.34
53762.9	83456	149.49	872.19	165.36	291.2	3027.44	6238.96	2020.72	2246.86	733.04	3398.01	3496.54	2535.9	3125.24	2180.4
159047	68439.7	128.7	1075.14	187.2	347.36	3964.48	6943.04	3061.76	2856.7	620.62	4374.37	3125.24	3163.95	3642.69	1314.56
199609	57253.7	129.69	756.36	177.84	214.24	2257.84	1126.32	1744.08	1178.1	370.37	5318.39	3707.47	2267.3	1187.37	1485.99
161329	95859.7	263.34	1580.04	177.84	304.72	1118	313.04	1907.36	642.18	518.98	4377.45	4627.82	3116.55	1406.2	3073.89
123438	88781.2	188.1	1273.14	249.6	254.8	2151.76	448.24	1835.6	616	286.44	3696	5557.65	4721.04	1744.32	2283.1
35658.6	74909.3	200.97	3069	187.2	213.2	2329.6	5710.64	1889.68	2169.86	821.59	3335.64	4944.61	11288.3	6759.24	4668.9
Single Cells
Patient 12: Sarcoidosis
152904	71871	117.81	660.33	125.84	165.36	4352.4	3047.2	2067.52	1556.94	123.2	4902.59	1979.74	3236.63	1669.27	909.29
128892	73679.8	173.25	3321.45	277.68	282.88	2863.12	2255.76	2068.56	1690.15	636.02	6738.27	2908.78	12726.9	6400.58	4300.76
180735	74974.7	134.64	2842.29	200.72	194.48	2566.72	7177.04	1752.4	2594.13	534.38	5266.03	3038.34	11236.2	7523.17	3731.96
52547.9	60320.7	112.86	1367.19	192.4	147.68	1593.28	5809.44	1413.36	2574.11	653.73	4678.52	3294.3	5668.25	4736.05	2071.38
139681	72472	159.39	1111.77	225.68	369.2	2160.08	2954.64	2321.28	1584.66	413.49	4239.62	3434.92	2610.95	2878.76	1685.07
53114.9	67075.5	29.7	3914.46	140.4	106.08	1578.72	457.6	1534	3324.09	1444.52	3270.96	1971.05	1478.88	8574.66	6106.7
117909	83156	126.72	5049	143.52	338	4607.2	7140.64	2171.52	2741.2	689.92	3839.99	5848.37	20463.4	10499.1	6902.23
64895.6	64378.7	151.47	1669.14	261.04	563.68	2435.68	2266.16	1720.16	1023.33	710.71	3361.05	2653.61	4991.22	2618.85	2380.27
63615.8	98365.4	110.88	6463.71	86.32	306.8	6223.36	1743.04	2162.16	1223.53	455.07	5532.45	5832.57	26437.3	11454.2	8419.82
90809.9	48139.7	119.79	3264.03	112.32	182	3182.4	3183.44	1198.08	1402.94	514.36	5215.21	3441.24	14840.1	7031	4395.56
124089	56323.1	94.05	3171.96	99.84	242.32	2465.84	3800.16	1182.48	1869.56	1444.52	3146.22	3193.18	13629.9	7126.59	4655.47
72934.8	96790.3	231.66	1098.9	197.6	305.76	2122.64	8234.72	2277.6	2812.81	710.71	3941.63	2707.33	2057.16	3363.82	1638.46
126960	70879.1	204.93	3665.97	118.56	295.36	3645.2	5394.48	2087.28	2145.99	1454.53	6080.69	5040.2	14871	7924.49	5023.61
110790	70778.1	230.67	800.91	159.12	112.32	3382.08	5218.72	2054	2294.6	167.09	3772.23	2146.43	2330.5	2833.73	1430.69
152653	88753.5	157.41	821.7	202.8	240.24	2205.84	-33.68	1656.72	590.59	186.34	6254.71	2039.78	1874.67	640.69	1049.91
64070.2	90797.9	230.67	1043.46	186.16	303.68	4841.2	8751.6	2450.24	3762.22	633.71	6021.4	2941.96	2903.25	4873.51	1726.15
140521	54921.2	152.46	3474.9	171.6	174.72	2613.52	4278.56	1003.6	1688.61	635.25	2818.2	3340.91	15024.2	7795.72	4808.73
86572	61554.2	63.36	4551.03	117.52	107.12	4566.64	3986.32	1707.68	1973.51	957.88	4419.03	4061.39	20228	9918.45	6199.13
127530	59931.6	137.61	684.09	138.32	171.6	1930.24	172.64	1552.72	912.45	368.83	4188.03	2224.64	2332.87	1026.21	1463.08
149739	62553.2	162.36	1788.93	72.8	225.68	2529.28	1721.2	1850.16	1191.96	420.42	5520.13	2603.05	5631.12	2988.57	2452.95
52202.1	92707.6	206.91	3258.09	444.08	308.88	2876.64	1076.4	1615.12	792.33	457.38	3987.83	5898.14	13742	5853.11	4708.4
126738	92980.8	219.78	1074.15	29.12	424.32	1492.4	174.72	1122.16	743.05	210.98	5564.02	2210.42	4829.27	1945.77	1591.85
115836	78370.4	77.22	3358.08	90.48	249.6	3751.28	7011.68	1660.88	2742.74	965.58	4235.77	3995.82	13959.3	9069.2	4734.47
103817	148213	391.05	3958.02	287.04	781.04	5412.16	5059.6	2328.56	1997.38	2569.49	7234.92	5166.6	15441.3	8356.62	6066.41
66634.6	94513.3	167.31	873.18	208	295.36	4654	2840.24	1731.6	1262.03	237.93	4147.99	2139.32	3582.65	1617.92	1425.95
140732	92319.5	187.11	1849.32	174.72	412.88	2958.8	1410.24	1935.44	878.57	330.33	5605.6	3316.42	6698.41	3013.85	2826.62
92557.1	73120.4	126.72	4029.3	78	302.64	2712.32	4462.64	995.28	1779.47	357.28	4007.85	4476.93	17285.2	9365.45	5496.03
131894	57583.3	134.64	766.26	118.56	208	3631.68	529.36	1575.6	705.32	486.64	3898.51	1354.06	1990.8	1670.85	1432.27
224700	82871.9	158.4	895.95	184.08	383.76	1153.36	418.08	1977.04	401.94	414.26	3235.54	2324.18	1161.3	665.18	1491.52
84419	76914.1	147.51	730.62	182	323.44	2640.56	2257.84	1382.16	1243.55	571.34	5242.16	1924.44	1826.48	1000.14	1417.26
133060	71644.3	196.02	1283.04	119.6	283.92	5184.4	3540.16	2015.52	2172.17	1029.49	5042.73	1870.72	2565.13	3099.17	2145.64
82884.1	59369.3	40.59	6352.83	140.4	167.44	5513.04	7375.68	2138.24	3019.94	531.3	5373.83	5887.08	28013.4	14400.1	8518.57
84734.9	91757.2	175.23	5694.48	79.04	315.12	3929.12	7692.88	2752.88	2472.47	867.02	6520.36	6506.44	22312.8	11528.5	7311.45
100614	59011.9	96.03	4154.04	73.84	188.24	3693.04	5655.52	1527.76	2330.02	615.23	4857.16	3788.05	17628.1	8976.77	5523.68
100908	69627.7	86.13	3295.71	141.44	280.8	3328	2295.28	1419.6	1177.33	448.91	5164.39	3655.33	12828.8	5691.16	4611.23
95128	61115.7	97.02	2671.02	94.64	163.28	2215.2	2956.72	1307.28	1543.08	662.97	3625.16	3811.75	11233.8	6098.01	3796.74
13874.5	44806.4	90.09	1073.16	64.48	206.96	1579.76	949.52	1616.16	1004.08	1235.08	4356.66	3908.92	2175.66	1527.86	1998.7
109408	99819.7	136.62	5913.27	163.28	376.48	6558.24	5174	1750.32	2155.23	703.78	3750.67	5853.11	24954.5	12009.6	7618.76
92101.1	67391.3	94.05	3691.71	125.84	309.92	3770	3928.08	1463.28	2025.1	549.78	5209.05	3936.57	15674.4	7979.79	5117.62
213254	100117	152.46	1298.88	164.32	336.96	3452.8	4401.28	2665.52	1873.41	474.32	5456.22	2863.75	3808.59	3432.55	2065.85
110488	91773	214.83	1898.82	162.24	320.32	4754.88	6533.28	2305.68	2996.07	880.11	4584.58	2705.75	3922.35	5191.09	3213.72
131591	63375.8	121.77	2243.34	208	323.44	2562.56	4416.88	1054.56	1969.66	513.59	2979.9	2352.62	8573.08	5544.22	2610.95
102326	73382.8	131.67	587.07	170.56	236.08	2104.96	4399.2	1480.96	1825.67	497.42	4091.01	2148.8	2261.77	2622.8	1138.39
124899	57804.1	119.79	2554.2	185.12	200.72	3367.52	5247.84	1552.72	1948.87	422.73	4006.31	4081.14	10767.7	5963.71	3654.54
95435	101286	304.92	3171.96	119.6	395.2	3675.36	830.96	2697.76	783.09	622.93	7358.89	4109.58	13075.3	5345.14	4137.23
68096.7	53708.5	94.05	3992.67	204.88	262.08	2826.72	2784.08	1490.32	1585.43	623.7	5570.95	3183.7	15724.2	7286.17	4671.27
122167	84522.2	147.51	1249.38	109.2	440.96	3410.16	9060.48	1437.28	3468.08	753.83	3499.65	1846.23	1917.33	4450.86	2031.88
61359.1	77984.3	141.57	1346.4	105.04	314.08	1748.24	2268.24	2018.64	1331.33	489.72	5142.06	3502.07	4612.81	2602.26	2121.94
138299	103250	187.11	697.95	295.36	313.04	1705.6	225.68	2297.36	448.91	1031.8	5463.92	1992.38	1550.77	624.1	1254.52
182257	74987.6	128.7	1062.27	54.08	211.12	2816.32	6912.88	1837.68	2319.24	439.67	4562.25	1474.14	3096.8	3272.97	1428.32
88586.5	87855.6	158.4	3061.08	176.8	294.32	3254.16	6685.12	1955.2	2760.45	931.7	4980.36	3375.67	10466.7	6892.75	3894.7
91743.8	85412.2	142.56	3316.5	144.56	328.64	3305.12	5282.16	1370.72	1836.45	945.56	4384.38	3830.71	14084.1	7753.85	4919.33
98250.6	86259.7	119.79	3232.35	165.36	232.96	3846.96	6839.04	3048.24	2544.85	505.12	4643.1	5344.35	12945.7	8394.54	4608.07
204715	60064.3	138.6	466.29	190.32	261.04	2472.08	283.92	1384.24	669.9	435.82	4765.53	1542.87	1576.05	983.55	1042.8
92804.9	69568.3	48.51	598.95	221.52	184.08	2965.04	7979.92	1234.48	2732.73	238.7	3322.55	741.02	2407.92	3773.83	829.5
86859.5	44723.2	79.2	1602.81	45.76	79.04	2671.76	3387.28	982.8	1088.78	340.34	2865.17	2405.55	7668.53	4024.26	2487.71
124320	81381	198	1377.09	146.64	220.48	2405.52	4850.56	2371.2	2052.05	554.4	4045.58	3414.38	4120.64	3742.23	1663.74
148417	227475	830.61	5773.68	494	816.4	3994.64	5298.8	3612.96	2427.81	5962.88	6591.97	9765.19	14468.9	7621.92	10613.6
126458	229152	696.96	7184.43	636.48	920.4	3281.2	4683.12	4748.64	5017.32	5600.98	8778	16823	12449.6	12064.9	13197.7
117906	66061.7	123.75	5246.01	143.52	324.48	3988.4	6097.52	1815.84	2433.2	721.49	4877.95	5748.83	21334	11454.2	7083.93
85393.4	47327.9	57.42	2808.63	-38.48	221.52	2348.32	2878.72	851.76	1258.95	500.5	3800.72	2722.34	11653.3	5921.84	3897.07
186524	62096.8	115.83	1254.33	167.44	358.8	2190.24	302.64	2062.32	669.9	368.06	6320.93	3118.13	5476.28	2327.34	1948.93
99251.7	72257.1	170.28	5327.19	195.52	274.56	5779.28	3140.8	2161.12	1359.05	471.24	5854.31	5090.76	23852.5	11086.1	6936.99
173034	68883.2	135.63	885.06	153.92	328.64	2666.56	2200.64	2257.84	1353.66	280.28	5001.15	2293.37	2287.84	1233.19	1021.47
138856	72056.2	177.21	747.45	189.28	331.76	2655.12	7519.2	2012.4	2890.58	431.2	3970.89	2208.05	1896.79	3284.03	1118.64
132272	135727	281.16	6069.69	383.76	641.68	6865.04	11762.4	3813.68	4189.57	2012.01	9145.29	7488.41	24494	13860.5	8880.39
144359	98254.5	207.9	2076.03	450.32	216.32	2784.08	715.52	2229.76	760.76	556.71	6143.83	3147.36	7674.85	3261.12	2909.57
119277	74007.4	93.06	2420.55	192.4	138.32	4244.24	8900.32	1920.88	3675.21	535.92	5362.28	2787.91	8930.95	7192.16	3122.08
83732.9	75140	143.55	541.53	297.44	130	2862.08	5607.68	1899.04	2333.87	364.98	5952.1	2457.69	2377.11	2901.67	896.65
239053	37305.2	55.44	905.85	169.52	213.2	2419.04	398.32	1930.24	622.16	242.55	6914.6	2010.55	4859.29	1826.48	1720.62
132109	69610.9	154.44	946.44	150.8	593.84	2470	2728.96	1230.32	1277.43	750.75	3656.73	1982.9	3637.95	2398.44	1465.45
158181	67760.6	134.64	997.92	235.04	213.2	1545.44	475.28	1653.6	860.09	924.77	3277.12	2475.86	1423.58	2254.66	2134.58
122928	72295.7	225.72	2731.41	293.28	342.16	3106.48	5530.72	2590.64	2597.98	518.98	5323.01	3005.16	10259.7	6524.61	3513.13
103979	69806.9	137.61	734.58	148.72	194.48	2536.56	7964.32	2587.52	3296.37	507.43	4241.16	2691.53	2052.42	3546.31	1329.57
194378	56595.3	173.25	939.51	222.56	249.6	1636.96	2669.68	1698.32	1644.72	726.11	3383.38	1786.98	1619.5	2676.52	1796.46
153736	71344.4	105.93	2287.89	98.8	228.8	3143.92	5873.92	1445.6	2704.24	257.95	4277.35	2243.6	9271.44	6524.61	3047.03
111349	63419.4	106.92	689.04	253.76	333.84	2957.76	790.4	1813.76	1228.15	550.55	5595.59	1692.97	1707.19	1527.07	1316.93
97448.7	70632.5	123.75	360.36	23.92	201.76	1828.32	1622.4	1348.88	883.19	162.47	4309.69	1348.53	1566.57	850.83	676.24
85557.9	92584.8	198.99	2606.67	194.48	294.32	4400.24	3313.44	1490.32	1616.23	537.46	5390	4070.08	11705.4	5251.92	3892.33
198709	124240	216.81	3465.99	443.04	407.68	4583.28	10129.6	3252.08	4357.43	1514.59	7565.25	4469.03	12330.3	9397.84	5163.44
151723	167079	420.75	4306.5	1072.24	791.44	2387.84	4432.48	2206.88	4630.01	1942.71	4425.19	2840.84	2412.66	9522.66	7143.18
117173	82794.7	140.58	3936.24	98.8	234	4426.24	5254.08	1817.92	2299.99	913.99	5865.09	3870.21	16943.1	8441.94	5398.07
90501.3	57639.8	164.34	4012.47	180.96	194.48	3555.76	4798.56	1350.96	2142.14	1055.67	4468.31	4032.16	15882.2	8253.92	5722.76
127406	77655.6	146.52	4315.41	105.04	252.72	3009.76	1329.12	1316.64	642.95	322.63	3642.87	4531.44	17384.7	8223.11	6034.02
116743	42508.6	82.17	2481.93	134.16	190.32	2411.76	5484.96	1258.4	2208.36	540.54	3185.49	2977.51	9596.13	6101.96	2863.75
73450.8	62196.8	197.01	3081.87	123.76	278.72	4313.92	7758.4	1316.64	2633.4	1098.79	3913.14	3271.39	11421	7363.59	3807.8
155322	67312.1	72.27	356.4	94.64	289.12	1276.08	1951.04	2188.16	1273.58	266.42	3478.86	1828.85	1280.59	1452.02	759.98
87600.7	63556	145.53	851.4	240.24	366.08	4657.12	1477.84	1713.92	1229.69	607.53	5098.94	2697.06	2981.46	1662.16	1609.23
101636	55017.3	143.55	2080.98	79.04	200.72	2509.52	3482.96	1629.68	1553.09	772.31	4708.55	2095.08	8835.36	4512.48	3005.95
162190	61080	147.51	403.92	214.24	213.2	3772.08	3475.68	1242.8	1262.8	308.77	3249.4	1693.76	2362.1	1636.09	704.68
163680	73017.4	103.95	912.78	163.28	190.32	4440.8	5301.92	2661.36	2376.22	460.46	4194.96	2249.13	2569.08	3271.39	1328.78
57462.2	54143.1	72.27	3506.58	45.76	199.68	3682.64	4116.32	1251.12	1852.62	591.36	4109.49	3387.52	14928.6	7685.12	4704.45
83226.7	111692	218.79	2191.86	338	830.96	6036.16	1228.24	1408.16	1057.98	500.5	3677.52	3716.16	9921.61	4084.3	3006.74
76154.6	82913.5	179.19	5596.47	151.84	279.76	4686.24	8129.68	1970.8	2728.11	776.93	4806.34	5325.39	21300	11314.4	7875.51
104224	74802.4	142.56	1028.61	196.56	220.48	3244.8	2215.2	2026.96	1051.05	305.69	4120.27	2956.97	4083.51	2466.38	1826.48
101634	82632.3	149.49	4709.43	132.08	404.56	3861.52	4240.08	1580.8	2032.8	1185.03	4569.95	3922.35	18416.5	8812.45	5999.26
50131.7	54540.1	76.23	3866.94	253.76	205.92	3479.84	3900	1394.64	1607.76	603.68	3705.24	3854.41	15683.1	7817.84	6052.19
80629.8	94024.3	218.79	5252.94	143.52	257.92	5765.76	3357.12	1876.16	1538.46	1345.96	4392.85	5356.2	21848.2	10018	6697.62
152122	39755.4	106.92	368.28	46.8	255.84	1180.4	1071.2	1342.64	548.24	218.68	3147.76	1373.81	1008.04	752.08	659.65
103791	94768.7	286.11	1398.87	252.72	456.56	2538.64	517.92	2031.12	497.42	661.43	5048.12	2316.28	4669.69	1813.84	2135.37
Single Cells
Patient 13: Sarcoidosis
120811	63628.3	115.83	1100.88	211.12	496.08	2475.2	416	1849.12	847.77	436.59	5674.13	4962.78	4159.35	1432.27	2233.33
91154.2	91654.2	193.05	3224.43	342.16	529.36	4521.92	1011.92	2383.68	941.71	616.77	7080.15	8329.76	13547.7	5336.45	4723.41
182252	73179.8	147.51	977.13	250.64	368.16	3367.52	84.24	2479.36	786.94	539	4950.33	4282.59	5145.27	1701.66	1848.6
91211.7	47562.6	115.83	637.56	196.56	313.04	2373.28	2094.56	1479.92	1404.48	133.21	3207.82	2181.19	1880.2	1356.43	910.08
118782	74715.3	118.8	2112.66	249.6	460.72	2661.36	429.52	1782.56	941.71	545.93	6290.13	3194.76	6055.35	2652.82	2768.95
87041.8	86125.1	86.13	1227.6	193.44	424.32	5417.36	276.64	2525.12	525.91	341.88	3953.95	3766.72	5247.18	1643.2	1869.14
113178	102535	254.43	2465.1	361.92	553.28	3895.84	746.72	3488.16	1108.03	879.34	8269.03	6459.04	9309.36	3456.25	4057.44
86987.5	61375.1	188.1	1381.05	125.84	518.96	3745.04	795.6	3204.24	673.75	539	7535.22	3084.95	5432.83	1793.3	2157.49
72911.3	89636.6	110.88	1212.75	221.52	408.72	1994.72	640.64	2344.16	1089.55	504.35	6653.57	5460.48	2676.52	924.3	2095.08
131231	58425.8	159.39	2428.47	180.96	468	3448.64	565.76	2039.44	806.19	448.14	7365.82	6026.12	10424.8	3938.15	3965.01
163712	77719	231.66	1522.62	247.52	450.32	2824.64	1437.28	2719.6	1201.97	264.11	4659.27	4653.89	4344.21	2400.81	2432.41
112179	53845.1	164.34	731.61	110.24	449.28	1624.48	610.48	2023.84	738.43	206.36	5248.32	3735.12	3610.3	1428.32	1839.91
86755	63020.4	180.18	527.67	243.36	399.36	2753.92	637.52	1364.48	439.67	319.55	3544.31	2660.72	1871.51	788.42	1258.47
135656	72609.6	147.51	2085.93	230.88	333.84	3984.24	2974.4	1796.08	1419.11	713.79	6737.5	5771.74	7448.12	3605.56	2908.78
134607	65924.1	156.42	551.43	225.68	576.16	2205.84	1918.8	2388.88	999.46	446.6	5675.67	2979.09	2207.26	1158.93	1470.98
147439	74496.5	127.71	886.05	235.04	554.32	2832.96	524.16	2647.84	847	700.7	6379.45	3978.44	3376.46	989.08	1796.46
98741.4	64336.1	161.37	758.34	126.88	372.32	1699.36	513.76	1352	602.14	370.37	5268.34	4899.58	2868.49	1240.3	1507.32
81444.7	56755.7	163.35	866.25	140.4	185.12	1495.52	4088.24	1852.24	1914.99	374.99	3886.96	1757.75	2029.51	2815.56	1531.02
41765.2	62878.9	188.1	6829.02	384.8	436.8	6032	1500.72	2483.52	889.35	703.78	5430.81	10308.7	29335.1	12103.6	8768.21
100157	73898.5	134.64	2054.25	197.6	442	2178.8	349.44	1406.08	675.29	223.3	4777.85	3160.79	9412.06	4013.2	3257.96
151153	61017.7	78.21	680.13	186.16	345.28	1514.24	496.08	1116.96	901.67	563.64	5442.36	2510.62	1661.37	837.4	1069.66
93261.8	68284.3	140.58	1711.71	238.16	427.44	2613.52	547.04	1761.76	790.02	566.72	4854.85	3849.67	5725.13	3648.22	2969.61
174531	37811.1	52.47	293.04	122.72	274.56	1375.92	823.68	2476.24	773.85	527.45	4483.71	1829.64	1399.88	861.89	481.9
136794	68812.9	226.71	6117.21	324.48	484.64	4750.72	1127.36	1764.88	1018.71	312.62	6634.32	6275.76	23776.6	9663.28	7992.43
99716.7	64307.4	187.11	631.62	269.36	546	1617.2	1560	2248.48	1224.3	348.81	4579.19	3766.72	2035.04	1251.36	1279.01
143538	87314	213.84	16786.4	293.28	562.64	10475.9	7704.32	2484.56	2368.52	513.59	5544	13818.7	73375.2	33059.1	23022.2
111068	53600.6	162.36	1069.2	345.28	594.88	3392.48	616.72	2239.12	1127.28	627.55	7359.66	5740.14	4159.35	1518.38	2116.41
78888.3	95521.1	242.55	5993.46	348.4	630.24	5201.04	4084.08	1792.96	1467.62	400.4	3010.7	6509.6	24723.8	11360.2	7630.61
85672.9	83054.1	182.16	3639.24	213.2	447.2	5066.88	1151.28	3043.04	1459.92	872.41	10341.9	6088.53	14059.6	5807.29	5145.27
157325	75636	65.34	728.64	119.6	294.32	1490.32	1333.28	2539.68	1092.63	472.01	6682.83	3017.01	2070.59	1150.24	1563.41
120811	63628.3	115.83	1100.88	211.12	496.08	2475.2	416	1849.12	847.77	436.59	5674.13	4962.78	4159.35	1432.27	2233.33
70853.1	58291.2	224.73	1271.16	63.44	355.68	4706	3451.76	2687.36	1248.17	513.59	4121.81	2839.26	3367.77	2080.07	1997.12
97743.5	68347.6	248.49	921.69	296.4	737.36	3435.12	1026.48	2203.76	769.23	679.91	4670.05	3513.92	3646.64	1268.74	2277.57
130783	44151	118.8	3346.2	28.08	291.2	3274.96	4999.28	965.12	1951.18	76.23	2958.34	3933.41	13653.6	7152.66	4561.46
103791	74534.1	201.96	3046.23	288.08	454.48	3753.36	903.76	2071.68	967.89	674.52	4820.2	6487.48	11542.7	4557.51	4608.07
72469.9	82369	271.26	1269.18	303.68	548.08	3304.08	544.96	2531.36	966.35	608.3	5666.43	6625.73	5586.09	1941.82	2675.73
118662	63128.3	248.49	603.9	312	601.12	3480.88	351.52	2593.76	837.76	343.42	5137.44	3193.97	2850.32	762.35	1492.31
104248	78176.3	225.72	1194.93	319.28	629.2	2116.4	801.84	3723.2	1024.1	545.93	4517.59	6220.46	3355.13	1395.93	1824.11
129811	66329	163.35	9552.51	354.64	482.56	8054.8	5749.12	1394.64	1908.83	485.1	2507.89	8468.01	40587	18227.7	12375.4
150662	87666.5	176.22	1796.85	221.52	566.8	2528.24	478.4	1785.68	854.7	653.73	5380.76	4241.51	6741.86	2693.11	2776.85
93184.8	75283.6	215.82	3336.3	154.96	459.68	4366.96	1764.88	1865.76	927.08	631.4	6719.79	4715.51	12317.7	5538.69	4928.02
65145.9	64587.6	78.21	3160.08	95.68	258.96	2903.68	6357.52	1521.52	2710.4	452.76	3615.92	3765.14	11952.7	7350.16	3912.08
167023	201652	984.06	8072.46	752.96	1141.92	4380.48	3199.04	5437.12	2786.63	3925.46	8568.56	18953.7	20890	9769.93	14082.5
113090	65726.1	143.55	975.15	232.96	473.2	3333.2	82.16	2561.52	853.16	427.35	7186.41	3814.91	3031.23	840.56	1478.88
141826	75267.7	186.12	2278.98	213.2	417.04	2094.56	501.28	2456.48	801.57	396.55	6303.99	5216.37	8176.5	3319.58	3464.94
154495	75577.6	223.74	1994.85	298.48	478.4	3905.2	707.2	2402.4	984.83	533.61	8311.38	5158.7	8094.34	3213.72	3531.3
118900	88843.6	191.07	980.1	230.88	430.56	4637.36	2516.8	2203.76	1218.14	629.09	3992.45	3167.11	3053.35	1553.93	1561.83
111036	65830	146.52	1314.72	191.36	371.28	2092.48	1913.6	1433.12	1653.19	602.14	3585.89	2729.45	1795.67	2777.64	2228.59
115730	76703.2	143.55	2731.41	266.24	384.8	3366.48	632.32	1827.28	795.41	550.55	6026.02	5578.98	10931.2	4393.98	4533.02
120110	64166.9	258.39	1345.41	200.72	611.52	3636.88	442	1632.8	238.7	316.47	3652.11	3645.85	5452.58	1988.43	1934.71
72103	72284.9	185.13	3073.95	261.04	503.36	2327.52	6775.6	2284.88	5219.06	1365.21	6019.86	3092.85	3326.69	8069.85	5457.32
157568	42468	101.97	509.85	128.96	53.04	1990.56	6538.48	2226.64	2247.63	75.46	2790.48	1923.65	1610.02	3045.45	994.61
195291	37704.1	76.23	381.15	92.56	274.56	2513.68	3320.72	2346.24	1550.01	435.82	4214.98	2439.52	2080.07	1808.31	641.48
91074	82761	167.31	2072.07	414.96	816.4	5338.32	989.04	2052.96	911.68	382.69	6499.57	5925.79	8844.05	3044.66	3291.14
154587	58832.7	167.31	1868.13	160.16	237.12	2966.08	345.28	1168.96	485.87	501.27	3223.99	3792.79	5723.55	2166.97	2604.63
107524	89827.6	150.48	2217.6	229.84	401.44	3868.8	373.36	2068.56	557.48	497.42	5902.82	6056.14	8659.19	3398.58	3381.2
103555	64911.3	281.16	4125.33	204.88	522.08	2827.76	745.68	2196.48	685.3	497.42	5363.82	7974.26	16176.8	6608.35	5093.92
111245	53090.7	125.73	2222.55	115.44	420.16	2891.2	1338.48	1279.2	327.25	150.92	2768.15	3825.97	9799.16	4013.2	3348.81
117723	71147.3	150.48	1027.62	223.6	371.28	3342.56	202.8	2435.68	1006.39	727.65	7888.65	3822.02	3098.38	895.86	2076.12
153160	52225.5	151.47	1029.6	200.72	244.4	3139.76	2032.16	1978.08	1001.77	273.35	4057.13	3175.8	4551.98	2320.23	1148.66
94780.5	73585.7	131.67	2577.96	190.32	507.52	5321.68	654.16	2314	499.73	453.53	4106.41	3956.32	9966.64	3535.25	3698.78
133253	58254.6	139.59	1973.07	164.32	345.28	3269.76	354.64	2262	883.96	364.21	4730.88	3803.85	5977.14	2555.65	2194.62
101115	45123.2	101.97	1431.54	140.4	547.04	3713.84	9770.8	3030.56	3802.26	561.33	3608.22	4001.35	3165.53	4640.46	1643.99
69587.9	70938.5	179.19	1253.34	162.24	306.8	2049.84	479.44	2255.76	719.95	433.51	5985.98	3371.72	3397.79	1424.37	2407.13
157825	53160	183.15	1033.56	256.88	495.04	2663.44	355.68	1505.92	361.9	333.41	3974.74	4084.3	3149.73	1110.74	1463.87
146638	54309.4	140.58	590.04	188.24	213.2	1316.64	2578.16	1778.4	1402.94	170.94	2991.45	2949.07	1789.35	1811.47	1075.19
112178	100231	172.26	2659.14	268.32	563.68	3044.08	673.92	2237.04	1228.15	575.19	8632.47	4222.55	9097.64	3603.19	3648.22
124086	78420.9	269.28	3268.98	321.36	548.08	2674.88	700.96	1935.44	982.52	552.09	6136.13	5711.7	12173.9	4700.5	4373.44
162501	145145	389.07	2445.3	393.12	746.72	2568.8	708.24	2663.44	1041.81	2751.21	6693.61	7425.21	4463.5	1725.36	4802.41
81119.1	68473.4	210.87	5460.84	288.08	480.48	4949.36	3103.36	1962.48	1228.92	505.12	3437.28	6476.42	22772.5	9905.81	7424.42
116610	71031.5	98.01	2084.94	347.36	386.88	3244.8	402.48	2238.08	882.42	313.39	6186.18	5223.48	8684.47	3165.53	3113.39
131802	73909.4	195.03	8754.57	263.12	489.84	7750.08	4792.32	2435.68	2310	478.94	3147.76	9206.66	38891.7	17636	11076.6
74288.3	75449.9	136.62	1797.84	206.96	385.84	2804.88	537.68	2375.36	760.76	592.9	6222.37	4442.96	6518.29	2779.22	2794.23
166332	56049.8	141.57	3124.44	223.6	331.76	3909.36	590.72	1957.28	565.95	504.35	4537.61	4988.06	13538.2	5430.46	4590.69
141960	88853.5	284.13	2263.14	241.28	541.84	5002.4	320.32	2909.92	699.93	607.53	7504.42	4479.3	9577.96	3307.73	3212.93
159763	59794	134.64	697.95	244.4	404.56	4199.52	168.48	1503.84	570.57	271.04	6546.54	1211.07	3739.07	719.69	1263.21
173161	67171.5	201.96	1345.41	227.76	424.32	4473.04	484.64	2305.68	998.69	611.38	4052.51	3177.38	5491.29	1616.34	1771.97
57535.1	54945	152.46	1031.58	125.84	396.24	4894.24	8804.64	2082.08	3843.07	658.35	4650.8	1485.2	2411.08	4178.31	1307.45
112179	53845.1	164.34	731.61	110.24	449.28	1624.48	610.48	2023.84	738.43	206.36	5248.32	3735.12	3610.3	1428.32	1839.91
156035	79397	281.16	2842.29	326.56	530.4	4709.12	635.44	1750.32	383.46	422.73	2768.92	5802.55	12874.6	5258.24	4505.37
130288	63205.6	155.43	1887.93	137.28	302.64	2244.32	1465.36	2057.12	1407.56	411.95	6167.7	3190.02	6874.58	3345.65	2814.77
107915	72295.7	132.66	972.18	300.56	400.4	3116.88	4699.76	3230.24	2767.38	654.5	8751.05	2253.87	2095.08	3178.96	1997.91
80070.9	62135.4	220.77	875.16	164.32	295.36	2773.68	5787.6	2269.28	2252.25	282.59	4087.16	1959.99	1982.9	2723.92	1227.66
119569	82681.8	177.21	1459.26	266.24	610.48	4148.56	892.32	3564.08	1164.24	605.99	9241.54	6242.58	4625.45	1750.64	2603.84
120470	72720.5	138.6	3043.26	247.52	380.64	4407.52	2106	1966.64	1189.65	514.36	7410.48	3628.47	12245.8	5259.82	3840.98
187681	62866	208.89	1037.52	322.4	413.92	2875.6	279.76	2225.6	756.14	549.78	5194.42	5627.17	3441.24	1039.64	1541.29
88499	60078.2	74.25	1443.42	223.6	396.24	4366.96	5868.72	2933.84	2966.04	923.23	3209.36	3121.29	3300.62	3995.03	2115.62
180844	65599.4	172.26	1924.56	284.96	414.96	3767.92	735.28	1839.76	733.81	419.65	4474.47	4837.96	8291.84	3118.13	3302.2
76923.3	68477.3	252.45	1680.03	135.2	215.28	1735.76	1483.04	2467.92	931.7	341.88	6551.93	3756.45	6612.3	3195.55	2856.64
66521.2	93772.8	196.02	1431.54	187.2	402.48	3522.48	309.92	2101.84	552.09	488.18	3714.48	5703.8	5619.27	2067.43	2798.18
191977	54321.3	180.18	889.02	290.16	329.68	3614	320.32	1856.4	628.32	673.75	4457.53	6336.59	3962.64	1196.85	1640.04
132900	51484	132.66	586.08	148.72	264.16	2564.64	3935.36	2227.68	1749.44	503.58	4646.18	2233.33	1950.51	1955.25	1000.14
120386	100957	232.65	3022.47	287.04	482.56	3342.56	797.68	1971.84	633.71	358.82	7085.54	5026.77	12959.2	5116.04	4477.72
90178.9	62095.8	154.44	780.12	241.28	359.84	1795.04	1610.96	2686.32	816.97	274.89	4184.18	2533.53	1718.25	1174.73	1286.12
172753	80590	258.39	1172.16	320.32	442	2489.76	326.56	1680.64	726.11	441.98	5810.42	3967.38	4065.34	1745.9	2011.34
80200.5	76690.4	213.84	2473.02	268.32	551.2	2241.2	3935.36	2089.36	3354.89	980.21	4018.63	3183.7	2295.74	5610.58	4431.11
124765	73903.5	192.06	1104.84	268.32	460.72	4516.72	3812.64	2763.28	2157.54	623.7	6848.38	3217.67	2747.62	2014.5	2053.21
89472.6	87582.3	156.42	1365.21	211.12	325.52	3167.84	808.08	3126.24	970.97	450.45	7556.01	4326.83	4789.77	2200.15	2439.52
147130	57081.4	101.97	850.41	175.76	401.44	1685.84	1287.52	1829.36	636.02	247.17	4672.36	2876.39	1884.94	748.92	1143.13
74940.4	41333.5	76.23	4057.02	130	276.64	4221.36	5313.36	1499.68	2121.35	388.08	4509.12	4087.46	17587.8	9194.02	5455.74
Single Cells
Patient 14: Sarcoidosis
137310	78093.2	136.62	7029	175.76	229.84	4122.56	3644.16	2173.6	1140.37	485.1	2674.21	7384.92	28581.4	12924.4	10047.2
124243	97338.8	203.94	2540.34	217.36	322.4	3479.84	4724.72	1948.96	1623.16	549.78	2646.49	4638.88	10091.5	5210.84	3730.38
64575.6	67309.1	115.83	6439.95	163.28	261.04	3789.76	4744.48	1808.56	1593.13	1037.19	4762.45	5736.98	26376.5	12522.3	8576.24
155576	69658.4	162.36	2517.57	226.72	393.12	5226	2232.88	2847.52	826.21	883.19	3830.75	4207.54	11101.1	4371.86	3714.58
131911	84911.3	157.41	1243.44	91.52	294.32	2530.32	5815.68	1547.52	2504.04	589.82	3273.27	2737.35	2148.8	3314.84	1822.53
90441.4	79337.6	95.04	565.29	100.88	147.68	1868.88	3278.08	1619.28	1310.54	171.71	2772.77	2264.93	1570.52	1845.44	963.8
81015.4	76389.4	180.18	891	322.4	190.32	3680.56	7210.32	2118.48	3331.79	524.37	6193.11	2814.77	2536.69	3323.53	1204.75
220379	181921	583.11	7602.21	541.84	657.28	4716.4	2314	3318.64	1329.02	2027.41	3959.34	13449.8	29127.3	12471.7	12139.9
155677	103879	177.21	1652.31	303.68	504.4	2378.48	2900.56	1940.64	1454.53	317.24	2187.57	3343.28	5849.16	3323.53	2182.77
59345.5	63094.7	106.92	3252.15	143.52	112.32	2636.4	5496.4	1318.72	2038.19	626.01	3303.3	5232.96	14096	7143.97	4312.61
145533	86230	245.52	2105.73	282.88	250.64	4127.76	1435.2	2013.44	649.11	545.93	4025.56	4409.78	7835.22	2989.36	3288.77
95584.9	97751.6	239.58	940.5	245.44	242.32	2976.48	577.2	2575.04	290.29	444.29	3324.09	3860.73	3793.58	1534.97	1757.75
115497	72250.2	172.26	2629.44	123.76	189.28	2429.44	3305.12	1774.24	1102.64	223.3	1888.81	4250.99	10313.5	4958.83	3746.97
132365	75534	266.31	852.39	47.84	358.8	1565.2	2090.4	2116.4	1159.62	1018.71	3675.98	2310.75	1485.99	1266.37	1149.45
146010	82465	150.48	730.62	205.92	239.2	3169.92	413.92	1418.56	247.17	259.49	2959.88	2490.08	2080.86	702.31	1340.63
105511	60182.1	99	1633.5	218.4	339.04	1505.92	3525.6	999.44	1501.5	279.51	3213.21	2272.83	6203.87	4102.47	2227.01
181732	87635.8	224.73	763.29	232.96	329.68	1224.08	310.96	1942.72	783.86	295.68	5021.94	4299.18	1985.27	741.02	1312.19
62801.7	82917.4	109.89	898.92	113.36	184.08	2014.48	4125.68	1755.52	1822.59	424.27	2741.97	2494.03	1924.44	1807.52	1659.79
61452.3	87523.9	166.32	1408.77	187.2	231.92	2908.88	5145.92	2324.4	2200.66	1205.05	3794.56	6135.14	3836.24	3227.15	2125.1
134944	79917.8	181.17	1344.42	60.32	221.52	1650.48	4018.56	1473.68	1767.15	444.29	4662.35	2962.5	5569.5	3528.14	2122.73
63738.9	145895	137.61	1078.11	48.88	268.32	2171.52	368.16	1194.96	341.11	482.79	2116.73	2996.47	1848.6	425.02	1697.71
93736.4	81382	185.13	4683.69	256.88	340.08	3049.28	4069.52	1506.96	1390.62	696.08	4432.12	4692.6	18800.4	9354.39	6226.78
182050	204402	764.28	5034.15	591.76	684.32	3472.56	959.92	3551.6	1133.44	2525.6	3783.01	13816.3	13516.9	5492.87	9920.03
81618.8	132577	342.54	1002.87	293.28	298.48	2172.56	2872.48	1670.24	1026.41	427.35	3500.42	3050.98	2276.78	1820.95	1786.19
73816.1	127122	232.65	1939.41	257.92	349.44	3546.4	1806.48	3253.12	1017.94	508.2	3377.99	5844.42	7898.42	3535.25	2985.41
96017.4	80427.6	189.09	3957.03	62.4	266.24	3504.8	1910.48	1868.88	966.35	706.86	3065.37	4850.6	15019.5	6734.75	5061.53
113571	88348.6	274.23	3043.26	242.32	342.16	5363.28	1857.44	3078.4	802.34	593.67	4580.73	6022.17	13783.1	5303.27	4393.19
53220.2	62327.4	119.79	1237.5	249.6	106.08	1103.44	109.2	1066	1103.41	657.58	3120.81	2930.9	1735.63	2444.26	2275.2
114606	93857.9	213.84	1225.62	232.96	295.36	3715.92	1997.84	3270.8	964.04	3200.89	5031.95	4020.31	4483.25	1990.01	2596.73
137374	120297	153.45	1028.61	191.36	432.64	1777.36	729.04	1508	650.65	333.41	1912.68	3627.68	2189.09	1119.43	1371.44
50668.7	111333	122.76	3572.91	108.16	253.76	3551.6	1648.4	1683.76	848.54	696.08	2861.32	5635.86	15795.3	7105.26	5377.53
80378.7	80107.8	143.55	4310.46	149.76	290.16	3382.08	3460.08	1157.52	990.99	559.02	3171.63	5029.93	18340.6	8489.34	6680.24
67759.7	52939.3	110.88	4499.55	115.44	89.44	2838.16	3752.32	865.28	1201.2	686.84	2668.05	4730.52	18858.9	9389.94	6021.38
139198	85846.9	217.8	671.22	264.16	459.68	2030.08	1289.6	2232.88	736.12	277.97	3408.02	5213.21	2828.99	1280.59	1449.65
107111	53598.6	99.99	1728.54	106.08	169.52	2296.32	3832.4	1213.68	1653.96	266.42	2460.92	2862.17	5770.16	3500.49	2313.91
209404	51892.8	181.17	2922.48	88.4	142.48	5788.64	2012.4	2078.96	948.64	367.29	3505.81	4948.56	13239.6	5457.32	4441.38
106600	73452.1	127.71	4241.16	102.96	196.56	2863.12	4801.68	1538.16	1244.32	807.73	2587.97	5037.04	15997.5	8039.04	5363.31
183083	64718.3	90.09	623.7	63.44	197.6	1527.76	3506.88	972.4	1502.27	266.42	2353.12	1672.43	1381.71	1742.74	776.57
48886.7	108586	251.46	2785.86	136.24	347.36	3534.96	1695.2	1485.12	992.53	532.84	2487.1	4719.46	11138.2	4788.19	4149.87
203756	138943	313.83	2449.26	326.56	838.24	2137.2	798.72	2119.52	939.4	1516.9	4326.63	7015.2	5959.76	2563.55	4164.09
148682	132604	161.37	1002.87	143.52	324.48	3987.36	636.48	2773.68	662.97	452.76	4208.82	4773.97	3875.74	1240.3	1911.01
115031	129290	198.99	567.27	239.2	275.6	2906.8	1846	1626.56	1146.53	399.63	3015.32	3017.8	2218.32	1427.53	1027
145539	90366.2	190.08	1337.49	225.68	237.12	2944.24	1893.84	2169.44	1045.66	651.42	3065.37	4061.39	4511.69	2339.98	1997.91
164682	79062.4	182.16	1127.61	242.32	253.76	3545.36	1805.44	2018.64	1071.07	526.68	3354.12	3761.19	4273.9	2224.64	1998.7
99913.5	79697	149.49	1681.02	194.48	297.44	1382.16	850.72	1856.4	391.16	150.15	4318.16	5323.02	6068.78	2542.22	2634.65
98881.6	103868	118.8	622.71	202.8	254.8	1534	2009.28	1721.2	970.97	344.96	2006.62	2782.38	1873.88	1454.39	1398.3
123502	76852.7	184.14	5284.62	190.32	241.28	3767.92	1963.52	1823.12	631.4	342.65	2256.1	6864.31	21642	9151.36	7562.67
200462	45110.3	142.56	819.72	266.24	201.76	2516.8	3054.48	2109.12	944.02	264.88	5116.65	1790.93	4035.32	2221.48	1412.52
114465	70449.4	157.41	714.78	144.56	255.84	1027.52	1331.2	2014.48	883.96	284.9	2847.46	2841.63	1715.88	1226.08	1213.44
102676	79472.2	166.32	1237.5	153.92	341.12	4028.96	1005.68	1905.28	1039.5	674.52	3200.89	4328.41	5567.92	2584.09	2562.76
186230	68110	59.4	678.15	64.48	165.36	1645.28	1726.4	1284.4	1031.8	211.75	1934.24	1861.24	1112.32	1264.79	937.73
252057	211933	690.03	7546.77	625.04	873.6	4476.16	2557.36	3667.04	1496.88	3450.37	5143.6	13248.3	21659.4	9951.63	13881.9
82340.6	65082.6	138.6	707.85	169.52	353.6	1658.8	2824.64	1780.48	1317.47	266.42	2652.65	4186.21	2326.55	2164.6	1241.09
80444.3	92069	123.75	2928.42	202.8	166.4	3593.2	2166.32	2299.44	819.28	582.89	3288.67	4807.94	12286.9	5280.36	4234.4
69924.1	72683.8	256.41	1033.56	251.68	276.64	2638.48	4381.52	2088.32	1861.86	658.35	3181.64	2693.9	2152.75	2298.11	1883.36
94668.8	98526.8	119.79	1673.1	256.88	239.2	3013.92	4634.24	1977.04	2159.08	467.39	2250.71	3968.17	6710.26	4386.08	2264.93
73846.1	76007.2	171.27	843.48	156	228.8	1636.96	3273.92	1736.8	1696.31	216.37	2678.06	4484.83	2099.03	2284.68	1402.25
115463	82573.9	217.8	4421.34	183.04	234	3882.32	2777.84	2296.32	1510.74	511.28	2912.14	6782.15	19069	9193.23	6157.26
149147	43602.6	168.3	741.51	217.36	247.52	2051.92	1945.84	1995.76	744.59	1358.28	3332.56	4560.67	2435.57	1520.75	1470.19
94139.8	254307	1028.61	6092.46	940.16	855.92	2924.48	4859.92	4215.12	3029.18	2943.71	4994.22	16187.9	12543.6	6865.1	11720.4
105306	71566.1	128.7	589.05	113.36	336.96	2139.28	867.36	2473.12	411.95	224.07	2628.01	2197.78	1707.98	719.69	1130.49
154228	62005.7	155.43	900.9	146.64	300.56	2947.36	709.28	2540.72	605.22	527.45	3483.48	3464.94	3928.67	1467.03	1811.47
120260	88773.3	170.28	3420.45	128.96	152.88	3211.52	3920.8	1513.2	1470.7	359.59	2453.99	4469.82	14128.4	7113.16	4290.49
127066	92801.6	66.33	2836.35	101.92	329.68	4180.8	1220.96	2611.44	677.6	361.9	4136.44	5360.94	13169.3	5501.56	4077.19
82231.2	74484.6	82.17	2596.77	187.2	224.64	4290	1146.08	1622.4	629.86	281.82	2628.01	4143.55	12557	5108.14	4354.48
59374.6	128844	170.28	1403.82	214.24	436.8	4878.64	2158	3220.88	1132.67	2480.17	4503.73	5024.4	5616.9	2496.4	2584.88
122190	95431.1	147.51	1478.07	131.04	172.64	2068.56	3998.8	2453.36	1299.76	154	5419.26	3535.25	5114.46	3282.45	2298.11
127287	68166.4	59.4	952.38	149.76	197.6	6851.52	8619.52	1887.6	3418.03	421.96	3191.65	2473.49	4085.88	4804.78	1127.33
105806	120220	199.98	2822.49	173.68	260	4706	2233.92	2953.6	1117.27	310.31	3621.31	5999.26	11332.5	4925.65	4418.47
71663.1	85265.7	161.37	2788.83	249.6	250.64	3198	2136.16	2170.48	512.05	482.02	2429.35	4541.71	11567.2	5314.33	3995.03
202637	66330	204.93	871.2	201.76	242.32	2225.6	6384.56	2376.4	3258.64	467.39	4676.98	3115.76	2370	3515.5	1323.25
166145	53372.9	110.88	473.22	96.72	195.52	964.08	3295.76	740.48	1701.7	314.93	2594.9	1938.66	1352.48	1632.93	649.38
83055	104131	172.26	967.23	22.88	333.84	1442.48	1788.8	1126.32	727.65	472.01	1777.16	2592.78	1944.98	1358.01	1333.52
98999	95482.5	181.17	1154.34	195.52	262.08	2046.72	3724.24	2406.56	1518.44	579.81	3374.14	3498.12	2144.06	2161.44	1934.71
170760	72685.8	170.28	824.67	137.28	206.96	1761.76	2587.52	1316.64	1250.48	381.15	2387.77	2296.53	1533.39	1372.23	1160.51
116983	87973.4	161.37	903.87	237.12	180.96	2945.28	3816.8	1364.48	1640.1	579.04	3505.04	3163.16	2309.17	1933.92	1451.23
60230	100192	112.86	680.13	42.64	213.2	1981.2	260	1931.28	668.36	408.1	7911.75	3212.93	1929.18	428.18	1125.75
136223	82654.1	107.91	987.03	208	367.12	4196.4	232.96	1950	382.69	384.23	2184.49	5670.62	3982.39	942.47	1796.46
61679.1	76410.2	161.37	3124.44	194.48	323.44	4836	2228.72	2221.44	1530.76	4076.38	4153.38	4890.1	13040.5	5740.14	5186.35
171993	47740.8	174.24	3126.42	79.04	251.68	3692	1701.44	1910.48	898.59	489.72	3612.84	4753.43	14816.5	6326.32	5131.05
82315.4	79358.4	162.36	578.16	242.32	216.32	1521.52	148.72	2122.64	778.47	147.07	2711.94	4120.64	2124.31	665.18	1219.76
63009.1	84691.5	166.32	767.25	298.48	306.8	1588.08	245.44	1315.6	377.3	282.59	2384.69	2478.23	1506.53	698.36	1367.49
88405	55266.8	84.15	897.93	30.16	109.2	1427.92	2702.96	1076.4	1283.59	501.27	3584.35	1755.38	3669.55	2612.53	1384.08
106515	91368.1	194.04	1765.17	166.4	265.2	2808	1608.88	2056.08	628.32	548.24	3170.09	3645.85	5642.97	2505.09	2252.29
155532	210795	543.51	3342.24	512.72	783.12	3516.24	4291.04	3944.72	2702.7	2747.36	4926.46	10402.7	5699.06	3422.28	7156.61
164752	173797	654.39	3806.55	821.6	1135.68	2902.64	1055.6	2909.92	1396.78	3012.24	5705.7	7831.27	5913.15	2588.83	7459.97
168987	56792.3	33.66	247.5	158.08	213.2	1069.12	2662.4	1698.32	1536.15	321.09	5078.92	1919.7	1804.36	1775.13	551.42
67110.1	104230	147.51	3193.74	209.04	313.04	3853.2	2044.64	3105.44	1167.32	806.96	4010.93	4634.14	13816.3	6038.76	4086.67
91501.6	88955.5	156.42	608.85	183.04	357.76	3704.48	1237.6	2549.04	910.91	311.08	2710.4	3342.49	2997.26	921.14	1223.71
137928	78217.9	173.25	4443.12	117.52	239.2	5010.72	1121.12	2441.92	474.32	621.39	4054.82	5758.31	19390.5	8491.71	6179.38
131552	73468.9	239.58	2737.35	208	327.6	3107.52	1402.96	2459.6	490.49	959.42	3086.93	5279.57	9919.24	4077.98	3696.41
137214	69481.2	126.72	4068.9	319.28	314.08	6477.12	3272.88	2037.36	1563.87	1788.71	3486.56	6293.93	16213.2	7458.39	5752.78
153907	80861.2	146.52	3522.42	238.16	305.76	4316	2423.2	2252.64	1618.54	731.5	3498.88	5575.03	13901.6	6854.04	5469.17
96174.5	84066.8	160.38	3107.61	79.04	283.92	4319.12	1510.08	1957.28	670.67	214.06	3367.98	4262.84	13299.6	5782.8	4164.09
211520	78204.1	139.59	593.01	235.04	369.2	2190.24	398.32	1668.16	389.62	252.56	2068.99	3148.15	2106.14	574.33	1088.62
116284	65695.4	123.75	1998.81	115.44	222.56	3013.92	5809.44	2846.48	2145.22	398.09	3900.82	4756.59	8471.17	5484.97	3115.76
232245	59978.2	118.8	5828.13	99.84	439.92	5888.48	3402.88	2494.96	732.27	601.37	4482.94	7274.32	25927.8	11316	8177.29
84409.3	64260.9	223.74	735.57	66.56	254.8	2634.32	2956.72	1955.2	1083.39	374.22	3290.21	3099.96	2821.09	1766.44	1669.27
97968.7	86843.8	135.63	1304.82	12.48	203.84	5764.72	3109.6	3228.16	1362.9	619.85	5045.81	4467.45	4539.34	2208.05	2147.22
83830.1	79172.3	141.57	4696.56	189.28	247.52	2721.68	4086.16	1646.32	1290.52	1704.01	3742.97	5508.67	19065.1	9976.12	6094.06
Single Cells
Patient 15: Sarcoidosis
120217	58214.6	233.81	975.41	82.95	141.75	1201.2	1157.1	888.3	1492.02	409.86	3743.82	661.74	1936.02	2018.02	1345.62
111885	31985.6	134.93	2951.98	33.6	9.45	1983.45	3775.8	785.4	1912.41	973.62	3660.39	2275.5	12536.2	7411.16	4256.62
160986	64019.6	283.25	960.99	37.8	132.3	1401.75	2822.4	1215.9	1820.07	323.19	4734.45	697	2211.54	2323.06	1167.68
91265.2	41575.9	220.42	3073.52	11.55	179.55	1997.1	3798.9	624.75	1721.25	724.95	3700.89	2302.56	12509.9	6996.24	4299.26
82536.7	52819.4	242.05	354.32	82.95	135.45	859.95	1676.85	1059.45	1067.58	292.41	3439.26	356.7	547.76	778.18	719.96
76088	49426.6	100.94	390.37	55.65	162.75	1129.8	1431.15	1077.3	700.65	197.64	3095.01	338.66	464.12	822.46	250.92
177048	26510.1	173.04	404.79	138.6	234.15	2070.6	7074.9	1186.5	2532.87	223.56	2255.85	397.7	923.32	3042.2	551.04
113675	51486.6	164.8	821.94	77.7	137.55	1329.3	1146.6	1059.45	634.23	256.77	2852.82	806.06	2820.8	1525.2	1058.62
155006	62762	424.36	631.39	116.55	194.25	997.5	330.75	1139.25	681.21	211.41	3730.86	753.58	1823.68	656	1155.38
165184	36016	223.51	943.48	61.95	162.75	2173.5	3460.8	1601.25	1489.59	234.9	3909.87	749.48	3954.04	2873.28	1473.54
135456	41776.8	321.36	825.03	105	278.25	1735.65	2577.75	1961.4	1874.34	858.6	4603.23	792.94	2040.16	1355.46	990.56
144598	47236.8	256.47	459.38	42	184.8	2140.95	2419.2	2283.75	1021.41	434.16	3284.55	593.68	1656.4	1463.7	518.24
99930.6	56767.4	303.85	2199.05	258.3	227.85	2174.55	4550.7	935.55	1958.58	1332.45	2670.57	1610.48	8198.36	4893.76	2852.78
153103	62888.7	202.91	286.34	115.5	245.7	1338.75	748.65	1204.35	847.26	494.1	5401.89	526.44	814.26	601.88	678.96
180808	47312	316.21	348.14	92.4	178.5	1168.65	255.15	873.6	380.7	327.24	3106.35	424.76	674.86	124.64	652.72
147366	47371.8	71.07	327.54	115.5	234.15	1230.6	1783.95	991.2	1074.06	288.36	3895.29	255.02	893.8	907.74	238.62
152203	49398.8	97.85	496.46	89.25	127.05	1375.5	5978.7	2155.65	2881.98	622.08	6486.48	268.96	735.54	2790.46	574
139768	43235.3	301.79	1849.88	103.95	218.4	2779.35	1832.25	2352	1363.23	848.07	5959.17	1473.54	7120.88	3639.16	2464.92
122945	48516.1	133.9	946.57	56.7	171.15	1289.4	3837.75	834.75	1668.6	353.97	3500.01	637.96	1611.3	2001.62	794.58
122926	56458.4	253.38	695.25	99.75	177.45	1507.8	1566.6	1541.4	816.48	487.62	5247.18	728.16	2122.16	1488.3	1205.4
226352	40634.5	296.64	524.27	143.85	174.3	1113	115.5	669.9	724.14	443.07	4033.8	284.54	560.88	757.68	776.54
141812	220829	1306.04	9697.45	655.2	784.35	3413.55	1604.4	1039.5	1897.02	3269.16	3776.22	7543.18	26836.1	11544	15787.5
229275	45199.5	349.17	543.84	141.75	238.35	1327.2	302.4	995.4	997.92	473.04	4378.86	323.9	765.06	473.96	564.16
199260	39865.1	203.94	229.69	211.05	148.05	823.2	-27.3	509.25	410.67	520.02	3951.99	382.12	478.88	203.36	406.72
9068.64	19504.1	101.97	4717.4	1128.75	332.85	9191.7	21747.6	3898.65	8634.6	9258.3	5719.41	574	4888.84	14584.5	7198.78
54036.4	62193.5	223.51	413.03	202.65	235.2	948.15	38.85	1177.05	558.09	312.66	2940.3	662.56	962.68	476.42	665.84
195833	47169.9	286.34	689.07	169.05	201.6	1327.2	2363.55	1101.45	1545.48	305.37	4034.61	831.48	2402.6	2126.26	1139.8
221082	44269.4	281.19	1005.28	51.45	150.15	2919	3760.05	1810.2	1738.26	544.32	5841.72	471.5	1534.22	1683.46	1124.22
116868	67240.5	319.3	418.18	180.6	345.45	1043.7	72.45	970.2	844.02	899.1	3679.83	524.8	1026.64	271.42	619.92
219014	61262.3	193.64	450.11	115.5	133.35	1264.2	2851.8	1248.45	1291.14	225.18	2847.15	278.8	601.88	1541.6	412.46
123829	68813.3	284.28	1028.97	154.35	115.5	1061.55	441	887.25	686.88	533.79	4740.93	1072.56	2825.72	1229.18	1345.62
179497	51940.8	296.64	664.35	122.85	180.6	788.55	1161.3	685.65	1272.51	493.29	2696.49	546.94	485.44	941.36	931.52
132696	38098.7	246.17	2962.28	78.75	80.85	1746.15	3005.1	942.9	1350.27	756.54	3607.74	2027.86	11141.3	5609.62	3587.5
170785	53209.8	234.84	413.03	123.9	227.85	1117.2	302.4	668.85	433.35	525.69	2821.23	458.38	983.18	387.86	706.84
136197	52683.5	352.26	395.52	92.4	194.25	1393.35	412.65	1191.75	759.78	533.79	5042.25	515.78	904.46	468.22	665.02
134627	60512.5	278.1	410.97	212.1	80.85	2384.55	1328.25	936.6	878.04	182.25	3074.76	491.18	1126.68	555.96	728.98
210665	55794.1	217.33	474.83	189	150.15	933.45	184.8	821.1	599.4	749.25	3432.78	378.02	800.32	359.98	883.96
163372	75088	286.34	4139.57	59.85	113.4	2684.85	1856.4	1143.45	1039.23	432.54	3870.99	2739.62	16114.6	7251.26	5203.72
94243	50678.1	256.47	3581.31	111.3	78.75	3213	5911.5	1014.3	2581.47	573.48	2404.89	2538.72	13721.1	7867.9	4091.8
104693	56575.8	272.95	4851.3	53.55	73.5	3558.45	5092.5	1177.05	1944	520.02	2389.5	3473.52	21048.6	10793.7	6327.12
236373	61220.1	263.68	416.12	55.65	322.35	1638	243.6	1156.05	905.58	295.65	4217.67	524.8	1314.46	601.06	685.52
113247	68477.5	243.08	4990.35	71.4	305.55	4188.45	5232.15	1572.9	1961.82	467.37	3915.54	3282.46	19890.7	10631.3	6252.5
137538	60154.1	351.23	811.64	210	305.55	1584.45	2021.25	1094.1	1426.41	358.02	4467.15	618.28	1722	1430.9	820.82
176518	60532.1	280.16	4073.65	171.15	154.35	3165.75	6493.2	2491.65	2800.98	503.82	4325.4	2795.38	16500	9411.96	5115.98
118628	61475.5	179.22	341.96	71.4	160.65	924	1242.15	288.75	819.72	155.52	3072.33	451.82	455.1	744.56	404.26
181003	33570.8	188.49	283.25	156.45	124.95	1655.85	1788.15	1458.45	989.82	85.86	3367.98	158.26	776.54	979.9	480.52
186321	37907.1	201.88	1522.34	139.65	35.7	1879.5	4948.65	1740.9	2123.01	806.76	3755.97	1169.32	6159.84	4311.56	1976.2
155592	61828.8	285.31	317.24	226.8	197.4	1483.65	339.15	1269.45	807.57	367.74	4204.71	500.2	927.42	423.94	728.16
83534.6	64206.1	256.47	281.19	142.8	132.3	1683.15	1498.35	1581.3	1104.84	521.64	4555.44	646.98	838.04	922.5	640.42
30996	38400.5	252.35	17736.6	2440.2	824.25	118215	258934	35549.8	92807.4	25082.5	22599	2624	51635.4	116892	17758.7
162112	39754.9	232.78	499.55	133.35	173.25	1386	1328.25	1347.15	1308.96	423.63	4480.92	328.82	829.84	1145.54	777.36
121234	38381.9	135.96	3883.1	59.85	126	2380.35	3896.55	1378.65	1867.05	707.94	3325.86	2600.22	15493.1	8127.84	4455.06
190331	61289.1	219.39	278.1	159.6	144.9	1205.4	1649.55	1046.85	765.45	436.59	2493.18	371.46	636.32	865.1	607.62
171106	53870	146.26	117.42	166.95	175.35	907.2	1729.35	1106.7	711.18	248.67	2920.05	336.2	441.98	692.9	397.7
160926	49519.3	368.74	336.81	84	127.05	933.45	353.85	877.8	578.34	251.1	4985.55	475.6	772.44	275.52	540.38
137720	59849.2	348.14	1143.3	424.2	282.45	898.8	170.1	840	1078.92	1965.87	5004.18	575.64	694.54	1431.72	1864.68
113305	63134.9	242.05	561.35	152.25	140.7	2755.2	4981.2	1264.2	2149.74	418.77	3615.84	475.6	1312	2478.86	757.68
142509	56174.1	351.23	929.06	42	318.15	1888.95	1411.2	1535.1	1850.85	376.65	5207.49	774.08	2681.4	1690.84	1266.08
139559	48737.5	229.69	3491.7	203.7	105	3156.3	3530.1	1387.05	1590.84	559.71	5029.29	2230.4	12477.1	6680.54	4414.88
205570	56073.2	173.04	310.03	94.5	223.65	919.8	10.5	738.15	613.17	264.06	3546.18	337.02	394.42	154.16	471.5
114925	41785	276.04	2168.15	76.65	227.85	1746.15	4400.55	1555.05	1743.12	946.89	6487.29	1617.04	8210.66	4561.66	2980.7
161277	35413.5	260.59	1600.62	131.25	179.55	1842.75	4895.1	1416.45	2042.01	771.12	4425.03	1130.78	5694.9	4663.34	2112.32
118999	53029.5	139.05	528.39	124.95	124.95	1785	3633	931.35	1794.96	465.75	3361.5	437.88	921.68	1641.64	410
206194	40564.5	260.59	1137.12	235.2	153.3	1201.2	861	1399.65	516.78	271.35	3315.33	897.9	4017.18	1778.58	1429.26
135754	56294.6	272.95	2241.28	60.9	221.55	3285.45	5612.25	2721.6	2106.81	696.6	5200.2	1766.28	9785.06	5954.84	3310.34
110828	57944.7	179.22	314.15	171.15	57.75	976.5	170.1	1008	546.75	601.83	4330.26	444.44	649.44	245.18	306.68
191955	50023	393.46	311.06	153.3	191.1	1006.95	55.65	1260	746.82	168.48	5300.64	502.66	619.1	-40.18	574.82
105860	53291.2	236.9	3175.49	141.75	199.5	3328.5	2877	1514.1	1617.57	472.23	4161.78	2237.78	12285.2	5880.22	4160.68
179784	48561.4	367.71	452.17	160.65	265.65	1069.95	86.1	809.55	1384.29	560.52	3748.68	614.18	853.62	287.82	697
126633	47290.4	244.11	413.03	137.55	147	1017.45	1710.45	896.7	906.39	562.95	3705.75	314.06	762.6	869.2	633.04
161739	42821.2	289.43	1323.55	48.3	254.1	1321.95	4024.65	1684.2	1445.85	771.12	4020.03	1154.56	4115.58	3458.76	1664.6
159903	42238.2	331.66	3958.29	69.3	226.8	2061.15	2476.95	1181.25	1437.75	669.06	3278.88	2619.08	15024	7556.3	4499.34
160416	52992.5	203.94	249.26	73.5	192.15	1202.25	2420.25	1067.85	1172.07	406.62	5775.3	402.62	751.94	1301.34	565.8
121094	46219.2	262.65	391.4	190.05	88.2	1088.85	255.15	968.1	339.39	223.56	4141.53	467.4	628.94	318.98	440.34
111479	63729.2	277.07	426.42	93.45	289.8	904.05	753.9	808.5	985.77	521.64	4467.96	466.58	628.94	421.48	611.72
107299	57586.3	306.94	754.99	166.95	157.5	1315.65	496.65	967.05	831.87	507.06	3329.1	537.1	779	1008.6	872.48
73648.7	41506.9	298.7	679.8	168	131.25	1426.95	3785.25	1099.35	1919.7	441.45	3361.5	765.06	2797.84	2727.32	1089.78
259939	68164.4	268.83	313.12	291.9	276.15	1011.15	534.45	642.6	900.72	320.76	3809.43	556.78	715.86	578.92	557.6
199830	46369.6	238.96	3512.3	210	174.3	2905.35	7863.45	2491.65	3085.29	703.08	5920.29	2508.38	14370.5	8992.12	4683.84
243057	41181.5	346.08	1754.09	106.05	160.65	1614.9	1183.35	912.45	1037.61	358.02	4131	1371.04	6050.78	2998.74	2307.48
115834	68598	182.31	550.02	142.8	197.4	1446.9	2143.05	2580.9	1634.58	367.74	3572.91	519.06	1571.94	1416.96	437.88
122021	28929.6	214.24	320.33	63	111.3	1539.3	1701	896.7	1222.29	169.29	2293.92	338.66	674.86	1097.98	437.88
152888	60085	216.3	1144.33	171.15	159.6	1324.05	1056.3	1306.2	1242.54	768.69	4381.29	922.5	2457.54	2150.04	1746.6
174678	46491.1	231.75	320.33	170.1	185.85	1985.55	2797.2	1536.15	1296	388.8	4157.73	400.16	902.82	1083.22	439.52
117377	33468.8	141.11	2709.93	500.85	171.15	1861.65	3677.1	832.65	1616.76	926.64	4324.59	2045.08	11194.6	6086.04	3649
137663	31222.4	245.14	2938.59	276.15	135.45	2819.25	6653.85	1608.6	2511.81	727.38	5040.63	2000.8	9937.58	6231.18	3537.48
137694	45584.7	196.73	1229.82	160.65	145.95	1161.3	3411.45	2272.2	1478.25	540.27	2843.1	987.28	4365.68	3330.02	1609.66
229940	31635.4	301.79	299.73	131.25	193.2	904.05	626.85	1107.75	716.04	473.04	5077.08	323.9	487.08	578.92	318.98
190105	33290.6	282.22	2055.88	178.5	121.8	2444.4	6756.75	1652.7	2523.15	687.69	2965.41	1635.08	8857.64	6508.34	2742.9
161277	35413.5	260.59	1600.62	131.25	179.55	1842.75	4895.1	1416.45	2042.01	771.12	4425.03	1130.78	5694.9	4663.34	2112.32
160595	33413.2	141.11	428.48	44.1	93.45	814.8	1730.4	487.2	989.82	533.79	2744.28	310.78	452.64	1181.62	642.06
170094	51016.9	440.84	496.46	136.5	324.45	1955.1	1269.45	1132.95	1091.88	496.53	5690.25	551.86	1494.86	789.66	684.7
75012	41209.3	247.2	3440.2	148.05	60.9	2227.05	3852.45	1214.85	1741.5	782.46	5487.75	2486.24	14289.3	7721.94	4853.58
237775	45153.1	149.35	387.28	2.1	168	2367.75	2993.55	1991.85	1267.65	95.58	4303.53	195.98	1024.18	1237.38	511.68
163574	44009.8	120.51	1149.48	67.2	114.45	1680	4454.1	1438.5	2122.2	262.44	2975.94	694.54	3229.98	3576.84	1085.68
143962	63133.8	307.97	4026.27	64.05	207.9	2735.25	4510.8	1295.7	2134.35	736.29	3656.34	2829.82	14907.6	7992.54	5103.68
102974	42526.6	164.8	1353.42	39.9	93.45	1780.8	2390.85	866.25	1078.11	260.01	2788.02	838.86	4506.72	2792.92	1567.02
145815	59419.7	238.96	1736.58	139.65	236.25	2368.8	5016.9	1946.7	2418.66	703.89	3726	1223.44	5662.1	4469	1966.36
150282	44484.7	249.26	2240.25	49.35	204.75	1881.6	3856.65	508.2	2033.91	851.31	2853.63	1795.8	8460.76	5559.6	2861.8
150510	50156.9	200.85	943.48	149.1	261.45	3060.75	5140.8	1481.55	2165.94	396.09	3100.68	749.48	3409.56	3395.62	1326.76
Single Cells
Patient 16: Behcets Disease
132390	80366.2	346.5	3894.66	254.66	411.95	2971.39	5099.62	1188.77	1991.99	1661.66	3979.36	3277.6	15355.2	8316.8	5013.6
134187	40407.8	178.2	1194.93	141.24	115.56	1478.74	951.23	953.37	566.72	256.41	3911.6	1117.6	4184	2225.6	1503.2
144306	60500.9	264.33	3710.52	347.75	355.24	2867.6	3128.68	2695.33	1444.52	887.81	5622.54	2828	14408.8	6698.4	4567.2
127066	54478.7	179.19	948.42	101.65	162.64	1514.05	1527.96	1596.44	1032.57	563.64	5282.97	767.2	1115.2	2348	1916
108654	59875.2	222.75	4717.35	258.94	154.08	2362.56	1924.93	1324.66	970.97	338.8	4968.04	3701.6	18318.4	8223.2	5775.2
102103	64987.6	182.16	6544.89	230.05	223.63	3911.92	6080.81	2587.26	2135.21	1507.66	7037.8	4846.4	25820.8	13746.4	8225.6
130387	79589.1	313.83	5853.87	270.71	340.26	1477.67	4911.3	2007.32	4951.1	2527.91	3853.08	1549.6	1836	12198.4	8526.4
112285	53998.6	155.43	7396.29	206.51	153.01	1826.49	4696.23	2427.83	5886.65	3033.03	6681.29	1670.4	6721.6	15244	10675.2
59622.5	55303.4	221.76	5645.97	144.45	287.83	2786.28	3925.83	1474.46	1588.51	987.91	3609.76	3993.6	20916	10615.2	6872
78879.4	48787.2	158.4	6983.46	156.22	57.78	3099.79	4502.56	1518.33	2060.52	1727.11	5635.63	5436	27340.8	14258.4	9052.8
118034	51878	182.16	6617.16	155.15	228.98	3280.62	4576.39	1715.21	1359.05	531.3	3039.19	4218.4	25278.4	12743.2	8352
115986	62561.1	181.17	4764.87	123.05	335.98	750.07	759.7	2569.07	2992.99	1590.05	4192.65	1238.4	1933.6	7851.2	6201.6
114208	55514.2	156.42	660.33	216.14	115.56	1259.39	267.5	1590.02	664.51	296.45	3898.51	836.8	1632	648.8	971.2
132859	48622.9	157.41	6416.19	297.46	115.56	1601.79	2735.99	2227.74	3799.95	1466.85	9222.29	2892	13018.4	12335.2	8290.4
86984.3	42710.6	99	5836.05	236.47	153.01	3694.71	5721.29	1577.18	1817.97	1381.38	6174.63	4244.8	22953.6	11735.2	7565.6
141224	65600.4	246.51	5821.2	191.53	221.49	3122.26	5885	1495.86	2028.95	1506.12	4515.28	4448.8	21923.2	11222.4	8172.8
105988	60362.3	163.35	1240.47	159.43	181.9	2086.5	5520.13	3412.23	2679.6	728.42	6109.18	1220.8	1973.6	3609.6	1400.8
228904	113920	365.31	3214.53	385.2	451.54	1127.78	771.47	2472.77	2202.97	1453.76	3742.97	1592	1119.2	3992	3897.6
84903.4	47789.3	198	6078.6	166.92	69.55	2740.27	4423.38	1110.66	1734.81	1166.55	3171.63	4500.8	24813.6	11902.4	7437.6
135230	72509.6	247.5	1947.33	207.58	239.68	833.53	235.4	1094.61	1786.4	1242.78	5191.34	932	784	3840.8	3516.8
89418.3	45256.9	170.28	6923.07	133.75	107	3358.73	3811.34	1608.21	1600.06	573.65	3186.26	4770.4	27443.2	13351.2	9260
143355	64715.3	190.08	401.94	133.75	127.33	1398.49	1147.04	2197.78	635.25	480.48	3845.38	921.6	854.4	621.6	420.8
143528	52584.8	235.62	473.22	116.63	307.09	598.13	118.77	1028.27	475.86	331.87	2472.47	872.8	758.4	446.4	918.4
118026	64286.6	210.87	2244.33	199.02	285.69	1867.15	406.6	1646.73	599.83	511.28	5768.84	1917.6	7566.4	3290.4	2973.6
177640	88499.1	374.22	1450.35	314.58	410.88	1600.72	500.76	1994.48	1438.36	955.57	3736.81	960	986.4	2969.6	2701.6
133558	54827.2	225.72	5351.94	169.06	150.87	2312.27	3947.23	1627.47	1327.48	970.2	3715.25	4069.6	19893.6	10360	6890.4
118034	51065.2	162.36	2188.89	167.99	246.1	1759.08	241.82	847.44	717.64	247.94	3682.14	2003.2	8647.2	3684.8	3068
137604	43243.2	230.67	1171.17	245.03	349.89	1289.35	2178.52	1284	2016.63	696.08	3256.33	623.2	980	3099.2	1778.4
132586	46842.8	277.2	333.63	148.73	82.39	860.28	214	821.76	274.12	294.14	2405.48	613.6	510.4	204.8	826.4
99944.3	57424	206.91	5694.48	80.25	295.32	2465.28	4843.89	1662.78	1796.41	1307.46	4251.17	3952	20231.2	10518.4	6668.8
118128	65710.3	268.29	5890.5	286.76	233.26	2703.89	3818.83	1263.67	1714.02	1362.13	4301.99	4666.4	24390.4	11945.6	7687.2
175891	56539.9	217.8	4167.9	104.86	279.27	2108.97	961.93	1732.33	1028.72	440.44	8480.78	3028	15736.8	7124.8	5455.2
138576	54520.3	202.95	5238.09	299.6	246.1	2712.45	856	2786.28	693	1895.74	3430.35	1584	7700.8	3931.2	4883.2
94480.8	54797.5	199.98	6526.08	111.28	87.74	2872.95	4679.11	1514.05	1780.24	2509.43	4272.73	4908.8	26234.4	12660	8785.6
136989	68665.4	287.1	6244.92	187.25	189.39	2864.39	4099.17	2494.17	5084.31	2444.75	6468	2256.8	7170.4	13673.6	9317.6
150547	68269.4	336.6	863.28	256.8	266.43	802.5	80.25	1107.45	488.95	398.86	2986.83	1109.6	3113.6	1424.8	1712.8
157879	82034.4	301.95	10775.2	197.95	277.13	4339.92	3898.01	1469.11	1080.31	461.23	2793.56	7666.4	42991.2	20104	13109.6
102756	56034	293.04	7810.11	255.73	291.04	5145.63	11743.3	3401.53	3848.46	2464.77	7135.59	5373.6	28836.8	16094.4	9514.4
154644	44080.7	224.73	110.88	160.5	228.98	924.48	133.75	1550.43	450.45	288.75	3639.02	729.6	1090.4	374.4	871.2
126520	53240.2	128.7	4279.77	149.8	94.16	2442.81	3067.69	1504.42	1528.45	1492.26	5622.54	3106.4	16634.4	7963.2	5794.4
69485.9	76398.3	178.2	635.58	232.19	337.05	1794.39	3352.31	3330.91	1982.75	231.77	7149.45	1040	1261.6	1903.2	500.8
212180	66248.8	293.04	1017.72	218.28	380.92	1198.4	5519.06	1571.83	2126.74	658.35	4662.35	941.6	1610.4	2734.4	1201.6
89795.8	59419.8	176.22	548.46	196.88	193.67	1001.52	50.29	865.63	448.14	270.27	3205.51	684	748.8	190.4	841.6
101727	107753	468.27	13948.1	531.79	274.99	5053.61	2852.62	1201.61	1073.38	540.54	2577.96	10186.4	56454.4	23936	17168.8
93502.4	58302.1	205.92	358.38	115.56	27.82	490.06	332.77	788.59	1261.26	578.27	6001.38	745.6	406.4	587.2	724.8
137411	62502.7	173.25	5913.27	177.62	251.45	2836.57	3598.41	1449.85	1797.18	1573.88	5403.09	4570.4	25837.6	12979.2	8531.2
140002	53339.2	263.34	2315.61	271.78	155.15	1808.3	1896.04	2154.98	1301.3	939.4	4355.12	551.2	1112.8	2280	2236
119351	53244.2	168.3	4035.24	157.29	216.14	2686.77	5663.51	1133.13	1921.15	1252.02	3957.8	3129.6	15195.2	8725.6	4784.8
132714	56346.8	191.07	1465.2	139.1	251.45	1554.71	1224.08	2683.56	1497.65	535.92	7562.94	1255.2	4132	3056.8	2284.8
130323	70292	260.37	5247.99	228.98	364.87	2723.15	3738.58	1397.42	1337.49	1902.67	4070.99	4392	20792	9826.4	7230.4
112933	57002.2	172.26	1070.19	180.83	200.09	849.58	496.48	1349.27	706.86	231.77	4792.48	1272.8	3480.8	1704	1632
127804	59237.6	261.36	3077.91	221.49	302.81	2425.69	1479.81	1933.49	918.61	133.98	3443.44	2755.2	12891.2	5715.2	3756
182589	117607	355.41	1174.14	421.58	395.9	2407.5	5253.7	2750.97	1852.62	703.78	4924.15	1585.6	1929.6	2929.6	2080.8
136308	55243	234.63	5922.18	169.06	143.38	2924.31	3763.19	1505.49	1037.96	1396.78	4175.71	4336.8	23852	11724.8	8054.4
63205.1	57046.8	177.21	1042.47	274.99	117.7	984.4	475.08	1628.54	1191.19	497.42	6639.71	1024.8	2177.6	1043.2	1319.2
121071	61899.8	258.39	360.36	182.97	201.16	1401.7	69.55	1158.81	354.97	212.52	4330.48	403.2	921.6	296.8	516
125339	49601	179.19	1026.63	233.26	181.9	1657.43	2427.83	2191.36	1145.76	281.82	3036.11	648	2816.8	2284.8	1069.6
140944	79178.2	213.84	419.76	283.55	101.65	1585.74	1515.12	1886.41	760.76	367.29	2989.91	735.2	1079.2	837.6	709.6
201387	120089	422.73	9660.42	190.46	563.89	4666.27	6801.99	1889.62	3043.81	943.25	5463.15	7079.2	36077.6	18203.2	12094.4
172732	67219	297	1285.02	145.52	448.33	996.17	4095.96	1920.65	1694.77	726.88	3379.53	716.8	1221.6	2240.8	1187.2
146965	133908	399.96	12452.2	532.86	442.98	4380.58	8141.63	4338.85	3659.04	3159.31	8512.35	7517.6	39191.2	21146.4	15174.4
104164	64276.7	234.63	542.52	206.51	267.5	1051.81	751.14	1842.54	812.35	294.14	5926.69	905.6	1678.4	697.6	1055.2
100711	55523.2	137.61	5402.43	119.84	138.03	3053.78	5926.73	1634.96	1923.46	1259.72	3941.63	3780.8	20651.2	10466.4	6752.8
74070.5	49351.5	203.94	5027.22	245.03	110.21	2636.48	4924.14	1147.04	1717.87	2076.69	4571.49	3925.6	20379.2	10183.2	6629.6
133038	41167.2	193.05	948.42	156.22	390.55	1492.65	1713.07	1597.51	1191.96	670.67	4635.4	819.2	838.4	2565.6	1611.2
92760.4	49978.2	219.78	5171.76	262.15	328.49	2227.74	4982.99	1246.55	2094.4	988.68	3552.78	3605.6	18815.2	10251.2	6530.4
74849.7	63449.1	202.95	6912.18	104.86	239.68	2782	4327.08	1613.56	1707.86	1363.67	4754.75	4737.6	25781.6	13198.4	8683.2
89601.4	63963.9	230.67	3080.88	265.36	31.03	1958.1	2988.51	1070	1315.16	371.91	2874.41	2606.4	11642.4	6056	4151.2
86809.3	56350.8	169.29	5355.9	223.63	235.4	2519.85	5467.7	3242.1	1732.5	727.65	5653.34	3971.2	20816	11394.4	6830.4
143526	42937.3	235.62	2599.74	208.65	332.77	1713.07	7379.79	2727.43	2550.24	1203.51	4723.18	554.4	1140	3263.2	1630.4
158549	67822.9	261.36	1214.73	315.65	425.86	2121.81	470.8	1566.48	636.02	592.13	5753.44	1718.4	4149.6	1424.8	1706.4
107273	58121.9	302.94	734.58	223.63	214	1408.12	2579.77	1728.05	1434.51	426.58	3535.84	724.8	1418.4	1943.2	1107.2
136975	72248.2	255.42	5186.61	134.82	199.02	2917.89	5942.78	1679.9	1429.89	1368.29	4359.74	4028.8	19895.2	10784	6936.8
104124	55525.1	193.05	4352.04	170.13	203.3	2580.84	4683.39	1775.13	1963.5	1915.76	4107.95	3166.4	16099.2	8104	5517.6
115427	62679.9	295.02	409.86	350.96	155.15	778.96	265.36	795.01	279.51	398.86	3766.07	716.8	516	308	732
90081.7	61354.3	191.07	1001.88	302.81	238.61	1282.93	876.33	2036.21	776.16	548.24	5028.87	893.6	859.2	1085.6	1376.8
107363	51826.5	205.92	4986.63	188.32	285.69	2818.38	4226.5	2047.98	1744.82	1563.87	4297.37	3529.6	17928.8	9466.4	5922.4
79586.5	52595.7	215.82	4275.81	77.04	195.81	2687.84	6119.33	1951.68	2510.97	1350.58	5559.4	3220.8	15664.8	9301.6	5592
232459	117820	469.26	8055.63	415.16	447.26	3463.59	5124.23	3356.59	2084.39	1570.8	5118.19	4881.6	23442.4	12446.4	8980
63175.9	75109.3	210.87	1649.34	266.43	405.53	2069.38	572.45	2373.26	683.76	451.99	5980.59	2114.4	5792.8	2552	1901.6
157467	53732.2	255.42	1330.56	230.05	232.19	921.27	387.34	723.32	318.78	262.57	2643.41	1248	4631.2	1940	1801.6
99566	50214.8	198.99	2111.67	142.31	252.52	2983.16	3305.23	3035.59	1641.64	976.36	5657.19	1620	7536.8	4405.6	2652
153655	63110.5	227.7	641.52	220.42	261.08	1168.44	333.84	1297.91	545.16	360.36	3899.28	1088.8	1692.8	748.8	1021.6
108052	72398.7	280.17	4328.28	154.08	289.97	3690.43	8927.01	3827.39	2664.2	1017.17	5061.21	3114.4	15673.6	9980	5181.6
127581	75223.2	252.45	1078.11	247.17	445.12	2082.22	568.17	3303.09	537.46	516.67	5621	832.8	1778.4	605.6	1300
254935	113482	559.35	12794.8	451.54	562.82	5925.66	4251.11	3402.6	2809.73	1165.78	8858.85	9056.8	49818.4	24309.6	16735.2
154920	65582.5	188.1	578.16	155.15	212.93	1325.73	232.19	665.54	697.62	220.99	4579.96	862.4	2012	848.8	964.8
78628.3	69129.7	171.27	8173.44	144.45	253.59	4775.41	9496.25	2394.66	3137.75	2429.35	6622	6319.2	32548.8	17270.4	10572.8
151583	62304.7	261.36	4379.76	142.31	315.65	1369.6	5438.81	1796.53	4189.57	2413.18	5520.13	1023.2	1180	9523.2	6390.4
119703	55097.5	264.33	5536.08	274.99	258.94	3046.29	6336.54	1539.73	1800.26	532.84	2443.98	3858.4	18956	10351.2	6171.2
86336.3	38909	191.07	3815.46	68.48	270.71	1885.34	3117.98	805.71	1526.91	862.4	3464.23	3081.6	15579.2	8076	5077.6
111408	50175.2	226.71	1900.8	166.92	188.32	730.81	210.79	861.35	221.76	684.53	3411.87	1646.4	1152.8	438.4	3489.6
85238.7	58534.7	179.19	4141.17	92.02	157.29	608.83	3274.2	2393.59	3820.74	1810.27	5726.49	929.6	574.4	7652.8	5597.6
162666	68763.4	318.78	3699.63	384.13	295.32	2412.85	5338.23	1802.95	3091.55	1439.9	3284.82	1162.4	2659.2	6711.2	4515.2
138573	63011.5	329.67	1068.21	361.66	140.17	1424.17	448.33	1090.33	494.34	274.89	4381.3	897.6	3501.6	1373.6	1715.2
115498	80570.2	214.83	2153.25	188.32	79.18	1105.31	398.04	1412.4	515.13	633.71	4579.96	1818.4	6536.8	2797.6	2804.8
153426	61907.7	273.24	9870.3	197.95	338.12	4308.89	5546.88	1719.49	1612.38	960.96	4682.37	7432	38780	18935.2	12286.4
73637.1	37421	74.25	3831.3	166.92	141.24	2251.28	2943.57	1125.64	1390.62	1139.6	4121.81	3372.8	17588	8286.4	5460.8
93265	60455.3	285.12	1814.67	218.28	289.97	1992.34	729.74	1102.1	463.54	756.14	3567.41	1665.6	6436.8	2492	2437.6
117305	64279.7	195.03	4432.23	239.68	164.78	793.94	2966.04	1863.94	2973.74	1493.03	3254.02	1492.8	832	8299.2	6148.8
Single Cells
Patient 17: Behcets Disease
130898	74303.5	200.97	1490.94	219.09	268.14	987.54	1460.6	1202.27	876.28	507.68	1915.2	681.6	684	2130.4	1648.8
139838	91556.2	118.8	738.54	271.41	219.09	1378.85	2974.61	1323.26	868.68	202.92	2818.84	461.6	2889.6	2068.8	1072.8
147006	68456.5	179.19	1304.82	362.97	296.48	1178.29	718.31	674.71	118.56	266	1719.88	1288	4700.8	2028	1900.8
123447	76153.8	146.52	3089.79	337.9	307.38	1898.78	3660.22	647.46	1060.96	250.8	1315.56	1893.6	10421.6	5550.4	3892
186567	73873.8	201.96	208.89	430.55	334.63	848.02	500.31	1231.7	147.44	39.52	1576.24	448	459.2	304.8	370.4
94929.6	117055	166.32	5062.86	308.47	405.48	2526.62	1516.19	705.23	335.16	291.08	1326.2	3825.6	21131.2	9299.2	6608
122674	68597.1	201.96	674.19	309.56	318.28	1496.57	3162.09	1252.41	880.84	495.52	1352.04	696.8	896.8	1852.8	840.8
45580.8	49055.5	64.35	2034.45	334.63	115.54	1274.21	2657.42	335.72	934.8	281.2	1651.48	1983.2	7432.8	4492.8	2747.2
164673	49110.9	124.74	1993.86	303.02	319.37	1706.94	3902.2	1016.97	1320.88	187.72	1548.12	1565.6	7542.4	4634.4	2488.8
111817	49103	33.66	3318.48	202.74	171.13	2175.64	1850.82	407.66	579.88	504.64	1589.92	2752.8	13624	6551.2	4169.6
152130	78168.4	172.26	3379.86	414.2	392.4	2200.71	1412.64	791.34	364.8	90.44	1577	2724.8	14052.8	6368.8	4567.2
185559	62385.8	224.73	352.44	386.95	514.48	941.76	341.17	609.31	255.36	136.8	2714.72	457.6	555.2	180	626.4
135830	65200.4	179.19	891.99	390.22	218	752.1	1194.64	869.82	820.8	605.72	1589.92	372	537.6	1656.8	1173.6
140778	92778.8	106.92	355.41	407.66	368.42	1408.28	1310.18	1180.47	363.28	190	1436.4	730.4	678.4	424	627.2
119976	82809.5	159.39	2210.67	397.85	403.3	995.17	2836.18	1758.17	1709.24	1054.88	3314.36	876.8	832.8	3612	2649.6
153053	56880.4	158.4	2808.63	379.32	279.04	2003.42	3902.2	743.38	1221.32	206.72	1381.68	2055.2	10829.6	5851.2	3775.2
140272	69873.2	208.89	4617.36	477.42	187.48	2432.88	4186.69	1031.14	1358.88	712.12	2080.12	3776	18496.8	9046.4	5924
46481.6	51993.8	133.65	3586.77	422.92	767.36	33077.1	71410.3	10284.1	18616.2	1808.8	4256.76	801.6	12384.8	28016	2958.4
124510	102813	198	4117.41	465.43	422.92	2141.85	3564.3	1039.86	1164.32	358.72	2728.4	3034.4	14604.8	7146.4	4784.8
101398	52018.6	203.94	1262.25	377.14	196.2	1419.18	3375.73	943.94	1185.6	395.2	2933.6	1324	4108	2979.2	1485.6
92771.2	85938.9	157.41	2503.71	352.07	386.95	1640.45	2771.87	562.44	810.92	476.52	2582.48	1787.2	9217.6	5430.4	3421.6
105920	83865.9	205.92	4724.28	665.99	389.13	2425.25	1898.78	632.2	502.36	318.44	2755.76	3112	17262.4	8133.6	5566.4
137451	58246.7	126.72	3334.32	251.79	268.14	2072.09	2971.34	849.11	932.52	220.4	1974.48	2292	12158.4	6159.2	3844
92497.6	63940.1	118.8	1252.35	149.33	137.34	1069.29	2254.12	316.1	874.76	309.32	1671.24	1288.8	3868	2543.2	1732.8
173865	53767.9	237.6	5338.08	328.09	342.26	2498.28	4429.76	1009.34	1273.76	343.52	1394.6	3136	17777.6	9141.6	5921.6
183878	87144.8	156.42	2422.53	357.52	295.39	1677.51	766.27	494.86	168.72	49.4	2183.48	1928	9195.2	4048	3113.6
114657	82532.3	180.18	2662.11	488.32	432.73	2161.47	382.59	578.79	894.52	468.92	1964.6	2260	8334.4	5132.8	3327.2
168077	60435.5	129.69	2252.25	263.78	347.71	1936.93	2890.68	1085.64	704.52	271.32	1804.24	1683.2	7364.8	4378.4	2519.2
127283	75276.6	171.27	2257.2	296.48	388.04	1909.68	3028.02	1184.83	968.24	87.4	2658.48	2060	8843.2	4563.2	3062.4
167492	68240.7	120.78	707.85	201.65	226.72	1068.2	1306.91	1047.49	465.88	44.84	1142.28	812.8	1788	1096	808.8
162137	75537	159.39	2562.12	248.52	267.05	2471.03	2183.27	1367.95	809.4	186.96	1731.28	2169.6	9143.2	4248.8	3078.4
139979	75543.9	103.95	1765.17	400.03	246.34	830.58	3384.45	922.14	1653	705.28	2214.64	885.6	628.8	3036.8	2312.8
127050	87595.2	238.59	558.36	368.42	392.4	1144.5	439.27	1512.92	486.4	424.84	3868.4	788.8	1540.8	729.6	898.4
154789	70300.9	245.52	5887.53	248.52	293.21	3236.21	3272.18	1316.72	869.44	224.2	1646.16	4541.6	25224.8	12266.4	7617.6
151806	62273	192.06	250.47	288.85	174.4	1012.61	347.71	937.4	372.4	190	2617.44	361.6	465.6	139.2	420
157058	64227.2	106.92	420.75	174.4	264.87	1081.28	3014.94	1129.24	1313.28	238.64	3116.76	343.2	595.2	1847.2	652.8
62628.8	100846	190.08	5938.02	534.1	450.17	58008.7	116810	20100.7	33039.5	5132.28	9647.44	1496.8	23977.6	48418.4	5160
187129	66780.4	187.11	3172.95	304.11	292.12	2174.55	3453.12	1280.75	858.04	177.08	1662.88	2635.2	12724.8	6642.4	3728
188775	63406.5	154.44	398.97	257.24	172.22	1206.63	168.95	923.23	237.88	381.52	1973.72	457.6	600.8	360.8	736.8
7577.6	15109.4	81.18	9012.96	134.07	50.14	78118.1	229152	33311.5	58278.3	3249	11605.2	968.8	28712.8	83884	5889.6
230661	84948.9	255.42	316.8	432.73	288.85	919.96	797.88	575.52	500.08	76.76	1213.72	635.2	495.2	571.2	264
138804	58391.2	219.78	2756.16	247.43	353.16	1609.93	2639.98	961.38	828.4	577.6	2530.8	2241.6	9810.4	5090.4	3654.4
78325.6	61698.8	144.54	2118.6	179.85	178.76	1450.79	3365.92	1105.26	665.76	643.72	2538.4	1972.8	7128.8	4172	2457.6
159422	55439	168.3	2977.92	276.86	197.29	2498.28	3236.21	1318.9	1602.84	405.84	3147.92	2417.6	11828.8	6096.8	3904.8
111548	54531.2	220.77	436.59	336.81	197.29	1155.4	3446.58	977.73	1048.8	145.16	1462.24	609.6	995.2	1621.6	544.8
117775	77114.1	200.97	4258.98	393.49	329.18	2471.03	3386.63	1079.1	1091.36	811.68	3160.08	3024.8	17671.2	9095.2	5543.2
130149	71279	228.69	1684.98	462.16	299.75	1362.5	360.79	691.06	326.04	103.36	1415.88	2040	6988.8	2950.4	2570.4
131342	38660.5	93.06	366.3	382.59	304.11	979.91	2243.22	1288.38	500.84	56.24	1052.6	677.6	1223.2	1448	698.4
6914.4	40802.8	67.32	4303.53	291.03	154.78	33469.5	75090.1	11592.1	18202.8	1642.36	4426.24	1569.6	13260.8	28921.6	3979.2
246657	161463	407.88	2393.82	765.18	500.31	2507	3580.65	1866.08	1302.64	678.68	3529.44	2435.2	8008	4984	3041.6
102268	74974.7	198	4029.3	372.78	319.37	2504.82	3550.13	1076.92	912.76	716.68	2334.72	3335.2	16292.8	7944	4925.6
93111.2	71789.9	166.32	2174.04	301.93	182.03	832.76	2827.46	921.05	2028.44	794.96	1714.56	356	382.4	4056.8	2946.4
134947	83386.7	199.98	1807.74	370.6	450.17	1069.29	3571.93	1232.79	2280	776.72	2197.16	751.2	837.6	4639.2	2818.4
103217	73814.4	223.74	2361.15	440.36	184.21	1410.46	4173.61	1255.68	1062.48	416.48	1545.84	2088	7756.8	4696	2818.4
79031.2	62781.8	145.53	1584	338.99	298.66	1554.34	2250.85	357.52	623.96	401.28	1421.2	1241.6	5664.8	3085.6	2114.4
153759	74502.4	182.16	2984.85	190.75	206.01	2270.47	1001.71	1045.31	414.96	462.08	2541.44	2441.6	12600	5491.2	3859.2
113722	69944.5	119.79	393.03	345.53	378.23	939.58	534.1	960.29	368.6	183.92	1567.88	568.8	556.8	385.6	518.4
123987	85661.7	188.1	4568.85	252.88	319.37	2601.83	4739.32	1260.04	1416.64	344.28	3459.52	3604.8	17662.4	9068	5520.8
145802	72396.7	204.93	1883.97	280.13	191.84	1290.56	3182.8	751.01	1143.8	438.52	1671.24	1985.6	6688	3797.6	2400.8
120738	64743	222.75	4441.14	372.78	271.41	2891.77	2747.89	808.78	1045.76	373.16	2194.88	3308	18332	9260.8	5968
154726	68303.1	179.19	2309.67	329.18	269.23	1054.03	2453.59	1014.79	1765.48	843.6	1817.92	1077.6	1060	3948.8	3029.6
190434	71170.1	168.3	3366.99	384.77	317.19	2735.9	3577.38	1133.6	978.12	143.64	2192.6	3078.4	13398.4	6694.4	4162.4
206405	159152	322.74	4768.83	784.8	635.47	2294.45	913.42	1362.5	845.88	669.56	2018.56	3268	14763.2	8075.2	6237.6
111666	68451.6	169.29	4469.85	317.19	325.91	2585.48	3279.81	1492.21	1254	298.68	1730.52	2900.8	16325.6	7881.6	5391.2
91439.2	48079.3	164.34	2340.36	228.9	95.92	1595.76	2097.16	519.93	1098.2	299.44	1706.96	2287.2	9064	4774.4	2625.6
141818	58810.9	207.9	945.45	250.7	236.53	1037.68	910.15	728.12	508.44	421.8	2147	449.6	609.6	720	878.4
141601	78674.3	146.52	2374.02	438.18	358.61	1687.32	3291.8	1388.66	953.8	307.8	1741.16	1837.6	7860	4592.8	2981.6
84835.2	82005.7	209.88	480.15	359.7	132.98	731.39	173.31	568.98	465.12	119.32	2599.2	1100.8	617.6	289.6	904
101324	72584.8	153.45	2766.06	227.81	270.32	1652.44	2575.67	875.27	921.12	688.56	2421.36	2344	10933.6	5732	3625.6
83752.8	74549	176.22	2322.54	299.75	322.64	1698.22	505.76	695.42	182.4	164.92	1384.72	2506.4	9347.2	4087.2	3097.6
129687	97685.3	227.7	777.15	432.73	243.07	1233.88	830.58	1420.27	355.68	459.8	1811.84	1514.4	1095.2	776	685.6
138049	104694	177.21	994.95	304.11	281.22	1296.01	761.91	1151.04	551	201.4	1705.44	988	1916	1509.6	1466.4
157302	66276.5	158.4	1325.61	366.24	293.21	2139.67	1873.71	1398.47	572.28	279.68	1972.96	1100	3982.4	2317.6	1560
87165.6	72986.8	119.79	2363.13	239.8	209.28	1638.27	2353.31	490.5	861.08	516.04	2167.52	2254.4	9406.4	4572	2660
154580	50045.5	125.73	2247.3	228.9	212.55	1830.11	3198.06	618.03	836.76	392.92	2554.36	2122.4	9137.6	4921.6	3074.4
166421	79101	221.76	321.75	389.13	373.87	1049.67	940.67	590.78	485.64	69.92	1437.92	644.8	708.8	539.2	594.4
94379.2	72940.2	181.17	892.98	427.28	221.27	1142.32	480.69	734.66	464.36	181.64	3005.04	874.4	2071.2	1186.4	1248
175834	65855.8	240.57	87.12	258.33	158.05	1329.8	691.06	1167.39	133	223.44	2294.44	474.4	737.6	371.2	533.6
143080	98166.4	197.01	3731.31	534.1	303.02	2086.26	590.78	964.65	376.96	196.08	2795.28	2555.2	13587.2	5740.8	4762.4
110777	61752.2	158.4	1447.38	386.95	211.46	936.31	942.85	1237.15	1194.72	464.36	2167.52	1254.4	868.8	2564	1805.6
125780	58342.7	171.27	395.01	322.64	123.17	1552.16	4457.01	1738.55	1668.96	265.24	2757.28	363.2	592.8	1885.6	504
99964.8	61083	198.99	1231.56	250.7	306.29	1292.74	103.55	853.47	745.56	359.48	1446.28	750.4	800	1851.2	1652
118130	80841.4	240.57	686.07	275.77	367.33	1187.01	2533.16	1034.41	710.6	47.88	1125.56	890.4	1998.4	1719.2	1000.8
119933	89437.6	241.56	2095.83	323.73	294.3	951.57	1336.34	957.02	1387.76	933.28	2418.32	1055.2	744	3704	2766.4
94309.6	67447.7	114.84	2020.59	321.55	172.22	1425.72	2637.8	887.26	876.28	639.16	2017.8	2365.6	7496.8	4208	2592
110862	48384.3	116.82	2416.59	295.39	397.85	1510.74	2597.47	889.44	512.24	464.36	1488.84	2064	7999.2	4367.2	2944
156906	71763.1	175.23	2162.16	334.63	151.51	1546.71	2665.05	955.93	579.12	170.24	1926.6	2047.2	7962.4	4198.4	2705.6
163627	76175.6	190.08	1828.53	414.2	265.96	1405.01	527.56	906.88	481.08	244.72	2175.88	1465.6	6371.2	2803.2	2223.2
207783	82596.7	283.14	397.98	485.05	352.07	1244.78	861.1	816.41	78.28	296.4	1074.64	1061.6	726.4	436	596
101150	92842.2	193.05	1706.76	355.34	444.72	1205.54	2618.18	1006.07	1006.24	583.68	1745.72	566.4	644.8	3032.8	2021.6
56608	100948	138.6	4285.71	334.63	264.87	2308.62	5766.1	1510.74	1795.88	324.52	1268.44	3464	16500.8	9459.2	5465.6
164482	51391.9	83.16	3499.65	345.53	377.14	2369.66	5661.46	814.23	1380.92	333.64	1729	2579.2	12953.6	7399.2	4319.2
205542	58322.9	149.49	3712.5	186.39	247.43	2208.34	1014.79	558.08	493.24	256.12	2063.4	2661.6	14042.4	5741.6	4425.6
147287	80786	142.56	4610.43	220.18	273.59	2314.07	3347.39	1117.25	1013.08	419.52	1425	3319.2	16936	8138.4	5984
160794	83833.2	284.13	674.19	342.26	307.38	2178.91	4267.35	1219.71	1165.08	452.96	2376.52	588.8	1791.2	2176	973.6
119623	100801	204.93	963.27	356.43	239.8	817.5	315.01	1098.72	584.44	205.2	2670.64	684.8	837.6	1349.6	1202.4
143310	59282.2	186.12	400.95	324.82	389.13	1479.13	1024.6	1072.56	375.44	256.88	2155.36	494.4	695.2	416.8	652
116970	47627.9	162.36	1617.66	274.68	163.5	1459.51	2355.49	830.58	386.08	344.28	2805.16	1713.6	5644.8	2665.6	1817.6
117414	57206.2	151.47	397.98	340.08	347.71	1312.36	2329.33	482.87	788.12	167.96	1700.88	671.2	640	1044	578.4
121642	89404.9	192.06	3381.84	293.21	379.32	1078.01	3256.92	1502.02	2122.68	1297.32	3325	1472.8	2272	5728.8	4847.2
Single Cells
Patient 18: Behcets Disease
102767	59935.6	156.42	2062.17	163.5	184.21	1475.86	2571.31	381.5	635.36	273.6	1326.2	1644	7984.8	4103.2	2748
72245.6	83281.8	192.06	2961.09	285.58	280.13	1984.89	3731.07	866.55	1486.56	317.68	2030.72	2200.8	12160	6628	3794.4
128423	77157.6	212.85	3525.39	343.35	338.99	947.21	959.2	1522.73	1834.64	1115.68	2308.88	444	540.8	3995.2	3608
112269	70839.4	213.84	2194.83	129.71	315.01	1676.42	2355.49	1133.6	848.16	669.56	2824.16	1708	7911.2	4181.6	2949.6
96404.8	80089	145.53	4615.38	232.17	243.07	2576.76	3780.12	831.67	1029.04	579.88	2423.64	3308.8	18783.2	9593.6	5716
76570.4	80958.2	179.19	210.87	359.7	306.29	1196.82	150.42	746.65	224.2	187.72	1602.84	444.8	652	221.6	453.6
113002	72153.2	186.12	2812.59	200.56	247.43	1935.84	2565.86	953.75	1050.32	524.4	3640.4	1884.8	10800	5281.6	3347.2
113413	63969.8	114.84	3676.86	350.98	268.14	1832.29	2232.32	704.14	777.48	604.96	1692.52	2483.2	14304	7460.8	4809.6
127002	77989.2	192.06	3275.91	281.22	103.55	1725.47	2953.9	833.85	1040.44	326.8	1244.88	3186.4	12051.2	5868.8	3953.6
85907.2	59142.6	93.06	1911.69	-8.19	138.43	1184.83	1057.3	442.54	371.64	387.6	1064.76	1340.8	7475.2	3831.2	2652
104301	80900.8	153.45	2558.16	377.14	214.73	733.57	3444.4	789.16	2099.88	835.24	2675.96	508.8	583.2	4607.2	3312
111808	74154	175.23	2208.69	267.05	245.25	1322.17	2221.42	705.23	689.32	430.16	2454.8	1490.4	8000.8	4355.2	2716
71806.4	136012	140.58	426.69	441.45	328.09	1037.68	747.74	1020.24	647.52	475	2930.56	414.4	433.6	401.6	502.4
109715	71168.1	233.64	2329.47	294.3	244.16	1516.19	2719.55	777.17	776.72	554.8	1729	1582.4	7848.8	3965.6	2688.8
92884.8	83639.2	210.87	281.16	280.13	276.86	1499.84	142.79	882.9	522.12	253.84	2723.84	403.2	607.2	127.2	698.4
52086.4	102789	188.1	2203.74	274.68	305.2	1827.93	4386.16	1047.49	1409.04	426.36	1915.96	1947.2	6509.6	4404.8	2551.2
186106	63344.2	199.98	289.08	293.21	296.48	732.48	228.9	440.36	220.4	180.88	1311	351.2	428	229.6	556
141086	95619.1	278.19	2283.93	434.91	183.12	2071	4855.95	866.55	1584.6	503.88	2033.76	1824	8413.6	5369.6	2896
115034	79842.5	170.28	384.12	376.05	89.38	782.62	79.57	522.11	158.84	135.28	1000.92	1212	678.4	210.4	441.6
151927	53563	141.57	2619.54	213.64	89.38	1570.69	1894.42	536.28	760	348.08	1738.12	1779.2	10239.2	4882.4	3379.2
179867	85144	248.49	1150.38	361.88	313.92	994.08	471.97	1014.79	551	382.28	2789.2	957.6	3236.8	1275.2	1506.4
100730	77122	269.28	2271.06	71.94	321.55	1547.8	2177.82	867.64	836	484.12	2217.68	1912.8	8632.8	4317.6	2996
50924.8	64572.8	99.99	2313.63	194.02	356.43	1625.19	2465.58	633.29	1031.32	287.28	2575.64	1791.2	9196	4562.4	2948.8
192457	78789.1	188.1	3189.78	274.68	374.96	1767.98	5321.38	955.93	1678.84	471.96	1981.32	1133.6	5642.4	5041.6	3163.2
127002	60348.4	186.12	580.14	192.93	395.67	1340.7	1135.78	1228.43	599.64	110.96	1493.4	481.6	1486.4	914.4	620.8
184600	67733.8	164.34	255.42	253.97	258.33	861.1	286.67	574.43	364.8	237.88	1923.56	288.8	481.6	582.4	752.8
161653	73963.9	225.72	1953.27	359.7	188.57	1425.72	3105.41	966.83	1227.4	239.4	2023.88	2817.6	8276	4925.6	2830.4
72997.6	88832.7	231.66	3578.85	116.63	347.71	2177.82	2960.44	861.1	729.6	319.2	1684.92	2416.8	13102.4	6336.8	4491.2
116996	78309	121.77	1599.84	304.11	236.53	760.82	2173.46	730.3	1556.48	573.04	1830.84	612.8	495.2	3588.8	2280
145487	63746.1	185.13	194.04	195.11	273.59	996.26	-45.13	868.73	390.64	55.48	2575.64	347.2	441.6	356.8	366.4
123253	74854.9	183.15	582.12	263.78	304.11	815.32	447.99	782.62	561.64	129.96	2108.24	260.8	401.6	633.6	548
130402	83998.5	223.74	2283.93	317.19	415.29	1308	1640.45	1220.8	1445.52	940.12	1755.6	1706.4	1176.8	3085.6	2532
139125	99219.8	249.48	3274.92	403.3	313.92	2186.54	2259.57	717.22	572.28	529.72	1383.96	2448	12795.2	6122.4	4284.8
109148	76765.6	201.96	1948.32	220.18	346.62	1372.31	2461.22	568.98	855.76	590.52	1582.32	1288.8	5580	3273.6	2047.2
153989	73385.7	155.43	334.62	299.75	176.58	692.15	191.84	273.59	277.4	163.4	2513.32	338.4	325.6	161.6	532.8
97309.6	99280.2	207.9	1146.42	340.08	264.87	1347.24	2283.55	604.95	749.36	396.72	1432.6	865.6	2617.6	1983.2	1396.8
124645	73619.4	155.43	382.14	300.84	243.07	1096.54	2191.99	935.22	687.04	193.04	1737.36	689.6	696.8	1045.6	298.4
169176	89961.3	118.8	1867.14	231.08	361.88	1418.09	366.24	1569.6	223.44	256.88	2909.28	1140	6726.4	2873.6	2504
150830	108017	229.68	511.83	427.28	397.85	1728.74	1842.1	1252.41	893	259.92	1757.12	939.2	1066.4	920	628.8
118921	85372.6	98.01	1907.73	206.01	186.39	1592.49	2863.43	941.76	737.96	234.08	1844.52	1583.2	7675.2	4408.8	2816.8
108301	76025.1	130.68	1960.2	241.98	287.76	1292.74	2972.43	425.1	890.72	502.36	1897.72	1511.2	7064	3766.4	2572.8
132798	98814.9	148.5	379.17	373.87	298.66	1092.18	1375.58	1129.24	570	185.44	1516.96	464	766.4	831.2	445.6
99217.6	94708.4	335.61	4774.77	292.12	279.04	3541.41	4596.53	1334.16	1418.16	576.08	1928.12	3524.8	18245.6	9226.4	5881.6
116338	66220.1	197.01	2437.38	261.6	402.21	2049.2	3417.15	1218.62	1250.2	354.16	2562.72	1777.6	9388.8	5359.2	3157.6
128120	87136.8	160.38	2404.71	309.56	454.53	1931.48	3426.96	1022.42	1057.16	331.36	2431.24	1631.2	8500.8	4564.8	2660
101014	70417.7	150.48	1669.14	305.2	184.21	1145.59	1975.08	601.68	946.2	728.84	1577.76	1273.6	5396	2998.4	2093.6
178550	67623.9	196.02	391.05	209.28	324.82	828.4	1325.44	696.51	582.16	455.24	1036.64	429.6	604	908.8	675.2
134839	74231.2	237.6	1007.82	328.09	400.03	1252.41	2014.32	1318.9	1201.56	533.52	2477.6	771.2	2093.6	2002.4	1489.6
18169.6	24896.5	70.29	2085.93	264.87	147.15	21224.5	44274.7	6078.93	12871.4	576.84	2648.6	485.6	9128.8	19078.4	1568
94673.6	57328.9	120.78	2434.41	158.05	206.01	1701.49	2027.4	609.31	856.52	445.36	1625.64	1520.8	7986.4	3991.2	2525.6
52744	64587.6	239.58	1953.27	178.76	347.71	1626.28	2226.87	894.89	661.96	355.68	1424.24	1529.6	7581.6	4162.4	2520
131247	92349.2	182.16	4143.15	333.54	227.81	2329.33	4241.19	735.75	1256.28	278.16	2474.56	2674.4	14944	7810.4	5133.6
157914	63872.8	99	94.05	167.86	226.72	687.79	857.83	828.4	394.44	138.32	1339.12	119.2	181.6	435.2	8
120807	70430.6	157.41	2839.32	128.62	265.96	1651.35	2633.44	555.9	782.8	405.84	1580.04	1710.4	10064	4920.8	3398.4
98352.8	87753.6	202.95	302.94	212.55	439.27	1099.81	795.7	395.67	420.28	82.84	969	302.4	557.6	428.8	333.6
116829	80278.1	223.74	2643.3	282.31	336.81	1737.46	1818.12	897.07	627.76	536.56	1890.88	3027.2	9615.2	4738.4	2960.8
153477	53223.4	200.97	317.79	218	304.11	1064.93	996.26	698.69	342.76	299.44	1589.16	482.4	538.4	552	362.4
114650	66945.8	262.35	2016.63	206.01	223.45	1375.58	2078.63	793.52	764.56	404.32	1312.52	1228.8	7420	3686.4	2784
108981	84427.2	169.29	554.4	231.08	321.55	1151.04	2536.43	1215.35	710.6	231.8	2192.6	506.4	556.8	1168	589.6
137219	86061.7	151.47	2160.18	259.42	381.5	1414.82	2196.35	720.49	814.72	446.88	1204.6	1654.4	7758.4	4091.2	2740.8
113443	79839.5	128.7	3571.92	139.52	272.5	2178.91	2564.77	566.8	834.48	820.04	2926.76	2556	13768.8	6985.6	4702.4
147685	85778.6	198	497.97	309.56	317.19	1589.22	2886.32	1951.1	1042.72	263.72	2541.44	468.8	688	1392.8	693.6
67576	80104.9	162.36	351.45	61.04	228.9	801.15	2692.3	1375.58	995.6	176.32	2048.96	618.4	568.8	1220.8	527.2
126846	106926	186.12	3329.37	292.12	119.9	1989.25	4078.78	733.57	1344.44	760	2419.08	2459.2	12219.2	6333.6	3941.6
96326.4	80853.3	202.95	2807.64	185.3	243.07	1734.19	2904.85	723.76	969.76	709.08	2492.8	2074.4	11333.6	5856.8	3754.4
119193	68606	184.14	2674.98	301.93	118.81	1643.72	2900.49	902.52	681.72	644.48	1795.12	2660	9392	4953.6	3077.6
91162.4	90878	208.89	1882.98	263.78	327	1560.88	2648.7	803.33	633.08	598.12	1663.64	1500.8	6894.4	3960.8	2776.8
108662	69300	192.06	3303.63	185.3	228.9	2032.85	2714.1	602.77	582.16	600.4	1449.32	2660	13928.8	6676	4783.2
71036.8	82852.1	148.5	343.53	268.14	256.15	1217.53	1278.57	1067.11	826.12	121.6	1718.36	378.4	567.2	900	498.4
126344	59842.5	182.16	2740.32	237.62	194.02	1452.97	1934.75	1084.55	831.44	153.52	1687.96	1752.8	9976	4760.8	3179.2
119191	85971.6	185.13	3959.01	396.76	396.76	2073.18	2182.18	660.54	2964	1050.32	2200.96	4551.2	13725.6	6901.6	4373.6
106707	63620.4	167.31	2961.09	316.1	396.76	1871.53	2950.63	963.56	901.36	556.32	2047.44	2184.8	10820	5604	3390.4
109358	61900.7	120.78	2284.92	111.18	167.86	1516.19	2656.33	907.97	1003.2	661.96	2110.52	1931.2	7971.2	4853.6	2973.6
109082	89219.8	124.74	3170.97	250.7	267.05	1789.78	3714.72	805.51	1151.4	463.6	1985.12	2309.6	13443.2	7034.4	4301.6
91102.4	87336.8	159.39	2834.37	255.06	206.01	2097.16	4430.85	1116.16	1433.36	764.56	2032.24	3698.4	11368.8	5904.8	3529.6
205880	62924.4	159.39	243.54	319.37	341.17	792.43	223.45	541.73	535.8	206.72	2732.96	269.6	404.8	257.6	394.4
108887	70346.4	187.11	1154.34	139.52	178.76	1144.5	2641.07	616.94	877.8	418.76	1342.16	1075.2	4265.6	2896	1583.2
111007	57379.4	149.49	3524.4	279.04	250.7	2306.44	2606.19	789.16	734.92	373.92	2109.76	2462.4	14924.8	6730.4	5120
120418	83927.2	194.04	2658.15	214.73	228.9	813.14	529.74	1378.85	1540.52	1197.76	1656.8	592	651.2	4288.8	3706.4
123116	82876.9	215.82	1345.41	313.92	297.57	1374.49	347.71	527.56	228.76	198.36	977.36	1201.6	4564.8	1991.2	1744
68582.4	69477.2	212.85	2970	227.81	283.4	1678.6	2518.99	978.82	598.88	547.2	2011.72	2132	11581.6	5454.4	3882.4
169294	75706.3	253.44	1233.54	206.01	283.4	1288.38	3017.12	420.74	813.96	268.28	1334.56	969.6	4588	2933.6	1928.8
110483	61366.1	131.67	369.27	298.66	204.92	981	1681.87	1122.7	668.8	108.68	1290.48	670.4	618.4	928	456.8
93994.4	67899.1	168.3	2414.61	241.98	284.49	1713.48	1775.61	1285.11	937.84	504.64	1820.96	1592.8	8961.6	4564.8	3112
143163	98728.7	189.09	1968.12	318.28	377.14	1590.31	2813.29	828.4	821.56	390.64	1452.36	1400.8	7002.4	4139.2	2404
149234	90065.2	226.71	308.88	279.04	397.85	1237.15	964.65	537.37	417.24	50.16	1346.72	547.2	562.4	308	324
185203	80795.9	160.38	2356.2	264.87	234.35	1751.63	3547.95	867.64	986.48	495.52	1903.8	1736	8204	4490.4	3246.4
144376	82111.6	172.26	1918.62	340.08	276.86	1300.37	2346.77	590.78	666.52	382.28	1901.52	2006.4	6951.2	3851.2	2632
121477	63555	92.07	243.54	117.72	251.79	687.79	467.61	1125.97	582.92	179.36	1600.56	488	487.2	333.6	273.6
137202	72529.4	141.57	1715.67	164.59	214.73	1337.43	2996.41	407.66	902.12	492.48	2245.04	1428	7123.2	3995.2	2625.6
85568	89724.7	198	4442.13	171.13	224.54	2236.68	3226.4	1039.86	1352.8	524.4	2019.32	2865.6	16176	8154.4	5708
108479	70390	118.8	3054.15	291.03	233.26	2068.82	3067.26	1326.53	914.28	192.28	2348.4	2202.4	11622.4	6200.8	3988.8
119901	92967.9	224.73	1089	321.55	228.9	1121.61	1073.65	954.84	775.96	291.08	2359.04	892	3884	1924.8	1426.4
113660	102373	230.67	1655.28	275.77	389.13	1473.68	1543.44	1111.8	602.68	366.32	1595.24	879.2	3396	1862.4	1661.6
152998	102703	188.1	5626.17	318.28	442.54	3126.12	1008.25	1350.51	254.6	148.2	1742.68	3600.8	22541.6	10158.4	6486.4
138547	80237.5	130.68	400.95	412.02	362.97	1226.25	247.43	615.85	408.88	115.52	2207.04	457.6	665.6	143.2	450.4
110358	76242.9	132.66	2573.01	307.38	252.88	1236.06	1430.08	960.29	1633.24	930.24	1633.24	1721.6	976.8	3901.6	3708
151994	92768.9	172.26	744.48	357.52	368.42	1257.86	251.79	988.63	680.2	392.92	3302.2	528	1014.4	812	1092
172592	64566.8	90.09	293.04	179.85	257.24	895.98	237.62	1056.21	737.2	310.08	4875.4	772.8	559.2	113.6	445.6
119686	72852.1	331.65	3196.71	386.95	406.57	1918.4	3414.97	976.64	975.84	452.96	1919.76	2394.4	12096	6405.6	4160.8
Single Cells
Patient 19: Behcets Disease
112298	75881.9	106.08	1201.56	169.6	285.14	2677.56	5475.96	2322.46	1929.18	797.11	4821.37	688.8	1265.26	3098.78	1275.1
126073	98887	141.78	2417.4	231.08	221.54	1685.4	4233.64	1068.48	1726.15	1043.59	3599.24	3170.12	8983.1	5524.34	3066.8
65919	89883.4	161.16	3080.4	207.76	189.74	1561.38	2566.26	1794.58	1679.54	2159.86	5896.56	2970.04	10646.9	5676.86	3589.14
101506	88724.7	169.32	3689.34	136.74	330.72	2488.88	2962.7	1206.28	1528.65	593.29	4543.29	3723.62	15622.6	7567.78	5100.4
93248.8	78684.8	166.26	3615.9	201.4	302.1	2216.46	3665.48	515.16	1817	899.81	4345.79	2956.92	14242.6	7602.22	4434.56
74466.7	80815.6	121.38	2363.34	288.32	185.5	1981.14	2776.14	1070.6	1539.71	916.4	5178.45	2305.02	9868.7	5387.4	3658.84
99030.6	85477	124.44	1945.14	192.92	280.9	1266.7	2387.12	959.3	1869.14	507.18	2841.63	2183.66	7698.16	4578.06	2948.72
181123	43749.8	44.88	410.04	102.82	284.08	1462.8	3560.54	1473.4	1100.47	203.82	1847.81	641.24	1059.44	1533.4	396.06
110803	62463.8	71.4	1494.3	3.18	85.86	1305.92	1945.1	672.04	1111.53	398.16	3192.39	1887.64	6795.34	3612.92	2031.96
100955	81631.6	181.56	3051.84	168.54	162.18	2053.22	3519.2	858.6	1740.37	774.2	3629.26	2924.12	12524.7	6824.04	4637.1
128440	73909.2	148.92	776.22	130.38	201.4	1476.58	7677.58	915.84	2338.4	2226.22	2640.97	1370.22	952.84	2959.38	948.74
129334	69220.3	56.1	411.06	138.86	149.46	562.86	591.48	659.32	477.95	498.49	2054.79	806.88	614.18	983.18	736.36
57819	111647	176.46	2497.98	487.6	202.46	1647.24	5885.12	878.74	2004.23	468.47	3280.08	2693.7	8583.76	5867.1	3134.86
135419	82221.2	160.14	456.96	91.16	291.5	1936.62	292.56	714.44	496.12	229.89	1647.94	956.12	1572.76	530.54	591.22
106680	89881.4	125.46	2008.38	215.18	203.52	1391.78	4127.64	870.26	1513.64	1169.2	2543.8	2271.4	7623.54	4703.52	2939.7
82112.3	83950.1	129.54	4106.52	205.64	309.52	2435.88	2718.9	1348.32	1411.73	891.12	3778.57	3614.56	16730.5	7885.94	5207.82
121603	81600	165.24	3192.6	256.52	291.5	2108.34	3862.64	1231.72	1787.77	1094.94	3794.37	2924.12	12931.4	6759.26	4400.94
121587	88371.8	226.44	3597.54	272.42	296.8	2337.3	4259.08	1069.54	1748.27	1075.19	3729.59	2689.6	14671.4	7730.96	4668.26
50748.2	78420.7	195.84	1629.96	221.54	181.26	1265.64	3054.92	814.08	1701.66	1237.93	3827.55	2195.14	4755.18	3599.8	2089.36
135826	71705	136.68	1305.6	120.84	202.46	910.54	2061.7	1163.88	968.54	384.73	2762.63	1508.8	4222.18	2382.92	1813.84
165285	81022.7	88.74	486.54	133.56	199.28	667.8	1314.4	1311.22	1089.41	402.11	5713.28	911.84	668.3	832.3	476.42
131144	89689.6	189.72	2782.56	139.92	181.26	1961	4903.56	1213.7	1872.3	912.45	3899.44	2630.56	9793.26	6318.1	3454.66
56318.4	70439.2	97.92	3139.56	169.6	223.66	1685.4	3595.52	944.46	1422.79	464.52	4700.5	2683.04	12142.6	6422.24	4374.7
124079	90480.1	96.9	2040	170.66	241.68	2495.24	6891.06	1479.76	2483.76	872.16	3630.84	2046.72	8955.22	6537.86	3075
79419.5	88654.3	104.04	3020.22	210.94	238.5	1926.02	5505.64	1063.18	1722.2	859.52	5051.26	2942.98	11024.1	6752.7	3925.34
143054	73426.7	165.24	1238.28	224.72	209.88	1429.94	3495.88	1356.8	1910.22	1190.53	5064.69	1858.94	4806.02	3656.38	1845.82
245387	219993	726.24	6158.76	551.2	650.84	2845.04	3924.12	2065.94	2602.26	3889.17	4034.53	7845.76	12933	6924.9	9978.58
252280	248797	824.16	6685.08	667.8	827.86	3060.22	3553.12	2427.4	2672.57	4053.49	8324.23	8008.12	18419.7	9423.44	11012.6
152178	96862.3	204	422.28	297.86	281.96	1173.42	858.6	904.18	207.77	243.32	4332.36	1005.32	1032.38	673.22	822.46
153078	102151	176.46	717.06	177.02	331.78	870.26	536.36	766.38	662.02	260.7	4830.85	1118.48	1701.5	1052.06	1156.2
72003.4	63359.3	18.36	2534.7	0	258.64	1966.3	3529.8	920.08	1117.85	774.2	3355.92	2773.24	10090.1	5505.48	3849.08
59039.2	96276.8	136.68	315.18	60.42	143.1	762.14	223.66	911.6	423.44	142.2	2114.04	1309.54	1021.72	384.58	792.12
61204.8	84173.5	122.4	3030.42	290.44	225.78	2008.7	3856.28	1048.34	1421.21	411.59	2976.72	2660.08	12900.2	7191.4	4281.22
129409	74992.4	67.32	2589.78	171.72	157.94	1782.92	3098.38	1209.46	1136.81	551.42	3984.76	2331.26	11676.8	6053.24	3552.24
76326.4	82239.5	211.14	971.04	34.98	259.7	1207.34	3045.38	1100.28	1274.27	492.96	3978.44	1883.54	3950.76	2794.56	1839.26
200859	196742	457.98	4978.62	732.46	708.08	2210.1	2103.04	1173.42	1391.19	2645.71	2400.02	4731.4	14537.8	6957.7	8172.12
230401	169889	251.94	2269.5	168.54	363.58	2690.28	8189.56	2404.08	3731.17	1549.19	6905.39	2954.46	6728.92	6666.6	2977.42
101287	114650	200.94	2293.98	235.32	234.26	2101.98	6875.16	1361.04	2388.96	515.08	2706.54	2570.7	7911.36	6360.74	3295.58
67217.9	80824.8	170.34	3886.2	134.62	157.94	2715.72	3832.96	1104.52	1753.01	1161.3	5372	3168.48	16885.4	8420.58	5328.36
207014	230346	663	5056.14	649.78	686.88	2883.2	4338.58	2316.1	2537.48	5778.06	6013.48	5278.34	14792.8	8177.04	9551.36
82249.3	95566.9	255	2912.1	261.82	345.56	2814.3	4017.4	1502.02	1981.32	1141.55	5694.32	2428.02	11728.5	6198.38	3936
146338	63892.8	69.36	376.38	63.6	199.28	774.86	418.7	1155.4	665.18	471.63	4067.71	692.08	758.5	430.5	425.58
155785	90228.2	82.62	362.1	223.66	214.12	1397.08	795	1423.58	798.69	367.35	4827.69	1688.38	1178.34	1029.92	809.34
60731.7	92750.6	144.84	3650.58	130.38	244.86	3145.02	5120.86	1534.88	2377.11	1155.77	3103.91	3369.38	13196.3	7032.32	4829.8
141423	68893.9	170.34	342.72	258.64	178.08	902.06	16.96	1300.62	476.37	363.4	5145.27	1213.6	929.06	577.28	766.7
108447	89051.1	80.58	4439.04	131.44	175.96	2734.8	5702.8	1051.52	2010.55	1017.52	4235.98	3895	18023.6	10113.9	6357.46
108953	83166.7	153	2976.36	79.5	215.18	1517.92	2928.78	1065.3	1301.13	733.91	3832.29	2983.98	11034.7	5870.38	3626.04
77421.9	90221	138.72	1987.98	48.76	212	1575.16	4424.44	1375.88	1891.26	996.19	5111.3	2089.36	6828.14	4308.28	2460.82
90547.7	88585	124.44	2863.14	339.2	481.24	2145.44	3072.94	981.56	1963.15	1570.52	4526.7	3282.46	11828.5	6316.46	3755.6
36453.9	87236.5	98.94	2634.66	330.72	149.46	1379.06	3826.6	593.6	1809.89	512.71	2813.98	2364.06	9808.02	6218.06	3374.3
106484	94524.4	90.78	3323.16	31.8	150.52	2552.48	3325.22	1010.18	1414.89	1234.77	4977	2919.2	12804.3	7088.08	4751.9
157854	70085.2	167.28	1996.14	116.6	239.56	1497.78	3482.1	752.6	1207.91	755.24	3426.23	2021.3	7991.72	4683.02	2809.32
141874	69050.9	70.38	555.9	75.26	109.18	677.34	2169.82	904.18	1049.12	135.09	2693.11	830.66	1490.76	1644.1	585.48
135009	71792.7	180.54	2539.8	218.36	257.58	2002.34	4144.6	1320.76	2319.44	811.33	3994.24	3108.62	9460.34	6154.92	3620.3
86119.7	98852.3	172.38	2614.26	199.28	188.68	1893.16	4410.66	1397.08	1409.36	1072.03	3865.47	2733.88	10458.3	6120.48	3639.16
133286	60696.1	95.88	4158.54	8.48	277.72	2400.9	3763	1465.98	2001.07	939.31	6010.32	3679.34	17580	8901.1	5960.58
100634	66613.1	145.86	3737.28	173.84	252.28	2029.9	3419.56	1149.04	1385.66	746.55	4500.63	3383.32	14766.6	7716.2	4746.98
81772	81402.1	110.16	1161.78	112.36	190.8	1124.66	2641.52	802.42	1133.65	1053.07	2189.09	1407.94	4183.64	2782.26	1709.7
122226	103514	231.54	2678.52	283.02	304.22	2315.04	3306.14	1051.52	1436.22	1410.94	3964.22	2735.52	9610.4	5360.34	3978.64
102603	75985.9	136.68	2518.38	122.96	301.04	1641.94	2837.62	1163.88	1444.12	729.96	3902.6	2478.86	8140.14	4605.94	3185.7
129207	44281.3	132.6	421.26	199.28	193.98	1790.34	1048.34	1265.64	699.94	-53.49	3391.47	646.16	1171.78	669.94	785.56
137902	56346.8	58.14	2631.6	109.18	103.88	1617.56	2830.2	1038.8	1222.92	548.26	2814.77	2432.94	10533.7	5606.34	3566.18
135801	81551	199.92	4378.86	119.78	266.06	2776.14	3931.54	1393.9	1884.94	880.06	3968.96	3634.24	17676.7	9676	6259.06
120169	79300.9	192.78	280.5	246.98	279.84	1136.32	979.44	1348.32	917.19	418.7	4527.49	1034.84	756.04	789.66	760.14
98619.8	59183.5	171.36	746.64	142.04	192.92	1362.1	4909.92	863.9	1651.89	741.81	1854.13	810.98	782.28	2548.56	1138.98
32422.8	108768	188.7	1088.34	83.74	270.3	1223.24	2772.96	1192.5	1538.13	720.48	3640.32	1635.08	3457.94	2808.5	1708.06
112391	101572	204	1782.96	150.52	256.52	1299.56	3567.96	585.12	1755.38	1061.76	2528	2280.42	5830.2	3793.32	2279.6
109290	83197.3	147.9	2262.36	281.96	214.12	2060.64	4113.86	934.92	1833.59	1452.02	6096.43	2601.86	9700.6	5894.98	3449.74
98831.3	76249.1	199.92	3444.54	97.52	153.7	1976.9	3172.58	1208.4	1451.23	1072.03	2831.36	3148.8	13357	7146.3	4672.36
126609	54907.6	65.28	129.54	81.62	120.84	639.18	1304.86	500.32	910.87	176.17	2221.48	746.2	573.18	647.8	347.68
118996	61319.3	70.38	1042.44	212	148.4	1185.08	1744.76	944.46	741.02	492.96	3302.99	1458.78	4644.48	2735.52	1503.88
103539	92019.3	157.08	2494.92	126.14	378.42	2071.24	4308.9	1164.94	1798.04	1133.65	5650.87	2924.94	9594.82	5698.18	3884.34
89554.7	91834.7	200.94	3852.54	213.06	258.64	2412.56	3953.8	690.06	1501	624.89	3807.01	3544.04	14470.5	7553.84	4804.38
116329	92963.8	137.7	1864.56	99.64	209.88	1566.68	2869.42	589.36	1384.08	978.02	2921.42	2598.58	8662.48	4718.28	2918.38
117364	92204.9	131.58	543.66	36.04	305.28	1041.98	576.64	911.6	684.14	388.68	3784.1	1244.76	1035.66	660.92	768.34
153703	80800.3	111.18	1248.48	246.98	185.5	1497.78	1674.8	634.94	659.65	448.72	4353.69	1828.6	4465.72	2218.1	1630.98
112012	65948.1	132.6	434.52	200.34	197.16	1234.9	4803.92	1012.3	1997.12	398.16	3359.87	961.86	715.04	2081.16	548.58
108043	75305.6	111.18	1750.32	106	234.26	1668.44	2995.56	899.94	1491.52	766.3	3371.72	2389.48	7708.82	4196.76	2590.38
8245.1	29916.6	96.9	5259.12	155.82	381.6	55518.6	106297	16094	36840.9	3100.75	6551.47	1326.76	23612.7	44823.7	3509.6
63861.6	97082.6	172.38	508.98	177.02	200.34	863.9	1444.78	1094.98	989.08	309.68	2970.4	1039.76	1230.82	1083.22	635.5
101236	77618.9	119.34	2322.54	116.6	168.54	1333.48	2617.14	1116.18	1518.38	1183.42	5225.85	2016.38	8206.56	4438.66	3229.98
197196	59905.6	49.98	387.6	80.56	126.14	1079.08	2634.1	1546.54	603.56	125.61	1847.02	815.9	1410.4	1702.32	735.54
97683.3	87493.6	141.78	3313.98	202.46	257.58	2029.9	3984.54	975.2	1653.47	1492.31	3567.64	2865.9	13332.4	7013.46	4354.2
86887.2	82284.4	109.14	3657.72	39.22	233.2	2014	2361.68	829.98	993.03	718.11	1948.93	2949.54	14976.5	7325.06	4701.06
261650	244378	833.34	6396.42	530	692.18	3092.02	3693.04	2154.98	2510.62	4352.9	7609.28	7417.72	16259.8	8060.6	11099.5
91485.8	82030.4	143.82	2052.24	114.48	164.3	1194.62	1835.92	407.04	570.38	1036.48	1825.69	2359.14	6983.12	3781.02	2450.98
104367	79875.2	133.62	3197.7	180.2	181.26	2616.08	5765.34	1600.6	2091.13	1492.31	5585.3	2193.5	11384.1	6750.24	4335.34
122374	70695.2	165.24	3214.02	195.04	246.98	2412.56	4304.66	1070.6	1504.95	1531.02	3969.75	2965.94	12925.7	6868.32	4457.52
216067	57999.2	93.84	431.46	174.9	191.86	1436.3	898.88	1168.12	914.03	363.4	3834.66	285.36	605.98	659.28	399.34
64902.2	87532.3	214.2	2947.8	168.54	274.54	1958.88	3237.24	803.48	1056.23	633.58	2451.37	2553.48	11072.5	5691.62	3552.24
82922.5	81537.8	145.86	2772.36	127.2	285.14	1616.5	3594.46	1454.32	1723.78	903.76	4708.4	2723.22	10662.5	6455.04	4042.6
122905	101071	117.3	3106.92	107.06	254.4	1997.04	3450.3	1104.52	1335.89	906.13	4138.02	2920.02	11357.8	6414.04	3891.72
105469	83097.4	167.28	2280.72	224.72	230.02	1216.88	1900.58	1616.5	2533.53	1177.89	3776.2	1028.28	907.74	4929.84	3225.88
128442	96366.5	285.6	4577.76	261.82	348.74	3169.4	5200.36	1345.14	2362.1	1019.89	4627.82	4236.94	19136.3	10741.2	6124.58
118893	106302	165.24	6965.58	148.4	206.7	4380.98	5874.52	2205.86	1899.16	1467.03	8050.1	6268.08	30257.2	14206.5	9386.54
156449	80978.8	114.24	1461.66	231.08	154.76	1158.58	391.14	879.8	591.71	300.2	3773.04	1797.44	5241.44	2265.66	1845
257765	246206	682.38	6140.4	542.72	611.62	2527.04	3386.7	2237.66	2124.31	3375.67	4809.52	7421	16867.4	8409.92	9947.42
92979	87188.6	113.22	661.98	56.18	165.36	856.48	507.74	1181.9	639.11	246.48	4084.3	1544.06	2362.42	1161.94	988.1
91909.7	70531	123.42	2585.7	171.72	186.56	1610.14	3007.22	975.2	1290.86	978.02	2986.99	2332.9	9172.52	4966.74	3108.62
93544.8	252484	668.1	6520.86	680.52	738.82	3327.34	4907.8	1825.32	2468.75	3391.47	4917.75	7338.18	21005.1	11147.1	10543.6
Single Cells
Patient 20: Behcets Disease
121047	77669.9	115.26	3154.86	222.6	240.62	2297.02	5986.88	1562.44	2323.39	1185.79	5576.61	2488.7	11825.2	7544	4054.08
117568	72686.2	119.34	4675.68	237.44	302.1	3168.34	5567.12	892.52	2390.54	1021.47	3956.32	3604.72	19923.5	10510.8	6143.44
107334	63804.1	76.5	3047.76	220.48	214.12	2307.62	5714.46	1691.76	2327.34	1309.82	7302.76	2240.24	12241	7561.22	4008.16
83772.8	78618.5	131.58	3866.82	215.18	92.22	2259.92	5510.94	1564.56	2307.59	1363.54	4284.96	3055.32	15237.2	8879.78	5348.86
148887	64504.8	166.26	3404.76	342.38	251.22	2840.8	6087.58	1337.72	2015.29	1373.81	4137.23	2677.3	12407.4	7408.7	4156.58
100744	65867.5	57.12	5630.4	174.9	238.5	3034.78	4774.24	1493.54	2230.17	1462.29	5976.35	4033.58	22575.4	11474.3	6632.16
167453	110102	170.34	2410.26	268.18	360.4	3976.06	11684.4	3405.78	4125.38	771.04	7136.86	2113.96	9844.1	8591.96	3243.92
89744.9	67114	121.38	3496.56	197.16	299.98	2565.2	4698.98	1428.88	2151.17	1077.56	5007.02	3108.62	14983	9214.34	4833.9
120156	55919.5	106.08	2238.9	119.78	57.24	1581.52	3459.84	969.9	1448.07	568.01	2944.33	2031.14	9367.68	5480.88	2967.58
139331	95020.1	192.78	2851.92	213.06	294.68	3499.06	12987.1	2235.54	4657.05	1282.17	6814.54	2131.18	9085.6	8632.14	3207.84
72177.2	75448.4	114.24	936.36	291.5	100.7	3760.88	15808.8	2368.04	5902.88	545.1	4443.75	709.3	1870.42	6644.46	546.12
90423	76774.4	96.9	5419.26	69.96	283.02	3352.78	5855.44	1268.82	2601.47	666.76	5871.28	4002.42	21241.3	11399.6	6685.46
132732	76355.2	157.08	3430.26	195.04	131.44	2487.82	6454.34	1473.4	2657.56	1008.04	5615.32	2767.5	11999.1	7653.88	3975.36
82556	73976.5	134.64	1978.8	259.7	295.74	2456.02	11785.1	2195.26	5147.64	1832.01	5739.35	1440.74	6520.64	7970.4	2461.64
121982	65401.4	79.56	3047.76	267.12	228.96	2389.24	4246.36	1138.44	1813.84	1150.24	5528.42	2537.9	12149.1	7127.44	4219.72
160936	138779	213.18	4689.96	454.74	484.42	3009.34	6992.82	2697.7	2805.29	1181.05	8404.81	3872.86	15822.7	9401.3	5730.16
161985	76250.1	129.54	1689.12	228.96	262.88	2160.28	6807.32	2110.46	2528.79	563.27	7835.22	1107	4397.66	4991.34	1813.02
101191	70828.8	91.8	2177.7	222.6	193.98	2640.46	10297.9	1639.82	3844.93	1000.14	3450.72	1863.04	8330.38	7957.28	2865.9
78724.9	90209.8	96.9	1992.06	241.68	203.52	1521.1	4676.72	677.34	1813.84	710.21	3001.21	1599.82	7339	5131.56	2390.3
150558	92633.3	164.22	642.6	182.32	237.44	3574.32	11109.9	1079.08	3965.01	199.08	1849.39	694.54	1857.3	5001.18	570.72
135500	94223.5	153	5165.28	256.52	390.08	3299.78	7397.74	1338.78	2684.42	1192.11	3592.13	3825.3	21169.1	12184.4	7068.4
96826.4	74629.3	113.22	1704.42	147.34	124.02	2210.1	7158.18	2083.96	2686.79	774.99	4921.7	1571.12	6820.76	5723.6	2178.74
114571	74813.9	169.32	4718.52	201.4	326.48	3229.82	5728.24	1942.98	2524.84	1689.81	8667.88	3603.9	20466.4	11118.4	6823.22
108658	59284.4	88.74	1897.2	77.38	151.58	1478.7	3499.06	807.72	1423.58	598.82	2661.51	1717.08	7598.12	4527.22	2505.1
153003	75981.8	113.22	1387.2	148.4	286.2	1301.68	1490.36	2516.44	3078.63	1011.2	12955.2	979.9	2969.22	3352.16	2177.92
102418	70174	86.7	2492.88	206.7	140.98	2238.72	5413.42	1609.08	2350.25	601.19	5246.39	2123.8	10160.6	6441.92	3152.9
103854	71829.4	67.32	3298.68	252.28	263.94	2648.94	3498	1116.18	1907.06	966.17	4393.19	2667.46	13662	7219.28	4394.38
205414	128224	271.32	6758.52	551.2	452.62	3426.98	7733.76	4309.96	5057.58	2678.89	18333.5	4997.9	22805.8	14992.1	9018.36
100007	59587.4	28.56	3752.58	16.96	302.1	2713.6	4486.98	867.08	1986.85	1256.89	4831.64	2748.64	14489.4	8308.24	4713.36
117718	63340	128.52	3575.1	111.3	233.2	2116.82	5205.66	910.54	2734.19	669.13	5874.44	2912.64	14289.3	8500.12	4577.24
215040	104893	67.32	1397.4	191.86	132.5	4344.94	7380.78	3280.7	3852.83	1078.35	11403.6	1229.18	5043	5169.28	1799.9
119477	91102.3	174.42	1876.8	321.18	364.64	2944.68	6071.68	3932.6	3968.96	2397.65	18772	1581.78	5361.98	5619.46	3065.16
85491.6	76410.2	41.82	2417.4	220.48	325.42	2239.78	6487.2	1653.6	2932.48	1259.26	5827.04	1659.68	8567.36	6191.82	2672.38
137694	59341.6	85.68	3427.2	177.02	294.68	2341.54	4455.18	981.56	2198.57	1072.03	5352.25	2691.24	14564	8141.78	4769.12
189118	51587.5	73.44	387.6	153.7	225.78	1741.58	6525.36	2128.48	2460.85	358.66	5158.7	568.26	1850.74	3454.66	522.34
85898.3	66330.6	64.26	2382.72	160.06	281.96	1922.84	4178.52	1220.06	1672.43	876.11	5349.88	1952.42	9275.02	6102.44	3011.86
152527	71309.2	88.74	2989.62	227.9	238.5	2426.34	6054.72	1291.08	2710.49	1414.89	5380.69	2538.72	11993.3	8017.14	4105.74
101812	87019.3	123.42	1753.38	293.62	280.9	1040.92	1235.96	1359.98	1772.76	964.59	3314.05	993.02	803.6	3574.38	2713.38
110741	71583.6	85.68	2402.1	230.02	157.94	2233.42	6543.38	1815.78	2129.05	641.48	4749.48	1927	8548.5	5983.54	2665
109748	250877	1234.2	3853.56	819.38	728.22	1598.48	729.28	1751.12	1006.46	10157.8	4502.21	5193.06	3664.58	2006.54	8225.42
58783.3	92693.5	142.8	2316.42	161.12	398.56	2713.6	5977.34	2154.98	2357.36	297.04	5502.35	1954.88	8916.68	5864.64	2898.7
152578	38653.9	14.28	164.22	164.3	131.44	1389.66	1179.78	1235.96	564.85	173.8	2723.13	320.62	692.08	499.38	212.38
208102	90608.6	42.84	1003.68	326.48	297.86	2114.7	5012.74	947.64	2574.61	2326.55	2699.43	1276.74	3116.82	4044.24	1837.62
159973	71354.1	136.68	2680.56	98.58	248.04	2492.06	5125.1	1132.08	2098.24	938.52	4854.55	2390.3	11180.7	6738.76	3868.76
95486.5	68288	107.1	3795.42	343.44	234.26	2216.46	4697.92	849.06	3158.42	1361.96	5080.49	3084.84	16120.4	8772.36	5302.12
73900	73618.5	121.38	2264.4	400.68	192.92	3131.24	9682.04	1708.72	3906.55	605.93	4151.45	1904.86	9220.9	7755.56	3340.68
260476	156807	196.86	4469.64	373.12	538.48	4039.66	9820.9	3228.76	4299.97	1813.05	9939.78	3546.5	16225.3	10729.7	5399.7
148121	226927	953.7	3809.7	1356.8	707.02	2176.18	2441.18	1705.54	2050.84	9317.26	4534.6	4617.42	6943.76	4405.04	8159.82
85953.2	52857.4	128.52	1981.86	180.2	99.64	1548.66	5163.26	1100.28	1956.83	647.01	3589.76	1516.18	7443.14	5038.08	2464.92
105262	76086.9	155.04	1620.78	294.68	261.82	2635.16	7507.98	1147.98	2613.32	583.02	2208.05	1482.56	7305.38	5741.64	2418.18
74251.8	84186.7	113.22	2302.14	256.52	220.48	1968.42	9990.5	1521.1	4007.67	906.13	5126.31	1900.76	7469.38	7061.02	2787.18
130230	86682.7	219.3	5169.36	249.1	224.72	3196.96	6327.14	1563.5	2215.95	1066.5	5793.86	4138.54	20780.4	11150.4	6842.08
244639	87072.3	166.26	2609.16	319.06	387.96	2178.3	5689.02	1428.88	2719.97	1174.73	7587.95	2067.22	10163.9	6719.08	3584.22
121836	75679.9	97.92	3131.4	173.84	274.54	1956.76	8017.84	902.06	3131.56	857.94	4608.86	2533.8	12619.8	8975.72	4060.64
112551	95677	133.62	3573.06	278.78	155.82	3079.3	12090.4	2855.64	4326.04	541.94	3471.26	3251.3	13876	10542.7	4899.5
107658	76673.4	72.42	333.54	351.92	270.3	1428.88	531.06	1582.58	1049.12	690.46	7734.89	627.3	871.66	496.1	482.16
109863	64464	125.46	3428.22	245.92	299.98	2699.82	4856.92	1982.2	2736.56	988.29	8037.46	2979.88	14389.4	8519.8	4472.28
103682	66544.8	144.84	4539	250.16	385.84	3105.8	7328.84	1178.72	2760.26	1015.94	5176.08	3228.34	17845.7	10764.1	5530.9
144942	61084.7	63.24	2602.02	121.9	142.04	2782.5	8101.58	2075.48	3714.58	873.74	9202.71	2142.66	9701.42	7452.16	3194.72
[truncated: 20,441 more rows]
